# Supplementary material for: The difference of intestinal microbiota composition between Lantang and Landrace newborn piglets
Source: BMC Vet Res. 2023 Sep 27;19:174. doi: 10.1186/s12917-023-03642-z (PMC10523759; doi:10.1186/s12917-023-03642-z)
Supplement: Supplementary file 2 — Tables S1 Quality control and preprocessing of metagenomic datasets. [file 12917_2023_3642_MOESM2_ESM.xlsx]

## Sheet: A
TABLE S1-Quality control and preprocessing of metagenomic datasets
Sample	Raw_Tags	Raw_Bases	Valid_Tags	Valid_Bases	Valid%	Q20%	Q30%	GC%
LW1D_1	84290	42.15M	77674	32.05M	92.15	97.8	93.53	53.5
LW1D_2	81126	40.56M	74713	31.12M	92.1	97.63	93.12	53.8
LW1D_3	80538	40.27M	74075	30.82M	91.98	97.91	93.68	53.64
LW1D_4	87010	43.51M	80186	33.48M	92.16	97.58	93.01	53.87
LW1D_5	87482	43.74M	81769	33.86M	93.47	97.54	92.88	53.61
LW1D_6	83813	41.91M	76434	31.85M	91.2	97.38	92.57	53.48
LW1D_7	87907	43.95M	82504	34.43M	93.85	96.12	89.46	53.72
LW1D_8	84490	42.24M	79191	32.71M	93.73	96.08	89.27	53.51
LW1D_9	83400	41.70M	76124	31.83M	91.28	97.74	93.37	53.41
LW1D_10	82756	41.38M	74284	30.62M	89.76	97.49	92.54	53.34
LT1D_1	85374	42.69M	79429	33.86M	93.04	97.21	91.86	51.41
LT1D_2	87125	43.56M	79378	33.81M	91.11	97.12	91.84	51.68
LT1D_3	81779	40.89M	74408	31.70M	90.99	96.98	91.5	51.67
LT1D_4	83986	41.99M	76379	32.54M	90.94	96.05	89.41	52.15
LT1D_5	80032	40.02M	69953	29.83M	87.41	92.77	83.27	51.26
LT1D_6	83254	41.63M	67964	28.98M	81.63	90.9	79.32	51.53
LT1D_7	82524	41.26M	70172	29.90M	85.03	97.32	92.21	50.7
LT1D_8	80652	40.33M	72326	30.86M	89.68	97.07	91.61	50.35
LT1D_9	84772	42.39M	72809	31.07M	85.89	97.36	92.24	50.23
LT1D_10	84919	42.46M	78145	33.34M	92.02	96.72	90.88	50.49
Note: Raw_tags, original sequencing; Base, the total base number of effective tags; Q20, the percentage of effective tags with the Q value of each base ≥ 20 (sequencing error rate ≤ 1%); Q30, the percentage of effective tags with the Q value of each base ≥ 30 (sequencing error rate ≤ 0.1%); GC%, the percentage of GC bases in effective tags.
