# Supplementary material for: The difference of intestinal microbiota composition between Lantang and Landrace newborn piglets
Source: BMC Vet Res. 2023 Sep 27;19:174. doi: 10.1186/s12917-023-03642-z (PMC10523759; doi:10.1186/s12917-023-03642-z)
Supplement: Supplementary file 3 — Tables S2 (A) Sequence composition of each sample at each level based on the SILVA and NT-16S database. (B) The aligned percentages that annotated at Phylum level. (C) The aligned percentages that annotated at Class level. (D) The aligned percentages that annotated at Order level. (E) The aligned percentages that annotated at Family level. (F) The aligned percentages that annotated at Genus level. (G) The aligned percentages that annotated at Species level. [file 12917_2023_3642_MOESM3_ESM.xlsx]

## Sheet: A Feature
TABLE S2-Sequence composition of each sample at each level based on the SILVA and NT-16S database
Feature ID	LW1D_1	LW1D_2	LW1D_3	LW1D_4	LW1D_5	LW1D_6	LW1D_7	LW1D_8	LW1D_9	LW1D_10	LT1D_1	LT1D_2	LT1D_3	LT1D_4	LT1D_5	LT1D_6	LT1D_7	LT1D_8	LT1D_9	LT1D_10	Taxonomy
591ed1d6afd1e79ae33d6b6cd0c6b185	22980	31441	28711	36170	26932	23984	27030	18106	23950	17555	2468	1590	1584	1279	1564	1695	1416	1005	947	1769	d__Bacteria;p__Proteobacteria;c__Gammaproteobacteria;o__Enterobacteriales;f__Enterobacteriaceae;g__Escherichia-Shigella;s__Escherichia-Shigella_unclassified
8f61e623de7d7f2e3072dcb712056fa7	6	6	11	15	3	3	5	0	33	64	7926	11431	7649	11258	11834	23601	44884	46476	47536	45525	d__Bacteria;p__Firmicutes;c__Bacilli;o__Lactobacillales;f__Lactobacillaceae;g__Lactobacillus;s__Lactobacillus_sp._L-YJ
fd9276855a6e35641fbbd068c02a817b	20282	13624	14778	13117	18462	14083	12837	17988	12294	19595	242	401	368	341	121	456	846	225	63	140	d__Bacteria;p__Firmicutes;c__Clostridia;o__Clostridiales;f__Clostridiaceae_1;g__Clostridium_sensu_stricto_1;s__Clostridium_sensu_stricto_1_unclassified
4303b62f2e51d673d81303f585bcb1c5	0	3	11	8	14	9	9	0	44	70	31236	22483	25200	14345	27312	1578	2968	6791	8848	7335	d__Bacteria;p__Firmicutes;c__Bacilli;o__Lactobacillales;f__Lactobacillaceae;g__Lactobacillus;s__Lactobacillus_crispatus
88ebc600ed97f1ec1ba4216eb89dc328	2154	2633	3316	2977	2639	10303	9222	6859	14739	5566	1833	2210	2794	2616	1288	2578	329	486	277	1340	d__Bacteria;p__Firmicutes;c__Negativicutes;o__Selenomonadales;f__Veillonellaceae;g__Veillonella;s__Veillonella_unclassified
0b598cdc2034cd9a7429a9be820676eb	1162	982	691	640	2040	172	479	460	210	506	8449	14474	12619	19111	371	1262	5253	1543	703	1352	d__Bacteria;p__Proteobacteria;c__Gammaproteobacteria;o__Betaproteobacteriales;f__Burkholderiaceae;g__Burkholderia-Caballeronia-Paraburkholderia;s__Burkholderia-Caballeronia-Paraburkholderia_unclassified
4c0522a6673f359ee9f77159e0d5f24c	4380	2878	3084	2948	3989	5488	5013	6765	4778	7342	42	84	53	57	0	0	95	33	0	21	d__Bacteria;p__Firmicutes;c__Clostridia;o__Clostridiales;f__Clostridiaceae_1;g__Clostridium_sensu_stricto_1;s__Clostridium_sensu_stricto_1_unclassified
268595c74d9a55cfeab270cc326d808b	3216	2233	2536	2283	3165	2533	2472	3444	2152	3511	0	0	0	0	0	0	0	0	0	0	d__Bacteria;p__Firmicutes;c__Clostridia;o__Clostridiales;f__Clostridiaceae_1;g__Clostridium_sensu_stricto_1;s__Clostridium_sensu_stricto_1_unclassified
bce71cf56c53dd06383c00d57fb4bea1	0	0	0	0	0	0	0	0	0	8	1043	2089	1784	2223	1682	3534	2211	3571	3087	5392	d__Bacteria;p__Firmicutes;c__Bacilli;o__Lactobacillales;f__Lactobacillaceae;g__Lactobacillus;s__uncultured_Lactobacillus_sp.
6002a1de5a8b77ff7f0c4f83400551cc	3302	2239	2496	2368	3169	2397	2214	2992	2016	3215	0	49	37	43	0	0	83	0	0	0	d__Bacteria;p__Firmicutes;c__Clostridia;o__Clostridiales;f__Clostridiaceae_1;g__Clostridium_sensu_stricto_1;s__Clostridium_sensu_stricto_1_unclassified
57eba064f932cfab25dce97175da4a59	3081	2218	2294	2099	3054	1939	1992	2511	1865	2984	35	59	46	44	0	0	94	0	0	0	d__Bacteria;p__Firmicutes;c__Clostridia;o__Clostridiales;f__Clostridiaceae_1;g__Clostridium_sensu_stricto_1;s__Clostridium_sensu_stricto_1_unclassified
5521a59a03a3fb85070cd7f1a42d3119	0	0	0	0	0	0	0	0	0	0	1982	4046	2851	2978	1511	0	424	725	899	848	d__Bacteria;p__Firmicutes;c__Bacilli;o__Lactobacillales;f__Lactobacillaceae;g__Lactobacillus;s__Lactobacillus_amylovorus
794ce2f79f85856986d6e820957ba121	3356	2346	2346	2328	3148	78	70	78	53	103	0	0	0	0	0	0	0	0	0	0	d__Bacteria;p__Firmicutes;c__Clostridia;o__Clostridiales;f__Clostridiaceae_1;g__Clostridium_sensu_stricto_1;s__Clostridium_sensu_stricto_1_unclassified
a7aa4a9c9a987e46d3f0330457f15693	998	1248	1348	1571	1008	816	1065	684	900	563	116	155	131	99	178	341	309	124	102	233	d__Bacteria;p__Proteobacteria;c__Gammaproteobacteria;o__Enterobacteriales;f__Enterobacteriaceae;g__Escherichia-Shigella;s__Escherichia-Shigella_unclassified
9b7e0f0b54f02bb81c2c1feaa139079b	166	181	409	202	207	375	220	245	314	245	824	579	789	689	192	2427	867	840	423	994	d__Bacteria;p__Firmicutes;c__Bacilli;o__Lactobacillales;f__Streptococcaceae;g__Streptococcus;s__Streptococcus_unclassified
5b77e9bbece2a30862884c7d6c913b31	237	361	434	348	211	1508	1408	1103	1894	838	186	293	246	264	238	0	58	44	32	87	d__Bacteria;p__Firmicutes;c__Bacilli;o__Lactobacillales;f__Streptococcaceae;g__Streptococcus;s__Streptococcus_suis
8331170ce46ad3cb6a7c96b8a91fc9f8	754	828	1346	1123	1279	1187	1095	521	929	323	9	0	15	0	0	79	56	0	0	6	d__Bacteria;p__Proteobacteria;c__Gammaproteobacteria;o__Pasteurellales;f__Pasteurellaceae;g__Actinobacillus;s__Actinobacillus_unclassified
2bce3fb6f9a5169c970998ef1a923eed	0	0	0	0	0	0	0	0	0	17	4479	690	343	193	302	1226	35	30	0	92	d__Bacteria;p__Firmicutes;c__Bacilli;o__Lactobacillales;f__Lactobacillaceae;g__Lactobacillus;s__Lactobacillus_delbrueckii
6f6c76e1df90b2fcfd0501c55ade038c	197	301	171	231	211	1106	1160	857	1195	966	0	0	0	0	0	0	0	0	0	0	d__Bacteria;p__Proteobacteria;c__Gammaproteobacteria;o__Enterobacteriales;f__Enterobacteriaceae;g__Escherichia-Shigella;s__Escherichia-Shigella_unclassified
6bcfd9b2ccebb437770076623d3251d8	0	0	0	0	0	0	0	0	0	0	195	418	363	443	324	625	484	746	640	1103	d__Bacteria;p__Firmicutes;c__Bacilli;o__Lactobacillales;f__Lactobacillaceae;g__Lactobacillus;s__Lactobacillus_unclassified
4860c00518f50b401de252fe9fb618cd	0	0	0	0	0	0	0	0	0	0	764	963	1104	1000	408	0	35	26	20	156	d__Bacteria;p__Firmicutes;c__Negativicutes;o__Selenomonadales;f__Veillonellaceae;g__Veillonella;s__Veillonella_unclassified
eef4db2793ed57bb7bc4fc2f3d60d205	0	0	0	0	0	0	0	0	0	0	256	624	394	648	0	803	198	167	118	332	d__Bacteria;p__Firmicutes;c__Bacilli;o__Lactobacillales;f__Streptococcaceae;g__Streptococcus;s__Streptococcus_suis
aeb45d4555a30e901eb50596beac8c88	263	456	496	408	33	2	0	0	0	0	174	138	211	154	182	626	52	47	50	101	d__Bacteria;p__Firmicutes;c__Bacilli;o__Lactobacillales;f__Lactobacillaceae;g__Lactobacillus;s__Lactobacillus_unclassified
84c7e05e2c72b8b9145bd06f415adeee	90	88	105	83	122	0	0	0	0	0	643	806	527	389	77	35	32	0	0	6	d__Bacteria;p__Proteobacteria;c__Gammaproteobacteria;o__Pseudomonadales;f__Moraxellaceae;g__Moraxella;s__Moraxella_pluranimalium
3fab6b86afb77a3c74086f76ab924707	0	0	0	0	0	0	0	0	0	0	554	668	770	887	0	0	0	0	0	117	d__Bacteria;p__Firmicutes;c__Negativicutes;o__Selenomonadales;f__Veillonellaceae;g__Veillonella;s__Veillonella_unclassified
ee5d35e3fad7b0539ac791945bb415d2	225	233	589	455	274	321	276	138	228	71	0	0	0	10	0	0	0	0	0	0	d__Bacteria;p__Proteobacteria;c__Gammaproteobacteria;o__Pasteurellales;f__Pasteurellaceae;g__Actinobacillus;s__uncultured_Actinobacillus_sp.
d967be695208782d9d92052db9b66fa0	0	0	0	0	0	0	0	0	0	0	1543	207	92	76	109	651	14	21	11	38	d__Bacteria;p__Firmicutes;c__Bacilli;o__Lactobacillales;f__Lactobacillaceae;g__Lactobacillus;s__Lactobacillus_delbrueckii
fbd783be659171f41321578b43978df2	0	0	0	0	0	0	0	0	0	0	638	310	663	333	667	0	12	38	36	50	d__Bacteria;p__Firmicutes;c__Bacilli;o__Lactobacillales;f__Streptococcaceae;g__Streptococcus;s__Streptococcus_thoraltensis
006a0b26562cfb8706ba0663d8ba5806	0	0	0	0	0	0	0	0	0	0	373	665	475	399	250	117	62	79	72	100	d__Bacteria;p__Actinobacteria;c__Actinobacteria;o__Micrococcales;f__Micrococcaceae;g__Rothia;s__Rothia_sp._YIM_C456
0d5051c760314268889a5dfd406a1eb0	33	39	37	17	52	0	12	0	9	9	181	668	359	547	0	0	135	34	19	37	d__Bacteria;p__Proteobacteria;c__Gammaproteobacteria;o__Acidiferrobacterales;f__Acidiferrobacteraceae;g__Acidiferrobacteraceae_unclassified;s__Acidiferrobacteraceae_unclassified
21c0633c3daf0d6d75fdc24224828438	4	0	0	0	0	16	6	16	20	15	407	345	411	332	266	0	67	65	87	105	d__Bacteria;p__Actinobacteria;c__Actinobacteria;o__Micrococcales;f__Micrococcaceae;g__Rothia;s__Rothia_nasimurium
a5dbc93b99c378f1426866658a92392b	0	5	4	0	0	0	0	0	0	0	265	344	306	459	198	0	39	35	33	47	d__Bacteria;p__Firmicutes;c__Bacilli;o__Lactobacillales;f__Streptococcaceae;g__Streptococcus;s__Streptococcus_pluranimalium
e3e618b6c0b173feb5ba627d9a96d485	0	0	0	0	0	0	0	0	0	0	53	86	56	0	0	0	233	229	542	136	d__Bacteria;p__Firmicutes;c__Bacilli;o__Lactobacillales;f__Lactobacillaceae;g__Lactobacillus;s__Lactobacillus_sp._L-YJ
9fa545899131066bfe60e11645b38db4	100	307	227	218	441	0	0	0	0	0	0	7	0	0	0	0	2	0	0	0	d__Bacteria;p__Firmicutes;c__Clostridia;o__Clostridiales;f__Peptostreptococcaceae;g__Clostridioides;s__Clostridioides_difficile
a5ceac6eded6b82f4fb7eae576842e81	0	0	0	0	0	0	0	0	0	0	916	132	67	43	0	0	0	0	33	0	d__Bacteria;p__Firmicutes;c__Bacilli;o__Lactobacillales;f__Lactobacillaceae;g__Lactobacillus;s__Lactobacillus_sp._MR7
831b5d50e615dfb5b1d1391c9031b2b1	0	0	0	0	0	25	17	9	27	0	127	101	127	178	144	148	40	65	49	76	d__Bacteria;p__Firmicutes;c__Bacilli;o__Lactobacillales;f__Streptococcaceae;g__Streptococcus;s__Streptococcus_sp.
e5af899f8602c43482d166475645134b	28	17	20	9	17	4	5	4	4	13	97	289	166	204	0	22	82	14	6	17	d__Bacteria;p__Proteobacteria;c__Alphaproteobacteria;o__Sphingomonadales;f__Sphingomonadaceae;g__Sphingopyxis;s__Sphingopyxis_sp.
21ced5413ed9d45cd84ef07c377d378f	350	153	136	145	218	0	0	0	0	0	0	0	0	0	0	0	0	0	0	0	d__Bacteria;p__Firmicutes;c__Clostridia;o__Clostridiales;f__Clostridiaceae_1;g__Clostridium_sensu_stricto_1;s__Clostridium_sensu_stricto_1_unclassified
a80a15cc5da2abcb16b84a19fee4b801	0	0	0	0	0	0	0	0	0	0	78	219	131	222	0	0	66	64	60	124	d__Bacteria;p__Firmicutes;c__Bacilli;o__Lactobacillales;f__Streptococcaceae;g__Streptococcus;s__Streptococcus_suis
64d38d68414b10d8cbb3db03f949b2dd	0	0	0	0	0	0	0	0	0	0	0	0	56	60	0	0	89	173	290	94	d__Bacteria;p__Firmicutes;c__Bacilli;o__Lactobacillales;f__Lactobacillaceae;g__Lactobacillus;s__uncultured_Lactobacillus_sp.
e7e1fd5ef838ccdedc18f930d8ddac45	61	44	123	107	37	94	108	58	88	35	0	0	0	0	0	0	0	0	0	0	d__Bacteria;p__Proteobacteria;c__Gammaproteobacteria;o__Pasteurellales;f__Pasteurellaceae;g__Actinobacillus;s__Actinobacillus_indolicus
b6fbc65921ee6d99dfe97e25265f5392	223	108	139	127	94	0	0	0	0	0	0	0	0	0	0	0	0	0	0	0	d__Bacteria;p__Firmicutes;c__Clostridia;o__Clostridiales;f__Clostridiaceae_1;g__Clostridium_sensu_stricto_1;s__Clostridium_sensu_stricto_1_unclassified
46a7f5aa91c7d148527251f04038f1b8	218	107	119	109	130	0	0	0	0	0	0	0	0	0	0	0	0	0	0	0	d__Bacteria;p__Firmicutes;c__Clostridia;o__Clostridiales;f__Clostridiaceae_1;g__Clostridium_sensu_stricto_1;s__Clostridium_sensu_stricto_1_unclassified
a769d20dc552ba4adeac6ce3ab2b802c	74	88	128	114	117	48	0	39	0	0	0	0	0	0	0	0	0	0	0	0	d__Bacteria;p__Proteobacteria;c__Gammaproteobacteria;o__Pseudomonadales;f__Moraxellaceae;g__Moraxella;s__Moraxella_porci
3f864d702eef2137811238ae9dffb96b	31	13	6	21	25	4	0	5	0	0	61	148	87	89	0	0	61	6	8	23	d__Bacteria;p__Proteobacteria;c__Gammaproteobacteria;o__Betaproteobacteriales;f__Burkholderiaceae;g__Ralstonia;s__Ralstonia_unclassified
6da9fa02ae3de6a13323034aa259cb6a	49	63	164	97	84	23	35	0	39	0	0	0	0	0	0	0	0	0	0	0	d__Bacteria;p__Proteobacteria;c__Gammaproteobacteria;o__Pasteurellales;f__Pasteurellaceae;g__Actinobacillus;s__uncultured_Actinobacillus_sp.
9064b56cc40f1b1bd7495fba9bdf39bd	0	0	0	0	0	0	0	0	0	0	227	116	117	89	0	0	0	0	0	0	d__Bacteria;p__Proteobacteria;c__Gammaproteobacteria;o__Enterobacteriales;f__Enterobacteriaceae;g__Escherichia-Shigella;s__Escherichia-Shigella_unclassified
813153a113dc1b8f6c3a595e5e6d1d26	53	45	51	41	62	63	0	0	42	94	0	0	0	0	0	0	0	0	0	0	d__Bacteria;p__Firmicutes;c__Clostridia;o__Clostridiales;f__Clostridiaceae_1;g__Clostridium_sensu_stricto_1;s__Clostridium_sensu_stricto_1_unclassified
de663c04b9e572c9dca4474f864ad52e	0	3	0	0	4	25	18	17	27	15	34	56	38	70	67	21	17	8	12	14	d__Bacteria;p__Firmicutes;c__Clostridia;o__Clostridiales;f__Lachnospiraceae;g__Howardella;s__Howardella_unclassified
ad873da057e11af17999aab11ca68dfe	0	0	0	0	9	0	0	0	0	0	76	88	88	85	45	0	0	10	3	17	d__Bacteria;p__Firmicutes;c__Bacilli;o__Lactobacillales;f__Streptococcaceae;g__Streptococcus;s__Streptococcus_minor
3eb99e5539db8136517e56b99ad971c7	0	0	0	0	0	0	52	0	55	24	66	131	92	0	0	0	0	0	0	0	d__Bacteria;p__Proteobacteria;c__Gammaproteobacteria;o__Pseudomonadales;f__Moraxellaceae;g__Moraxella;s__Moraxella_pluranimalium
312555586fe415c688e5a9ae0314c988	0	24	35	0	0	0	0	0	0	0	94	0	0	34	0	0	38	59	60	70	d__Bacteria;p__Firmicutes;c__Bacilli;o__Lactobacillales;f__Lactobacillaceae;g__Lactobacillus;s__Lactobacillus_hilgardii
77099473d0cda3e8462d80d459f5e836	26	0	0	34	7	0	0	0	0	0	36	34	71	0	69	0	0	54	44	0	d__Bacteria;p__Firmicutes;c__Bacilli;o__Lactobacillales;f__Lactobacillaceae;g__Lactobacillus;s__uncultured_Lactobacillus_sp.
9472460fa261c2af4077387173c182d0	20	33	67	41	41	58	47	0	52	16	0	0	0	0	0	0	0	0	0	0	d__Bacteria;p__Proteobacteria;c__Gammaproteobacteria;o__Pasteurellales;f__Pasteurellaceae;g__Actinobacillus;s__Actinobacillus_porcitonsillarum
240fe36e78d12a48f0b8da2701011c95	0	0	0	0	0	0	0	0	0	0	59	60	68	119	40	0	7	4	5	10	d__Bacteria;p__Firmicutes;c__Bacilli;o__Lactobacillales;f__Carnobacteriaceae;g__Granulicatella;s__uncultured_Granulicatella_sp.
1c47e2a70f5f1bd96a3df4d31d788849	7	4	6	12	14	0	0	0	0	6	45	94	53	92	0	0	29	6	3	0	d__Bacteria;p__Proteobacteria;c__Alphaproteobacteria;o__Caulobacterales;f__Caulobacteraceae;g__Brevundimonas;s__Brevundimonas_viscosa
3cf8d5856dde783759b8035c82ea49b4	0	0	0	0	0	0	0	0	0	0	358	0	0	0	0	0	0	0	0	0	d__Bacteria;p__Firmicutes;c__Bacilli;o__Lactobacillales;f__Lactobacillaceae;g__Lactobacillus;s__Lactobacillus_sp._RA2066
a730f4fcd4271cb06398e1f6da239bd2	32	51	42	59	163	0	0	0	0	0	0	0	6	4	0	0	0	0	0	0	d__Bacteria;p__Firmicutes;c__Clostridia;o__Clostridiales;f__Clostridiaceae_1;g__Clostridium_sensu_stricto_1;s__Clostridium_sensu_stricto_1_unclassified
e88478b3013f0e1d30c86c99ccddc8bd	0	0	0	0	0	0	0	0	0	0	35	45	38	16	0	0	45	50	122	0	d__Bacteria;p__Firmicutes;c__Bacilli;o__Lactobacillales;f__Lactobacillaceae;g__Lactobacillus;s__uncultured_Lactobacillus_sp.
79ea458d7446fcdb3ed2fb11ca6b3481	0	0	0	0	0	0	0	0	0	0	0	0	0	0	0	0	90	94	95	69	d__Bacteria;p__Firmicutes;c__Bacilli;o__Lactobacillales;f__Lactobacillaceae;g__Lactobacillus;s__Lactobacillus_hayakitensis
7c19edb401adac3c124c73c6e346d350	0	0	0	0	0	0	0	0	0	0	79	41	81	53	43	0	9	15	12	7	d__Bacteria;p__Actinobacteria;c__Actinobacteria;o__Corynebacteriales;f__Corynebacteriales_unclassified;g__Corynebacteriales_unclassified;s__Corynebacteriales_unclassified
10aac084d3a49fad5209eb44f4fe415f	0	0	0	0	0	0	0	0	0	0	0	21	19	0	0	0	93	57	118	32	d__Bacteria;p__Firmicutes;c__Bacilli;o__Lactobacillales;f__Lactobacillaceae;g__Lactobacillus;s__Lactobacillus_crispatus
da91a8e984d6d305999ccc71e0703c13	15	7	7	9	0	0	0	0	0	10	33	72	52	81	0	0	23	6	6	0	d__Bacteria;p__Proteobacteria;c__Gammaproteobacteria;o__Betaproteobacteriales;f__Burkholderiaceae;g__Methylibium;s__Methylibium_unclassified
037e530d98569479b7862dbc313b248c	5	3	0	2	0	0	0	0	2	0	26	86	51	96	0	3	39	3	0	0	d__Bacteria;p__Actinobacteria;c__Actinobacteria;o__Actinobacteria_unclassified;f__Actinobacteria_unclassified;g__Actinobacteria_unclassified;s__Actinobacteria_unclassified
72e124a68f554e3e8937ad50f174fff0	0	0	0	0	0	0	0	0	0	0	52	67	50	91	19	0	9	10	0	7	d__Bacteria;p__Actinobacteria;c__Actinobacteria;o__Corynebacteriales;f__Corynebacteriaceae;g__Corynebacterium;s__Corynebacterium_sp._820/3
b3c5a57e440581b7f47417ac092aac03	2	3	5	2	6	0	0	0	0	15	24	88	39	88	0	10	11	5	0	3	d__Bacteria;p__Proteobacteria;c__Alphaproteobacteria;o__Rhizobiales;f__Rhizobiales_Incertae_Sedis;g__Phreatobacter;s__Phreatobacter_unclassified
97d2048befd7aa8f5379dacefdb5cd4c	38	49	55	55	0	44	24	0	0	27	0	0	0	0	0	0	0	0	0	0	d__Bacteria;p__Firmicutes;c__Clostridia;o__Clostridiales;f__Clostridiaceae_1;g__Clostridium_sensu_stricto_1;s__Clostridium_sensu_stricto_1_unclassified
30c5053022fbb007ab664e486f935bfb	0	0	0	0	0	0	0	0	0	0	56	56	67	71	0	0	7	5	0	0	d__Bacteria;p__Firmicutes;c__Bacilli;o__Bacillales;f__Family_XI;g__Gemella;s__Gemella_unclassified
a526d7201660b93001d014ad84b2965b	21	11	13	21	21	19	0	0	12	20	20	8	16	28	0	0	16	10	13	11	d__Bacteria;p__Firmicutes;c__Bacilli;o__Bacillales;f__Bacillaceae;g__Bacillus;s__Bacillus_sp._HN-3
865b778f61f5f866549da025b18bcbd9	0	0	0	0	0	0	0	0	0	0	21	28	13	0	0	0	56	25	103	0	d__Bacteria;p__Firmicutes;c__Bacilli;o__Lactobacillales;f__Lactobacillaceae;g__Lactobacillus;s__Lactobacillus_crispatus
a3e5ed4f236ccc0603c2f0bb49cf6883	38	24	17	20	19	20	24	19	13	12	10	8	8	0	0	0	12	0	0	0	d__Bacteria;p__Actinobacteria;c__Actinobacteria;o__Bifidobacteriales;f__Bifidobacteriaceae;g__Bifidobacterium;s__Bifidobacterium_pseudocatenulatum
54d0621887c0314a75968e0c03ee52dc	3	0	0	0	14	0	0	0	0	0	15	85	38	67	0	0	11	3	2	3	d__Bacteria;p__Proteobacteria;c__Gammaproteobacteria;o__Betaproteobacteriales;f__Burkholderiaceae;g__Limnobacter;s__Limnobacter_unclassified
e5400356daabbc5a41f935af70513043	5	0	0	9	10	0	3	0	4	0	32	40	46	67	0	7	8	7	0	2	d__Bacteria;p__Proteobacteria;c__Alphaproteobacteria;o__Rhizobiales;f__Bradyrhizobiaceae;g__Bradyrhizobium;s__uncultured_Bradyrhizobium_sp.
35d6a10daa7e45e3a84ea7c346b2f9f4	0	0	0	0	0	0	0	0	0	0	82	25	40	0	56	0	7	0	12	0	d__Bacteria;p__Firmicutes;c__Bacilli;o__Lactobacillales;f__Lactobacillaceae;g__Lactobacillus;s__Lactobacillus_timonensis
d9f84f1ee44e54c6bacfa9b7e45e7b29	33	41	33	57	0	0	0	11	20	20	0	0	0	0	0	0	0	0	0	0	d__Bacteria;p__Firmicutes;c__Clostridia;o__Clostridiales;f__Clostridiaceae_1;g__Clostridium_sensu_stricto_1;s__Clostridium_sensu_stricto_1_unclassified
1987380ffbd7d974912d576d31c1b356	0	0	0	0	0	0	0	0	0	0	157	35	17	0	0	0	0	0	0	0	d__Bacteria;p__Firmicutes;c__Bacilli;o__Lactobacillales;f__Lactobacillaceae;g__Lactobacillus;s__Lactobacillus_unclassified
49b83eda8c285fca56ddf645e5eab48d	0	13	0	8	10	0	0	0	0	0	13	47	25	63	0	0	8	4	4	6	d__Bacteria;p__Proteobacteria;c__Gammaproteobacteria;o__Betaproteobacteriales;f__Burkholderiaceae;g__Comamonas;s__Comamonas_unclassified
232b7e63700129e9bc5b1d83532ab07a	0	0	0	0	0	0	0	0	0	0	37	40	24	43	21	9	6	7	4	0	d__Bacteria;p__Actinobacteria;c__Actinobacteria;o__Corynebacteriales;f__Corynebacteriaceae;g__Corynebacterium_1;s__Corynebacterium_1_unclassified
17f2a88b3803a280c7c77ebc46735a36	10	31	25	18	67	0	0	0	17	0	5	9	0	8	0	0	0	0	0	0	d__Bacteria;p__Proteobacteria;c__Gammaproteobacteria;o__Pasteurellales;f__Pasteurellaceae;g__Actinobacillus;s__Actinobacillus_indolicus
34e199c31ed2cdcfa9d3f18dcea5ab3d	0	0	0	0	0	57	0	13	45	60	0	0	0	0	0	0	0	0	0	0	d__Bacteria;p__Firmicutes;c__Clostridia;o__Clostridiales;f__Clostridiaceae_1;g__Clostridium_sensu_stricto_1;s__Clostridium_sensu_stricto_1_unclassified
05b88b7867c298e4a5f0b3c349b66d84	31	0	42	52	21	0	0	0	19	0	0	0	0	0	0	0	6	0	0	0	d__Bacteria;p__Proteobacteria;c__Gammaproteobacteria;o__Pasteurellales;f__Pasteurellaceae;g__Actinobacillus;s__uncultured_Actinobacillus_sp.
cdcd3728caecf5605c549757a09df9ef	0	0	0	0	0	0	0	0	0	0	43	39	46	0	0	0	13	27	0	0	d__Bacteria;p__Firmicutes;c__Negativicutes;o__Selenomonadales;f__Veillonellaceae;g__Veillonella;s__Veillonella_unclassified
68653adfdeb2f2031df789a372272ec4	0	0	0	0	0	0	0	0	0	0	0	0	0	0	0	0	53	32	78	0	d__Bacteria;p__Firmicutes;c__Bacilli;o__Lactobacillales;f__Lactobacillaceae;g__Lactobacillus;s__Lactobacillus_unclassified
fd8bab03d22c3acc65a7f415a66840e8	0	0	0	0	0	0	0	0	0	0	70	39	49	0	0	0	0	0	0	0	d__Bacteria;p__Firmicutes;c__Bacilli;o__Lactobacillales;f__Streptococcaceae;g__Streptococcus;s__Streptococcus_sp.
b5c34fac28454ad43eedf7bf8db3abd9	0	0	0	0	0	0	0	0	0	0	0	0	0	0	0	0	18	28	61	40	d__Bacteria;p__Firmicutes;c__Bacilli;o__Lactobacillales;f__Lactobacillaceae;g__Lactobacillus;s__Lactobacillus_sp._L-YJ
e39a7bd4ba6e4a04e6533cf08f1e08a6	25	26	38	29	17	0	0	0	0	0	0	0	0	0	0	0	0	0	12	0	d__Bacteria;p__Proteobacteria;c__Gammaproteobacteria;o__Enterobacterales;f__Enterobacteriaceae;g__Citrobacter;s__uncultured_Citrobacter_sp.
25d51688f9eef51c41f54e407a7a8d62	0	7	0	0	11	4	0	0	0	8	13	19	43	20	0	0	9	0	0	0	d__Bacteria;p__Proteobacteria;c__Alphaproteobacteria;o__Rhizobiales;f__Bradyrhizobiaceae;g__Bradyrhizobium;s__uncultured_Bradyrhizobium_sp.
59dbbc45f9a7ae57105b1495d92fcc4a	0	0	0	0	0	0	0	0	0	0	23	21	35	35	0	4	6	7	0	0	d__Bacteria;p__Firmicutes;c__Bacilli;o__Lactobacillales;f__Aerococcaceae;g__Globicatella;s__uncultured_Globicatella_sp.
3f812a5d8ad391c3a79c228e80f3f17c	14	0	11	0	5	0	0	0	0	8	0	32	13	27	0	0	14	7	0	0	d__Bacteria;p__Proteobacteria;c__Gammaproteobacteria;o__Betaproteobacteriales;f__Burkholderiaceae;g__Ramlibacter;s__Ramlibacter_unclassified
b1d19c816e1d05107b7238995c1b1b18	24	22	38	23	22	0	0	0	0	0	0	0	0	0	0	0	0	0	0	0	d__Bacteria;p__Firmicutes;c__Bacilli;o__Lactobacillales;f__Streptococcaceae;g__Streptococcus;s__Streptococcus_sp._C5I1
3daf214d9b45f373a575e1b0d3fa6393	0	0	0	0	0	0	0	0	0	0	127	0	0	0	0	0	0	0	0	0	d__Bacteria;p__Firmicutes;c__Bacilli;o__Lactobacillales;f__Lactobacillaceae;g__Lactobacillus;s__Lactobacillus_helveticus
bdb8876e7d537e418f6127fbbebfe671	0	0	0	0	0	0	0	0	0	0	15	28	0	19	0	0	16	0	47	0	d__Bacteria;p__Firmicutes;c__Bacilli;o__Lactobacillales;f__Lactobacillaceae;g__Lactobacillus;s__Lactobacillus_sp._L-YJ
647130f6b43951c9d5a341f7b3f1e028	0	0	0	0	0	0	0	0	0	0	15	42	18	32	0	0	14	0	3	0	d__Bacteria;p__Proteobacteria;c__Alphaproteobacteria;o__Caulobacterales;f__Caulobacteraceae;g__Brevundimonas;s__uncultured_Brevundimonas_sp.
c1a7afdddf5d351660da8f2812a63bce	0	0	0	23	0	40	0	0	36	25	0	0	0	0	0	0	0	0	0	0	d__Bacteria;p__Firmicutes;c__Negativicutes;o__Selenomonadales;f__Veillonellaceae;g__Veillonella;s__Veillonella_unclassified
e2544894b938b280b8a2d45d79cabac9	0	0	31	37	0	33	0	0	0	23	0	0	0	0	0	0	0	0	0	0	d__Bacteria;p__Proteobacteria;c__Gammaproteobacteria;o__Enterobacteriales;f__Enterobacteriaceae;g__Escherichia-Shigella;s__Escherichia-Shigella_unclassified
73f8a6744c072ecdf7c7d6b3f42f3447	0	0	0	0	0	0	0	0	0	0	20	18	18	30	11	0	9	0	6	5	d__Bacteria;p__Actinobacteria;c__Actinobacteria;o__Corynebacteriales;f__Corynebacteriaceae;g__Corynebacterium_1;s__Corynebacterium_1_unclassified
58225734163209910fc7df83bd14263e	23	12	13	12	16	8	18	0	0	15	0	0	0	0	0	0	0	0	0	0	d__Bacteria;p__Firmicutes;c__Clostridia;o__Clostridiales;f__Ruminococcaceae;g__Faecalibacterium;s__Faecalibacterium_unclassified
ae72d42beeb0a7d71564a83c52fd39c4	0	19	13	12	67	0	0	0	0	0	0	0	5	0	0	0	0	0	0	0	d__Bacteria;p__Firmicutes;c__Clostridia;o__Clostridiales;f__Clostridiaceae_1;g__Clostridium_sensu_stricto_1;s__Clostridium_sensu_stricto_1_unclassified
ca0eb1b092edeff01cc3c9892bc63d42	0	0	0	0	0	0	0	15	21	17	26	21	0	0	0	0	14	0	0	0	d__Bacteria;p__Firmicutes;c__Clostridia;o__Clostridiales;f__Ruminococcaceae;g__Faecalibacterium;s__Faecalibacterium_unclassified
f5cef5966616a4cfc17b2316d9634ceb	0	0	0	0	0	0	0	0	0	113	0	0	0	0	0	0	0	0	0	0	d__Bacteria;p__Firmicutes;c__Clostridia;o__Clostridiales;f__Clostridiaceae_1;g__Clostridium_sensu_stricto_1;s__Clostridium_sensu_stricto_1_unclassified
6824dc6fe577acb6f7b8819a715d768d	0	30	15	15	50	0	0	0	0	0	0	0	0	0	0	0	0	0	0	0	d__Bacteria;p__Firmicutes;c__Clostridia;o__Clostridiales;f__Clostridiaceae_1;g__Clostridium_sensu_stricto_1;s__Clostridium_sensu_stricto_1_unclassified
7a479581fbd914407ce742e28ca0546f	0	0	0	0	9	4	0	3	0	0	0	0	0	7	0	0	19	12	14	36	d__Bacteria;p__Firmicutes;c__Bacilli;o__Lactobacillales;f__Lactobacillaceae;g__Lactobacillus;s__Lactobacillus_sp._T17/4F
9a40f16f71a25ec40b5c5b3c892db589	14	21	0	0	0	0	13	6	13	17	2	3	0	2	0	0	0	0	0	11	d__Bacteria;p__Fusobacteria;c__Fusobacteriia;o__Fusobacteriales;f__Fusobacteriaceae;g__Cetobacterium;s__Cetobacterium_somerae
36f6fa02e0a2edd1f607cb8750d2320a	0	0	0	0	0	0	0	0	0	0	27	28	46	0	0	0	0	0	0	0	d__Bacteria;p__Firmicutes;c__Negativicutes;o__Selenomonadales;f__Veillonellaceae;g__Veillonella;s__Veillonella_unclassified
600e32c09aff02e1a68b1f5ad5e4e01e	0	0	0	0	0	0	0	0	0	0	0	0	0	0	0	0	29	0	0	71	d__Bacteria;p__Firmicutes;c__Negativicutes;o__Selenomonadales;f__Veillonellaceae;g__Veillonella;s__Veillonella_unclassified
bb05a4658ab62c700e900ec9f9bf4311	0	0	0	0	0	0	0	0	0	0	9	38	15	28	0	0	6	3	0	0	d__Bacteria;p__Dadabacteria;c__Dadabacteriia;o__Dadabacteriales;f__Dadabacteriales_unclassified;g__Dadabacteriales_unclassified;s__Dadabacteriales_unclassified
99da50e68bb71eba01dfae8737ae69ff	38	29	28	0	0	0	0	0	0	0	0	0	0	0	0	0	0	0	0	0	d__Bacteria;p__Firmicutes;c__Bacilli;o__Lactobacillales;f__Streptococcaceae;g__Streptococcus;s__Streptococcus_porcorum
891281511d81d5c4b22bce0cbc6d254b	0	0	0	0	5	0	0	0	0	0	13	14	26	15	0	0	10	6	0	4	d__Bacteria;p__Proteobacteria;c__Alphaproteobacteria;o__Caulobacterales;f__Caulobacteraceae;g__Brevundimonas;s__Brevundimonas_sp._ALBL_104
4efe8a58b887a074e0d2530efffc9a1f	0	0	0	0	0	0	0	0	0	0	93	0	0	0	0	0	0	0	0	0	d__Bacteria;p__Firmicutes;c__Bacilli;o__Lactobacillales;f__Lactobacillaceae;g__Lactobacillus;s__Lactobacillus_delbrueckii
a8e25e2ada6a1ff8ffcb4a6811d5a3d4	0	0	0	0	3	0	0	0	0	0	7	30	15	23	0	0	7	0	3	3	d__Bacteria;p__Firmicutes;c__Clostridia;o__Clostridiales;f__Clostridiaceae_1;g__Clostridium_sensu_stricto_8;s__Clostridium_sensu_stricto_8_unclassified
c69b62fa5ec958008e4d9de2e611721e	5	0	0	0	10	0	0	0	0	0	8	27	16	25	0	0	0	0	0	0	d__Bacteria;p__Proteobacteria;c__Alphaproteobacteria;o__Caulobacterales;f__Caulobacteraceae;g__Brevundimonas;s__Brevundimonas_sp._3X/A02/233
ee513e5187c3fb31f76a33713fd7aca0	0	0	0	0	0	0	0	0	0	0	0	0	0	0	0	0	0	88	0	0	d__Bacteria;p__Firmicutes;c__Bacilli;o__Lactobacillales;f__Lactobacillaceae;g__Lactobacillus;s__Lactobacillus_unclassified
e3d105023534f21e5d9a75e27b9895e7	0	0	0	0	0	0	0	0	0	0	0	0	0	0	0	0	84	0	0	0	d__Bacteria;p__Firmicutes;c__Bacilli;o__Lactobacillales;f__Lactobacillaceae;g__Lactobacillus;s__Lactobacillus_sp._L-YJ
2faa7d3775f939cf36c0aff6a5c97fd0	0	0	0	0	6	0	0	0	0	0	0	0	0	0	0	0	15	16	16	24	d__Bacteria;p__Proteobacteria;c__Alphaproteobacteria;o__Acetobacterales;f__Acetobacteraceae;g__Acetobacter;s__Acetobacter_unclassified
9cfee7c2a602607f76c6d712e9064266	0	0	0	0	0	0	0	0	0	77	0	0	0	0	0	0	0	0	0	0	d__Bacteria;p__Firmicutes;c__Clostridia;o__Clostridiales;f__Clostridiaceae_1;g__Clostridium_sensu_stricto_1;s__Clostridium_sensu_stricto_1_unclassified
0519e942ac248c666d8b69e23cf77aa7	0	0	0	0	0	0	0	0	0	0	0	19	0	57	0	0	0	0	0	0	d__Bacteria;p__Firmicutes;c__Negativicutes;o__Selenomonadales;f__Veillonellaceae;g__Veillonella;s__Veillonella_unclassified
a8636bcbb1985235d1ca1f9f08f22901	8	14	23	0	0	16	0	0	15	0	0	0	0	0	0	0	0	0	0	0	d__Bacteria;p__Proteobacteria;c__Gammaproteobacteria;o__Pasteurellales;f__Pasteurellaceae;g__Actinobacillus;s__Actinobacillus_unclassified
658f8e759ac7c72aa33a047b2ea59e41	0	5	0	0	0	0	0	0	12	9	13	0	0	8	0	0	0	9	9	10	d__Bacteria;p__Firmicutes;c__Clostridia;o__Clostridiales;f__Lachnospiraceae;g__Agathobacter;s__Agathobacter_unclassified
f8512125bd7aa07c79de34113d0ee981	0	0	0	0	0	0	0	0	0	0	0	0	0	0	0	0	0	0	0	75	d__Bacteria;p__Firmicutes;c__Negativicutes;o__Selenomonadales;f__Veillonellaceae;g__Veillonella;s__Veillonella_unclassified
da73fa82cffc0b7ba46bcd9de6d84668	3	0	0	0	5	0	0	0	0	2	7	20	15	20	0	0	0	2	0	0	d__Bacteria;p__Proteobacteria;c__Alphaproteobacteria;o__Sphingomonadales;f__Sphingomonadaceae;g__Sphingosinicella;s__Sphingosinicella_unclassified
786245c1e3e75660d58a78942b1927bb	18	18	0	20	16	0	0	0	0	0	0	0	0	0	0	0	0	0	0	0	d__Bacteria;p__Proteobacteria;c__Gammaproteobacteria;o__Enterobacterales;f__Enterobacteriaceae;g__Citrobacter;s__Citrobacter_sp.
4ead74eb8f14725e6bba690b8b0882c0	0	0	0	0	0	0	0	0	0	0	0	0	0	0	0	0	17	17	35	0	d__Bacteria;p__Firmicutes;c__Bacilli;o__Lactobacillales;f__Lactobacillaceae;g__Lactobacillus;s__Lactobacillus_sp._L-YJ
7ed94e5cd4c92fb2e02eee664afe5ec3	0	0	0	0	5	0	0	0	0	0	0	3	0	0	0	0	9	4	20	24	d__Bacteria;p__Firmicutes;c__Bacilli;o__Lactobacillales;f__Leuconostocaceae;g__Weissella;s__Weissella_cibaria
f43576e46faf9cbf45733080ba2398ba	0	0	0	0	0	0	0	0	0	0	0	0	2	0	0	0	36	0	0	27	d__Bacteria;p__Bacteroidetes;c__Bacteroidia;o__Bacteroidales;f__Prevotellaceae;g__Prevotella;s__Prevotella_sp._HN-2017
7c79ac2f4f623579a7ac18a1c9c7aa5d	8	6	3	3	9	5	9	0	0	7	0	3	8	0	0	0	3	0	0	0	d__Bacteria;p__Proteobacteria;c__Alphaproteobacteria;o__Rhodospirillales;f__Rhodospirillales_unclassified;g__Rhodospirillales_unclassified;s__Rhodospirillales_unclassified
76cebad4c5e847c88aaa9a7c8fba0820	0	0	0	0	0	0	0	0	0	0	0	0	0	64	0	0	0	0	0	0	d__Bacteria;p__Firmicutes;c__Bacilli;o__Lactobacillales;f__Lactobacillaceae;g__Lactobacillus;s__Lactobacillus_sp._L-YJ
628fac64ed7e47244b0c2bc401fb08f2	0	0	0	0	0	0	0	0	0	64	0	0	0	0	0	0	0	0	0	0	d__Bacteria;p__Firmicutes;c__Clostridia;o__Clostridiales;f__Clostridiaceae_1;g__Clostridium_sensu_stricto_1;s__Clostridium_sensu_stricto_1_unclassified
7d41e7d1b5e2b198c38953511d5bd339	0	0	0	0	0	0	0	0	0	0	14	13	24	12	0	0	0	0	0	0	d__Bacteria;p__Proteobacteria;c__Gammaproteobacteria;o__Pasteurellales;f__Pasteurellaceae;g__Actinobacillus;s__uncultured_Actinobacillus_sp.
71fc900422287ed593ef4fa3f4888d85	22	0	12	0	0	0	0	0	0	28	0	0	0	0	0	0	0	0	0	0	d__Bacteria;p__Proteobacteria;c__Gammaproteobacteria;o__Betaproteobacteriales;f__Burkholderiaceae;g__Burkholderia-Caballeronia-Paraburkholderia;s__Burkholderia-Caballeronia-Paraburkholderia_unclassified
e2b2fcd1a36756bde2ab13b9aed0087f	0	18	16	0	0	0	0	0	28	0	0	0	0	0	0	0	0	0	0	0	d__Bacteria;p__Proteobacteria;c__Gammaproteobacteria;o__Enterobacteriales;f__Enterobacteriaceae;g__Escherichia-Shigella;s__Escherichia-Shigella_unclassified
d446d350ba3d8e757739986167240299	0	0	0	0	0	0	3	0	0	0	0	0	0	0	10	0	9	9	12	17	d__Bacteria;p__Actinobacteria;c__Actinobacteria;o__Micrococcales;f__Microbacteriaceae;g__Pseudoclavibacter;s__Pseudoclavibacter_unclassified
ba58b0ccf03bccf219d921624e9b2204	0	0	0	0	0	3	0	0	0	0	9	27	16	0	0	0	4	0	0	0	d__Bacteria;p__Proteobacteria;c__Gammaproteobacteria;o__Acidiferrobacterales;f__Acidiferrobacteraceae;g__Acidiferrobacteraceae_unclassified;s__Acidiferrobacteraceae_unclassified
e7ebdc3f922f1b54e7d0cf7da534568b	0	0	0	0	0	0	0	0	0	0	0	0	0	0	0	0	58	0	0	0	d__Bacteria;p__Firmicutes;c__Clostridia;o__Clostridiales;f__Clostridiaceae_1;g__Clostridium_sensu_stricto_1;s__Clostridium_sensu_stricto_1_unclassified
c4aa9ec8aa8f6f499049780c5f0013ae	0	0	0	0	0	0	0	0	0	0	27	0	0	30	0	0	0	0	0	0	d__Bacteria;p__Firmicutes;c__Bacilli;o__Lactobacillales;f__Lactobacillaceae;g__Lactobacillus;s__uncultured_Lactobacillus_sp.
04d34c2af12c10d8dd3cc067e23f8863	8	13	8	8	0	0	0	0	0	0	0	0	0	0	0	0	0	0	10	10	d__Bacteria;p__Firmicutes;c__Clostridia;o__Clostridiales;f__Ruminococcaceae;g__Faecalibacterium;s__Faecalibacterium_prausnitzii
d33a7d25bc4480cca806da6c0b43a113	0	0	0	0	0	0	0	0	0	0	0	0	0	0	0	0	0	0	0	57	d__Bacteria;p__Firmicutes;c__Negativicutes;o__Selenomonadales;f__Veillonellaceae;g__Veillonella;s__Veillonella_unclassified
2350592383dd3b36714442c4d3c51d62	2	9	12	20	12	0	0	0	0	0	0	0	0	0	0	0	0	0	0	0	d__Bacteria;p__Proteobacteria;c__Gammaproteobacteria;o__Pasteurellales;f__Pasteurellaceae;g__Pasteurellaceae_unclassified;s__Pasteurellaceae_unclassified
3ceb69541d437c0dc4733e141a715314	0	0	0	0	0	0	0	0	0	0	9	10	28	0	0	0	6	0	0	0	d__Bacteria;p__Bacteroidetes;c__Bacteroidia;o__Bacteroidales;f__Porphyromonadaceae;g__Porphyromonas;s__uncultured_Porphyromonas_sp.
7f3e549fd369691cb46b57b4148aeb1c	0	0	0	0	0	0	0	0	0	0	8	5	18	8	8	0	3	0	2	0	d__Bacteria;p__Actinobacteria;c__Actinobacteria;o__Actinomycetales;f__Actinomycetales_unclassified;g__Actinomycetales_unclassified;s__Actinomycetales_unclassified
6b2198b4a2f7358f0c9ef76ce66847bd	0	0	0	3	0	0	0	0	0	0	6	12	7	11	0	0	9	0	3	0	d__Bacteria;p__Acidobacteria;c__Holophagae;o__Subgroup_7;f__Subgroup_7_unclassified;g__Subgroup_7_unclassified;s__Subgroup_7_unclassified
dddb4e729fde0aa16b180e37ef4c7943	0	0	0	0	0	0	0	0	0	0	12	11	11	16	0	0	0	0	0	0	d__Bacteria;p__Actinobacteria;c__Actinobacteria;o__Corynebacteriales;f__Corynebacteriaceae;g__Corynebacterium_1;s__Corynebacterium_1_unclassified
d41f18c7920d46ca39192ae8c158fb54	0	0	0	0	0	0	0	0	0	12	0	0	23	15	0	0	0	0	0	0	d__Bacteria;p__Firmicutes;c__Clostridia;o__Clostridiales;f__Ruminococcaceae;g__Faecalibacterium;s__Faecalibacterium_prausnitzii
e9700573cb8934471cc573655c342ea9	0	0	0	0	0	0	0	0	0	0	0	0	0	0	0	0	0	0	50	0	d__Bacteria;p__Firmicutes;c__Bacilli;o__Lactobacillales;f__Lactobacillaceae;g__Lactobacillus;s__Lactobacillus_crispatus
ea602420f48073b57a4187d1b9a9aec4	0	0	0	0	0	0	0	0	0	0	49	0	0	0	0	0	0	0	0	0	d__Bacteria;p__Firmicutes;c__Bacilli;o__Lactobacillales;f__Lactobacillaceae;g__Lactobacillus;s__Lactobacillus_crispatus
8d2b6b97941af87aaf6016e55444c30d	0	0	0	0	0	0	0	0	0	0	10	15	0	17	0	0	5	2	0	0	d__Bacteria;p__Proteobacteria;c__Alphaproteobacteria;o__Rhizobiales;f__Devosiaceae;g__Devosia;s__Devosia_unclassified
9950c2147f32a5c05c60f580724fcc7d	0	0	0	0	0	0	0	0	0	0	0	0	0	0	0	0	49	0	0	0	d__Bacteria;p__Proteobacteria;c__Gammaproteobacteria;o__Betaproteobacteriales;f__Burkholderiaceae;g__Burkholderia-Caballeronia-Paraburkholderia;s__Burkholderia-Caballeronia-Paraburkholderia_unclassified
5f1215c8aa4afae68adc7f5db4b303b2	0	0	0	0	0	0	0	0	0	0	0	0	0	0	0	0	0	25	24	0	d__Bacteria;p__Bacteroidetes;c__Bacteroidia;o__Bacteroidales;f__Prevotellaceae;g__Prevotella;s__Prevotella_sp._HN-2017
ab14d0c28c7b30bbeb703238ae14c889	0	0	0	0	0	0	0	0	0	0	0	0	0	0	0	0	0	0	15	33	d__Bacteria;p__Firmicutes;c__Negativicutes;o__Selenomonadales;f__Veillonellaceae;g__Veillonella;s__Veillonella_unclassified
80f8de85b67bd2377ca51d4cd6b80e76	0	0	48	0	0	0	0	0	0	0	0	0	0	0	0	0	0	0	0	0	d__Bacteria;p__Proteobacteria;c__Gammaproteobacteria;o__Pasteurellales;f__Pasteurellaceae;g__Actinobacillus;s__uncultured_Actinobacillus_sp.
924b48cf897bb4394fda7e027a079c54	6	0	4	3	6	0	0	0	9	9	6	0	4	0	0	0	0	0	0	0	d__Bacteria;p__Firmicutes;c__Erysipelotrichia;o__Erysipelotrichales;f__Erysipelotrichaceae;g__Erysipelotrichaceae_UCG-003;s__Erysipelotrichaceae_UCG-003_unclassified
714c9b64090987e4ae0ead5ef03b3fae	0	0	0	0	0	0	0	0	0	0	7	16	18	0	0	0	5	0	0	0	d__Bacteria;p__Proteobacteria;c__Gammaproteobacteria;o__Pasteurellales;f__Pasteurellaceae;g__Pasteurellaceae_unclassified;s__Pasteurellaceae_unclassified
48942399073549a3674a66de99827787	0	0	0	0	0	0	0	0	0	0	3	22	10	11	0	0	0	0	0	0	d__Bacteria;p__Patescibacteria;c__Saccharimonadia;o__Saccharimonadales;f__Saccharimonadales_unclassified;g__Saccharimonadales_unclassified;s__Saccharimonadales_unclassified
9158ab694988e84ec137cfaee88fcd2a	0	4	3	0	8	0	0	0	0	0	8	0	11	5	0	0	7	0	0	0	d__Bacteria;p__Firmicutes;c__Bacilli;o__Lactobacillales;f__Enterococcaceae;g__Enterococcus;s__Enterococcus_faecium
76e72d858816572f535b6f50a10f4073	8	0	0	0	5	0	0	0	0	0	0	0	0	5	0	0	7	11	4	6	d__Bacteria;p__Firmicutes;c__Clostridia;o__Clostridiales;f__Ruminococcaceae;g__Subdoligranulum;s__Subdoligranulum_unclassified
f72ea3cd46c720b071b79916607c8ef2	0	9	0	0	0	0	4	3	2	7	0	3	0	0	0	0	8	10	0	0	d__Bacteria;p__Proteobacteria;c__Alphaproteobacteria;o__Rhizobiales;f__Beijerinckiaceae;g__Methylobacterium;s__Methylobacterium_unclassified
91689891cce1fd37a80243272d3934a5	0	0	0	0	0	0	0	0	0	0	0	45	0	0	0	0	0	0	0	0	d__Bacteria;p__Firmicutes;c__Bacilli;o__Lactobacillales;f__Streptococcaceae;g__Streptococcus;s__Streptococcus_hyovaginalis
3428e372c289a823b905316ffbe8391a	0	0	0	0	0	0	0	0	0	0	43	0	0	0	0	0	0	0	0	0	d__Bacteria;p__Firmicutes;c__Bacilli;o__Lactobacillales;f__Lactobacillaceae;g__Lactobacillus;s__Lactobacillus_kefiranofaciens
c916e05ae3bd3821bea2a41e53bfed2b	0	0	0	0	0	0	0	0	0	0	0	0	0	0	0	0	0	0	0	43	d__Bacteria;p__Firmicutes;c__Negativicutes;o__Selenomonadales;f__Veillonellaceae;g__Veillonella;s__Veillonella_unclassified
217e5310558bd003c1cdfebd6b29c70c	0	0	0	0	0	0	0	0	0	0	0	0	0	0	0	0	9	0	34	0	d__Bacteria;p__Firmicutes;c__Bacilli;o__Lactobacillales;f__Lactobacillaceae;g__Lactobacillus;s__uncultured_Lactobacillus_sp.
54ba9f488e64ee2eef27b1247159b9a6	0	0	0	0	0	0	0	0	0	0	41	0	0	0	0	0	0	0	0	0	d__Bacteria;p__Firmicutes;c__Bacilli;o__Lactobacillales;f__Lactobacillaceae;g__Lactobacillus;s__Lactobacillus_unclassified
18a344b3f4959d46d062e01701af4fe3	0	0	0	0	0	0	0	0	0	0	0	0	0	0	0	0	12	18	0	11	d__Bacteria;p__Proteobacteria;c__Gammaproteobacteria;o__Betaproteobacteriales;f__Burkholderiaceae;g__Burkholderia-Caballeronia-Paraburkholderia;s__Burkholderia-Caballeronia-Paraburkholderia_unclassified
32f94fbb1500a344d6fc4b9b3cafd66b	0	0	0	0	0	5	0	0	0	0	0	0	0	0	0	0	22	14	0	0	d__Bacteria;p__Fusobacteria;c__Fusobacteriia;o__Fusobacteriales;f__Fusobacteriaceae;g__Cetobacterium;s__Cetobacterium_somerae
b5451dfc9104030f81993dc180ec819b	0	0	0	0	0	0	0	0	0	0	0	0	0	0	0	0	6	0	35	0	d__Bacteria;p__Firmicutes;c__Bacilli;o__Lactobacillales;f__Lactobacillaceae;g__Lactobacillus;s__Lactobacillus_sp._L-YJ
2f1fcca1485f539848fe65018e45bd56	0	0	0	0	0	0	0	0	0	0	0	0	0	0	0	0	0	0	41	0	d__Bacteria;p__Firmicutes;c__Bacilli;o__Lactobacillales;f__Lactobacillaceae;g__Lactobacillus;s__uncultured_Lactobacillus_sp.
091c56a240a21e3833f1758cf02fc9e1	0	0	0	0	0	0	0	0	0	0	0	0	0	0	0	0	0	0	41	0	d__Bacteria;p__Firmicutes;c__Bacilli;o__Lactobacillales;f__Lactobacillaceae;g__Lactobacillus;s__uncultured_Lactobacillus_sp.
7acf2a9cb3fe4a015f41112dfb3a6067	0	0	0	0	0	0	0	16	25	0	0	0	0	0	0	0	0	0	0	0	d__Bacteria;p__Firmicutes;c__Clostridia;o__Clostridiales;f__Clostridiaceae_1;g__Clostridium_sensu_stricto_1;s__Clostridium_sensu_stricto_1_unclassified
98d67ea651daef2eed0e0e9dc4d1b5a9	0	0	0	0	40	0	0	0	0	0	0	0	0	0	0	0	0	0	0	0	d__Bacteria;p__Firmicutes;c__Clostridia;o__Clostridiales;f__Clostridiaceae_1;g__Clostridium_sensu_stricto_1;s__Clostridium_sensu_stricto_1_unclassified
31d5ab366a86a8a34fd361957c8bb4e9	5	0	0	0	10	0	0	0	0	0	13	0	0	0	6	0	0	5	0	0	d__Bacteria;p__Firmicutes;c__Clostridia;o__Clostridiales;f__Clostridiaceae_1;g__Clostridium_sensu_stricto_1;s__Clostridium_sensu_stricto_1_unclassified
da185943062e8dee1ad506d607285ac6	0	4	2	0	5	0	0	4	5	9	0	4	6	0	0	0	0	0	0	0	d__Bacteria;p__Firmicutes;c__Clostridia;o__Clostridiales;f__Lachnospiraceae;g__Fusicatenibacter;s__Fusicatenibacter_saccharivorans
2a54f6016e419dec4e8684c3822d33de	0	0	0	0	0	0	0	0	0	0	10	19	9	0	0	0	0	0	0	0	d__Bacteria;p__Proteobacteria;c__Gammaproteobacteria;o__Pseudomonadales;f__Moraxellaceae;g__Acinetobacter;s__Acinetobacter_baylyi
053d05e11f36ee640e168ce77cd1d23c	0	0	9	10	0	0	0	0	0	0	9	0	0	0	0	0	0	9	0	0	d__Bacteria;p__Firmicutes;c__Bacilli;o__Bacillales;f__Planococcaceae;g__Lysinibacillus;s__Lysinibacillus_unclassified
5a095cdc28b73fd95af9b2ebaaa0b6b8	0	0	9	7	18	0	0	0	0	0	0	0	0	3	0	0	0	0	0	0	d__Bacteria;p__Firmicutes;c__Bacilli;o__Lactobacillales;f__Lactobacillaceae;g__Lactobacillus;s__Lactobacillus_aviarius
d7463dce1ab4db9cf8f134047723bc85	10	0	0	0	0	0	0	0	8	0	0	0	0	0	0	0	10	9	0	0	d__Bacteria;p__Firmicutes;c__Clostridia;o__Clostridiales;f__Lachnospiraceae;g__Ruminococcus]_gnavus_group;s__Ruminococcus]_gnavus_group_unclassified
0d7c173773cdb10bbe2a7174501748b1	0	0	2	0	0	0	0	0	0	0	7	12	8	0	0	0	5	0	2	0	d__Bacteria;p__Proteobacteria;c__Gammaproteobacteria;o__Betaproteobacteriales;f__Burkholderiaceae;g__Rhizobacter;s__Rhizobacter_unclassified
9775aa82dc6c2a9ac751aaef9c4c9797	13	0	0	0	0	0	0	0	0	0	0	0	0	0	0	0	13	9	0	0	d__Bacteria;p__Proteobacteria;c__Gammaproteobacteria;o__Enterobacteriales;f__Enterobacteriaceae;g__Cedecea;s__Cedecea_unclassified
61ded31eeeea867b6f590c6960562ce1	0	0	0	0	0	0	0	0	0	0	14	0	20	0	0	0	0	0	0	0	d__Bacteria;p__Proteobacteria;c__Gammaproteobacteria;o__Betaproteobacteriales;f__Burkholderiaceae;g__Burkholderia-Caballeronia-Paraburkholderia;s__Burkholderia-Caballeronia-Paraburkholderia_unclassified
26a5041e1e173546c7c086bb4609a1e5	0	0	0	0	0	0	0	0	0	0	0	0	0	0	0	0	7	7	3	17	d__Bacteria;p__Proteobacteria;c__Alphaproteobacteria;o__Sphingomonadales;f__Sphingomonadaceae;g__Novosphingobium;s__Novosphingobium_unclassified
0e2ccf40070d7688d497ac68148c36fd	0	0	0	0	0	0	0	0	0	0	0	0	0	0	0	0	0	0	34	0	d__Bacteria;p__Firmicutes;c__Bacilli;o__Lactobacillales;f__Lactobacillaceae;g__Lactobacillus;s__Lactobacillus_amylovorus
d0388a97fe3c031cbb75e8a70afa2036	0	0	0	0	5	0	0	0	0	0	3	16	9	0	0	0	0	0	0	0	d__Bacteria;p__Proteobacteria;c__Gammaproteobacteria;o__Betaproteobacteriales;f__TRA3-20;g__TRA3-20_unclassified;s__TRA3-20_unclassified
7126f899535486383a970d9848811264	0	14	0	0	19	0	0	0	0	0	0	0	0	0	0	0	0	0	0	0	d__Bacteria;p__Proteobacteria;c__Gammaproteobacteria;o__Pseudomonadales;f__Moraxellaceae;g__Acinetobacter;s__Acinetobacter_indicus
4dfe4b9ae6d9359e3b602b8d8155c7d2	9	6	6	11	0	0	0	0	0	0	0	0	0	0	0	0	0	0	0	0	d__Bacteria;p__Firmicutes;c__Bacilli;o__Lactobacillales;f__Streptococcaceae;g__Streptococcus;s__Streptococcus_equinus
0f6d46c70548d4ce709802b6e3162f6f	0	0	0	0	0	0	0	0	0	0	6	9	8	8	0	0	0	0	0	0	d__Bacteria;p__Firmicutes;c__Bacilli;o__Lactobacillales;f__Enterococcaceae;g__Enterococcus;s__Enterococcus_faecalis
eab2d5353336522f0da52ce810f024e7	0	0	0	0	0	0	0	0	0	0	9	22	0	0	0	0	0	0	0	0	d__Bacteria;p__Proteobacteria;c__Gammaproteobacteria;o__Betaproteobacteriales;f__Burkholderiaceae;g__Burkholderia-Caballeronia-Paraburkholderia;s__Burkholderia-Caballeronia-Paraburkholderia_unclassified
40733c349bb72e5a657ae7f501f86eaf	3	10	4	0	4	0	0	0	0	8	0	0	0	0	0	0	0	2	0	0	d__Bacteria;p__Fusobacteria;c__Fusobacteriia;o__Fusobacteriales;f__Fusobacteriaceae;g__Fusobacterium;s__Fusobacterium_unclassified
e7b2c24c5f0d48a0677e3bc80d3e000d	0	0	0	0	0	17	6	0	0	8	0	0	0	0	0	0	0	0	0	0	d__Bacteria;p__Firmicutes;c__Clostridia;o__Clostridiales;f__Lachnospiraceae;g__Lachnospiraceae_NK4A136_group;s__Lachnospiraceae_NK4A136_group_unclassified
fe10973300ea6e5877b87545ee0cc09d	0	0	0	0	31	0	0	0	0	0	0	0	0	0	0	0	0	0	0	0	d__Bacteria;p__Firmicutes;c__Clostridia;o__Clostridiales;f__Peptostreptococcaceae;g__Clostridioides;s__Clostridioides_difficile
1ec76dbf6deced6756281d647141a7de	3	0	5	4	6	0	0	0	0	0	4	0	4	0	0	0	4	0	0	0	d__Bacteria;p__Firmicutes;c__Clostridia;o__Clostridiales;f__Ruminococcaceae;g__Negativibacillus;s__Negativibacillus_unclassified
5dac26102af83677234ba3ad0c68d50f	0	0	0	0	0	0	0	0	0	0	15	4	0	11	0	0	0	0	0	0	d__Bacteria;p__Proteobacteria;c__Alphaproteobacteria;o__Sphingomonadales;f__Sphingomonadaceae;g__Sphingomonas;s__Sphingomonas_unclassified
583a986f5ebf9d33038ff60eee737e06	0	7	0	0	0	0	0	0	4	6	0	2	3	0	0	0	5	0	0	3	d__Bacteria;p__Verrucomicrobia;c__Verrucomicrobiae;o__Verrucomicrobiales;f__Akkermansiaceae;g__Akkermansia;s__Akkermansia_muciniphila
7f85e2475c5d103e4f2631aae1dc032e	2	2	0	0	0	0	0	0	0	0	0	8	5	10	0	0	3	0	0	0	d__Bacteria;p__Actinobacteria;c__Actinobacteria;o__Propionibacteriales;f__Nocardioidaceae;g__Aeromicrobium;s__Aeromicrobium_sp.
54c5fc020fa5acef4736d88dadb9a10d	0	0	0	0	0	0	0	0	0	0	0	9	0	0	0	0	9	0	12	0	d__Bacteria;p__Proteobacteria;c__Gammaproteobacteria;o__Betaproteobacteriales;f__Burkholderiaceae;g__Burkholderia-Caballeronia-Paraburkholderia;s__Burkholderia-Caballeronia-Paraburkholderia_unclassified
308824ccfe65335d0ab8c7e8efd82ef4	9	7	14	0	0	0	0	0	0	0	0	0	0	0	0	0	0	0	0	0	d__Bacteria;p__Firmicutes;c__Bacilli;o__Lactobacillales;f__Streptococcaceae;g__Streptococcus;s__Streptococcus_suis
e0dddb070a2f58e681c2c0b1b87c186b	0	0	9	8	13	0	0	0	0	0	0	0	0	0	0	0	0	0	0	0	d__Bacteria;p__Proteobacteria;c__Gammaproteobacteria;o__Pseudomonadales;f__Moraxellaceae;g__Acinetobacter;s__Acinetobacter_radioresistens
ead034c20ec389f7f9d1c917cdc9d39c	0	0	0	0	0	0	0	0	0	0	5	0	15	9	0	0	0	0	0	0	d__Bacteria;p__Firmicutes;c__Clostridia;o__Clostridiales;f__Family_XI;g__Anaerococcus;s__Anaerococcus_unclassified
4b031f39b0680d321256cbe2523acb30	0	0	0	0	0	0	0	0	0	0	0	0	0	0	0	0	0	0	29	0	d__Bacteria;p__Firmicutes;c__Bacilli;o__Lactobacillales;f__Lactobacillaceae;g__Lactobacillus;s__Lactobacillus_sp._KC38
38357d4bc98b19dea53efc335dee4b9c	5	0	8	9	0	0	0	0	0	7	0	0	0	0	0	0	0	0	0	0	d__Bacteria;p__Proteobacteria;c__Gammaproteobacteria;o__Xanthomonadales;f__Xanthomonadaceae;g__Lysobacter;s__Lysobacter_sp.
530e6cf0c3b1ecdab0aaa4c806f2e1f9	0	0	0	0	0	0	0	0	0	0	0	0	0	28	0	0	0	0	0	0	d__Bacteria;p__Proteobacteria;c__Gammaproteobacteria;o__Betaproteobacteriales;f__Burkholderiaceae;g__Burkholderia-Caballeronia-Paraburkholderia;s__Burkholderia-Caballeronia-Paraburkholderia_unclassified
f977f8aa988f4aa5bd8af1afee1c34e1	0	3	0	4	9	0	0	0	0	0	0	0	0	0	0	0	12	0	0	0	d__Bacteria;p__Firmicutes;c__Erysipelotrichia;o__Erysipelotrichales;f__Erysipelotrichaceae;g__Erysipelatoclostridium;s__Erysipelatoclostridium_ramosum
cac54870bcd12e33f81ae92eb794b34a	0	0	0	0	0	0	0	0	0	0	0	0	0	0	0	0	27	0	0	0	d__Bacteria;p__Firmicutes;c__Bacilli;o__Lactobacillales;f__Lactobacillaceae;g__Lactobacillus;s__Lactobacillus_sp._L-YJ
f0bde2f54893276b9ba2239c532b706a	0	0	0	0	0	0	0	0	0	0	0	0	0	0	0	0	14	6	7	0	d__Bacteria;p__Firmicutes;c__Bacilli;o__Lactobacillales;f__Streptococcaceae;g__Streptococcus;s__Streptococcus_salivarius
efcc4d9766617e5a2a13b767f92523d0	0	0	12	0	0	0	0	0	15	0	0	0	0	0	0	0	0	0	0	0	d__Bacteria;p__Actinobacteria;c__Actinobacteria;o__Micromonosporales;f__Micromonosporaceae;g__Micromonospora;s__Micromonospora_sp._CNS-726_SD06
562325bd5f9f811ede4d588cc1e2e562	0	0	0	0	0	0	0	0	0	0	0	0	0	0	0	0	20	0	0	6	d__Bacteria;p__Firmicutes;c__Clostridia;o__Clostridiales;f__Clostridiaceae_1;g__Clostridium_sensu_stricto_1;s__Clostridium_sensu_stricto_1_unclassified
6495cdcf84f9eca00347ec54df95c2b2	0	0	2	0	0	0	0	0	0	0	0	8	10	6	0	0	0	0	0	0	d__Bacteria;p__Proteobacteria;c__Alphaproteobacteria;o__Reyranellales;f__Reyranellaceae;g__Reyranella;s__Reyranella_unclassified
37a0dff591d6e1785eaec4342168866e	0	0	0	0	0	0	0	0	0	0	0	8	0	12	0	0	6	0	0	0	d__Bacteria;p__Proteobacteria;c__Alphaproteobacteria;o__Sphingomonadales;f__Sphingomonadaceae;g__Novosphingobium;s__Novosphingobium_unclassified
594118befc0fcb0f96e85c7d99cf28b6	0	0	13	10	0	0	0	0	0	0	0	0	3	0	0	0	0	0	0	0	d__Bacteria;p__Proteobacteria;c__Gammaproteobacteria;o__Pseudomonadales;f__Moraxellaceae;g__Acinetobacter;s__Acinetobacter_indicus
5e4814875ea73e7601062777d4490ac7	0	0	0	0	0	0	0	0	0	0	0	0	0	25	0	0	0	0	0	0	d__Bacteria;p__Firmicutes;c__Bacilli;o__Lactobacillales;f__Lactobacillaceae;g__Lactobacillus;s__Lactobacillus_sp._oral_taxon_052
64daaaf7eedcbb47ebd649d42ab50a9f	0	0	0	0	0	0	0	0	9	16	0	0	0	0	0	0	0	0	0	0	d__Bacteria;p__Firmicutes;c__Bacilli;o__Lactobacillales;f__Streptococcaceae;g__Streptococcus;s__Streptococcus_suis
df1c6988d244530180ad66308073d99f	6	0	0	0	0	0	0	0	0	0	3	0	15	0	0	0	0	0	0	0	d__Bacteria;p__Firmicutes;c__Bacilli;o__Bacillales;f__Staphylococcaceae;g__Staphylococcus;s__Staphylococcus_chromogenes
3c77bd04a6e68ddeaa6b62d70ca67969	0	0	0	0	0	0	0	0	0	0	24	0	0	0	0	0	0	0	0	0	d__Bacteria;p__Firmicutes;c__Bacilli;o__Lactobacillales;f__Lactobacillaceae;g__Lactobacillus;s__Lactobacillus_delbrueckii
5f91afbbcb124c2427fecac4f146e685	0	0	0	0	0	0	0	0	0	0	0	0	0	0	0	0	0	7	8	9	d__Bacteria;p__Firmicutes;c__Erysipelotrichia;o__Erysipelotrichales;f__Erysipelotrichaceae;g__Catenibacterium;s__uncultured_Catenibacterium_sp.
6aac50907fa9863f16db0db1edb15450	6	7	0	5	6	0	0	0	0	0	0	0	0	0	0	0	0	0	0	0	d__Bacteria;p__Firmicutes;c__Clostridia;o__Clostridiales;f__Lachnospiraceae;g__Lachnospiraceae_UCG-004;s__Lachnospiraceae_UCG-004_unclassified
6f818e25af7d1c36fe9faea605751d3b	0	0	0	0	0	0	0	0	0	0	5	8	6	4	0	0	0	0	0	0	d__Bacteria;p__Firmicutes;c__Clostridia;o__Clostridiales;f__Gracilibacteraceae;g__Lutispora;s__Lutispora_unclassified
77f5dd5501dc19446cc8c42477f916af	0	0	0	0	0	0	0	0	0	0	5	9	9	0	0	0	0	0	0	0	d__Bacteria;p__Proteobacteria;c__Gammaproteobacteria;o__Betaproteobacteriales;f__Burkholderiaceae;g__Ramlibacter;s__Ramlibacter_unclassified
d92c6ffe085d28e1317ac7504bfcad8f	0	0	0	0	0	0	0	0	0	0	0	9	14	0	0	0	0	0	0	0	d__Bacteria;p__Actinobacteria;c__Actinobacteria;o__Micrococcales;f__Micrococcaceae;g__Kocuria;s__Kocuria_sp._RMB42
b747c78df81416a1d16f198504347956	0	0	0	0	0	0	0	0	0	0	0	0	0	0	0	0	9	14	0	0	d__Bacteria;p__Proteobacteria;c__Gammaproteobacteria;o__Enterobacteriales;f__Enterobacteriaceae;g__Escherichia-Shigella;s__Escherichia-Shigella_unclassified
a69223562c37e02802e00994b7405a90	0	2	5	0	0	0	0	0	0	6	5	0	0	4	0	0	0	0	0	0	d__Bacteria;p__Proteobacteria;c__Gammaproteobacteria;o__Betaproteobacteriales;f__TRA3-20;g__TRA3-20_unclassified;s__TRA3-20_unclassified
9e20a235c547acc52759d1b7c6e32662	0	0	0	6	4	0	0	0	0	0	8	0	4	0	0	0	0	0	0	0	d__Bacteria;p__Proteobacteria;c__Deltaproteobacteria;o__Desulfovibrionales;f__Desulfovibrionaceae;g__Bilophila;s__uncultured_Bilophila_sp.
9e8c1a019be6be5d580957e3764e59ca	0	0	0	0	0	0	0	0	0	2	3	9	0	8	0	0	0	0	0	0	d__Bacteria;p__Proteobacteria;c__Alphaproteobacteria;o__Rhizobiales;f__Phyllobacteriaceae;g__Phyllobacteriaceae_unclassified;s__Phyllobacteriaceae_unclassified
8bfdf12621e688426dac9c1d02ae9585	0	0	0	0	0	0	0	0	0	0	0	6	5	11	0	0	0	0	0	0	d__Bacteria;p__Firmicutes;c__Erysipelotrichia;o__Erysipelotrichales;f__Erysipelotrichaceae;g__Erysipelotrichaceae_unclassified;s__Erysipelotrichaceae_unclassified
7d007ea7fc34a2d5a6588da7fe885a19	0	0	0	0	0	0	0	0	0	0	0	8	6	6	0	0	0	0	2	0	d__Bacteria;p__Proteobacteria;c__Gammaproteobacteria;o__Pseudomonadales;f__Pseudomonadaceae;g__Pseudomonas;s__Pseudomonas_stutzeri
ae92751ce0103cf1fe77dd7f219da00c	0	0	0	0	5	0	0	0	0	4	12	0	0	0	0	0	0	0	0	0	d__Bacteria;p__Firmicutes;c__Clostridia;o__Clostridiales;f__Peptostreptococcaceae;g__Romboutsia;s__Romboutsia_unclassified
d2e9de04fa55075fcb4dedcdbf380427	0	0	0	0	0	0	0	0	0	0	11	0	0	0	10	0	0	0	0	0	d__Bacteria;p__Firmicutes;c__Clostridia;o__Clostridiales;f__Peptostreptococcaceae;g__Terrisporobacter;s__Terrisporobacter_unclassified
c4760aa2aed9871f59bd9ba0de8c4acd	0	0	0	0	0	0	0	0	0	0	0	0	0	0	0	0	6	0	0	15	d__Bacteria;p__Firmicutes;c__Bacilli;o__Lactobacillales;f__Lactobacillaceae;g__Lactobacillus;s__Lactobacillus_paracasei
2257d58ebb22a4168da71744993d1ce9	0	0	0	0	0	0	0	0	0	0	0	0	0	0	0	0	0	5	10	6	d__Bacteria;p__Actinobacteria;c__Actinobacteria;o__Bifidobacteriales;f__Bifidobacteriaceae;g__Bifidobacterium;s__Bifidobacterium_adolescentis
afa0936909bdd6f1be8467a56c6e7e6a	0	0	0	0	0	0	0	0	0	0	0	14	7	0	0	0	0	0	0	0	d__Bacteria;p__Firmicutes;c__Bacilli;o__Lactobacillales;f__Lactobacillaceae;g__Lactobacillus;s__Lactobacillus_hamsteri
9cc862c97f19fe7bb51ee3cbc960a94f	0	0	0	0	0	0	0	0	0	0	0	0	0	0	21	0	0	0	0	0	d__Bacteria;p__Firmicutes;c__Bacilli;o__Lactobacillales;f__Streptococcaceae;g__Streptococcus;s__Streptococcus_suis
929250f02160a3535dadf05d52db4185	0	0	0	0	10	0	0	0	0	0	10	0	0	0	0	0	0	0	0	0	d__Bacteria;p__Actinobacteria;c__Actinobacteria;o__Micrococcales;f__Micrococcaceae;g__Rothia;s__Rothia_sp._ZHT413
98993736e8671c1e537dbd7987b38547	0	0	0	0	0	0	0	0	0	0	0	6	9	5	0	0	0	0	0	0	d__Bacteria;p__Proteobacteria;c__Gammaproteobacteria;o__Pseudomonadales;f__Moraxellaceae;g__Acinetobacter;s__Acinetobacter_radioresistens
0fdf81346653e18366f730740a441125	0	0	0	4	12	0	0	0	0	0	0	4	0	0	0	0	0	0	0	0	d__Bacteria;p__Proteobacteria;c__Gammaproteobacteria;o__Xanthomonadales;f__Xanthomonadaceae;g__Stenotrophomonas;s__Stenotrophomonas_koreensis
ecffe0ab1ced1947ddff50c39638bd19	0	0	0	0	0	3	0	0	0	0	0	0	6	6	0	0	0	0	5	0	d__Bacteria;p__Firmicutes;c__Clostridia;o__Clostridiales;f__Peptostreptococcaceae;g__Terrisporobacter;s__Terrisporobacter_unclassified
cc674fd53e53f96a5191e8062c94ca4c	0	0	0	0	0	0	0	0	0	0	0	0	0	0	0	0	20	0	0	0	d__Bacteria;p__Firmicutes;c__Bacilli;o__Lactobacillales;f__Lactobacillaceae;g__Lactobacillus;s__Lactobacillus_sp._L-YJ
6d4f619e30a961a54b58735f9237bb23	0	6	0	0	0	0	0	0	0	7	0	0	0	0	0	0	0	7	0	0	d__Bacteria;p__Proteobacteria;c__Alphaproteobacteria;o__Sphingomonadales;f__Sphingomonadaceae;g__Sphingobium;s__Sphingobium_sp._JCM_28632
575037da2eda0f9dda9e70d41ebd71c8	11	0	0	0	0	9	0	0	0	0	0	0	0	0	0	0	0	0	0	0	d__Bacteria;p__Firmicutes;c__Clostridia;o__Clostridiales;f__Lachnospiraceae;g__Roseburia;s__uncultured_Roseburia_sp.
1a379480556fdd1cb193ae0a3cfc406a	0	0	0	0	0	0	0	0	0	0	6	5	0	8	0	0	0	0	0	0	d__Bacteria;p__Firmicutes;c__Clostridia;o__Clostridiales;f__Clostridiaceae_1;g__Clostridium_sensu_stricto_1;s__Clostridium_sensu_stricto_1_unclassified
3632c9541526121f994419073bfeff9f	0	0	0	0	0	0	0	0	0	0	0	5	4	8	0	0	0	2	0	0	d__Bacteria;p__Acidobacteria;c__Subgroup_6;o__Subgroup_6_unclassified;f__Subgroup_6_unclassified;g__Subgroup_6_unclassified;s__Subgroup_6_unclassified
ad8801844977ccc277aa6b2d59bf0f98	0	0	0	0	0	0	0	0	0	0	0	0	0	14	0	0	5	0	0	0	d__Bacteria;p__Proteobacteria;c__Gammaproteobacteria;o__Acidiferrobacterales;f__Acidiferrobacteraceae;g__Acidiferrobacteraceae_unclassified;s__Acidiferrobacteraceae_unclassified
87c4f685caba5c2a39e9ed5f89225a75	0	0	0	0	0	0	0	0	0	0	0	0	0	0	0	0	0	0	19	0	d__Bacteria;p__Firmicutes;c__Bacilli;o__Lactobacillales;f__Lactobacillaceae;g__Lactobacillus;s__Lactobacillus_unclassified
0c640f94b25b33b936e8296de6f1c568	0	0	0	0	0	0	0	0	0	0	0	0	0	18	0	0	0	0	0	0	d__Bacteria;p__Proteobacteria;c__Gammaproteobacteria;o__Acidiferrobacterales;f__Acidiferrobacteraceae;g__Acidiferrobacteraceae_unclassified;s__Acidiferrobacteraceae_unclassified
e894a6aeae8aa9f89bcbcaad1336f652	0	0	0	0	0	0	0	0	0	0	0	0	0	18	0	0	0	0	0	0	d__Bacteria;p__Proteobacteria;c__Gammaproteobacteria;o__Betaproteobacteriales;f__Burkholderiaceae;g__Rhizobacter;s__Rhizobacter_unclassified
4c2e2b9720cf0dc15234198d1684f107	3	0	0	0	0	0	0	0	9	0	0	0	0	0	0	0	6	0	0	0	d__Bacteria;p__Bacteroidetes;c__Bacteroidia;o__Bacteroidales;f__Porphyromonadaceae;g__Porphyromonas;s__Porphyromonas_endodontalis
64e5db5f4216116d0eceedfdba3d3beb	0	13	0	0	0	0	0	0	5	0	0	0	0	0	0	0	0	0	0	0	d__Bacteria;p__Firmicutes;c__Bacilli;o__Bacillales;f__Staphylococcaceae;g__Staphylococcus;s__Staphylococcus_agnetis
12c3c2290aa8214e6d6a16567fc99054	0	0	0	0	0	0	0	0	18	0	0	0	0	0	0	0	0	0	0	0	d__Bacteria;p__Proteobacteria;c__Gammaproteobacteria;o__Enterobacteriales;f__Enterobacteriaceae;g__Escherichia-Shigella;s__Escherichia-Shigella_unclassified
17b8d68b463f4e62c474c08598f17367	0	0	0	0	0	0	0	0	0	0	3	9	0	5	0	0	0	0	0	0	d__Bacteria;p__Bacteroidetes;c__Bacteroidia;o__Chitinophagales;f__Chitinophagaceae;g__Flavisolibacter;s__Flavisolibacter_unclassified
b4f7747d256bb2b8cd5b13e7463b8b53	0	0	0	0	0	0	0	0	0	0	10	7	0	0	0	0	0	0	0	0	d__Bacteria;p__Proteobacteria;c__Gammaproteobacteria;o__Pseudomonadales;f__Moraxellaceae;g__Acinetobacter;s__Acinetobacter_sp._GA67
a8962daab94bca7427973cc6dc80fa9c	0	0	0	0	0	0	0	0	0	0	2	0	6	0	9	0	0	0	0	0	d__Bacteria;p__Actinobacteria;c__Actinobacteria;o__Bifidobacteriales;f__Bifidobacteriaceae;g__Bifidobacterium;s__Bifidobacterium_pseudolongum
a7174350002e8baf61e2d992912688a0	0	0	0	0	0	0	0	0	0	0	0	7	10	0	0	0	0	0	0	0	d__Bacteria;p__Proteobacteria;c__Alphaproteobacteria;o__Rhizobiales;f__Hyphomicrobiaceae;g__Devosia;s__Devosia_sp._HM-198
96c57aa39566fdda85da6800508d81c6	0	0	0	0	0	0	0	0	0	0	4	6	6	0	0	0	0	0	0	0	d__Bacteria;p__Acidobacteria;c__Acidobacteria_unclassified;o__Acidobacteria_unclassified;f__Acidobacteria_unclassified;g__Acidobacteria_unclassified;s__Acidobacteria_unclassified
cddff03e6c74c8b0a27286dc3447ddba	0	0	0	0	0	0	0	0	0	0	0	0	11	0	0	0	0	0	0	5	d__Bacteria;p__Firmicutes;c__Negativicutes;o__Selenomonadales;f__Veillonellaceae;g__Veillonella;s__Veillonella_unclassified
117ee8cc9921b631c9e1da435988e482	0	0	0	0	0	0	0	0	0	0	0	0	0	16	0	0	0	0	0	0	d__Bacteria;p__Firmicutes;c__Bacilli;o__Bacillales;f__Staphylococcaceae;g__Staphylococcus;s__Staphylococcus_sp._CNE_3
9e31a01b5f9c1144cc3449e447ef3924	16	0	0	0	0	0	0	0	0	0	0	0	0	0	0	0	0	0	0	0	d__Bacteria;p__Proteobacteria;c__Gammaproteobacteria;o__Enterobacteriales;f__Enterobacteriaceae;g__Escherichia-Shigella;s__Escherichia-Shigella_unclassified
99725bfbf68c179400d42df21cbc37dc	0	5	4	0	7	0	0	0	0	0	0	0	0	0	0	0	0	0	0	0	d__Bacteria;p__Proteobacteria;c__Gammaproteobacteria;o__Betaproteobacteriales;f__Burkholderiaceae;g__Comamonas;s__Comamonas_unclassified
41f45c0ed64d083d2cc3bd5750efe9a2	0	0	3	3	0	0	0	0	0	0	2	0	0	0	0	0	0	0	0	7	d__Bacteria;p__Bacteroidetes;c__Bacteroidia;o__Bacteroidales;f__Prevotellaceae;g__Alloprevotella;s__Alloprevotella_unclassified
9a5b6f7b7f3801dc2c79eb5a621d92f7	0	0	0	0	0	0	0	0	0	0	3	0	7	5	0	0	0	0	0	0	d__Bacteria;p__Proteobacteria;c__Gammaproteobacteria;o__Pseudomonadales;f__Moraxellaceae;g__Enhydrobacter;s__Enhydrobacter_unclassified
1c746285a47df9aa67ae7baeba5bf460	0	6	0	0	0	0	0	0	0	0	0	0	0	0	0	0	0	4	0	5	d__Bacteria;p__Cyanobacteria;c__Oxyphotobacteria;o__Oxyphotobacteria_unclassified;f__Oxyphotobacteria_unclassified;g__Oxyphotobacteria_unclassified;s__Oxyphotobacteria_unclassified
ba4992eecdff26843f19864cc710a90a	0	0	0	0	0	0	0	0	0	0	0	5	10	0	0	0	0	0	0	0	d__Bacteria;p__Bacteroidetes;c__Bacteroidia;o__Flavobacteriales;f__Weeksellaceae;g__Bergeyella;s__Bergeyella_unclassified
c81b1bd4f84687f72045941faeb868da	0	0	0	0	7	0	0	0	0	0	0	0	8	0	0	0	0	0	0	0	d__Bacteria;p__Proteobacteria;c__Deltaproteobacteria;o__Myxococcales;f__Haliangiaceae;g__Haliangium;s__Haliangium_unclassified
de0b4bbc03dac8bb5b7c7cff2ab3ec71	0	0	0	0	0	0	0	0	0	0	0	0	0	7	0	0	8	0	0	0	d__Bacteria;p__Firmicutes;c__Clostridia;o__Clostridiales;f__Peptostreptococcaceae;g__Peptostreptococcus;s__Peptostreptococcus_sp._D1
56aa91b83f97f0e967295d3f17554ed5	0	0	0	0	0	0	0	0	0	0	14	0	0	0	0	0	0	0	0	0	d__Bacteria;p__Proteobacteria;c__Gammaproteobacteria;o__Enterobacteriales;f__Enterobacteriaceae;g__Klebsiella;s__Klebsiella_unclassified
4f5ecc852329e2f73e00f96ee8c827f1	0	0	0	0	0	0	0	0	0	0	0	0	0	0	0	0	7	0	3	4	d__Bacteria;p__Proteobacteria;c__Alphaproteobacteria;o__Acetobacterales;f__Acetobacteraceae;g__Acetobacter;s__Acetobacter_unclassified
dc999453e94b1433642ad6986dff8a31	0	0	0	0	0	0	0	0	7	0	0	7	0	0	0	0	0	0	0	0	d__Bacteria;p__Firmicutes;c__Clostridia;o__Clostridiales;f__Lachnospiraceae;g__Ruminococcus]_torques_group;s__Ruminococcus]_torques_group_unclassified
7a653e672ade6e50e320c56a19e8cc98	0	0	0	0	0	0	0	0	0	0	0	0	0	10	0	0	4	0	0	0	d__Bacteria;p__Proteobacteria;c__Betaproteobacteria;o__Burkholderiales;f__Comamonadaceae;g__Comamonadaceae_unclassified;s__Comamonadaceae_unclassified
482c3db4e091e676435dc719e74a2329	0	0	0	0	0	0	0	0	0	0	0	0	0	14	0	0	0	0	0	0	d__Bacteria;p__Proteobacteria;c__Gammaproteobacteria;o__Enterobacterales;f__Enterobacteriaceae;g__Leclercia;s__Leclercia_sp.
122f3b7d68b4af7ae7b084ee20b87a87	0	0	0	0	0	0	0	0	0	0	0	0	0	14	0	0	0	0	0	0	d__Bacteria;p__Actinobacteria;c__Actinobacteria;o__Corynebacteriales;f__Corynebacteriaceae;g__Corynebacterium;s__Corynebacterium_urealyticum
8faefc2e9710457362c24119249941a1	0	0	0	0	0	0	0	0	0	0	0	0	0	0	0	0	14	0	0	0	d__Bacteria;p__Bacteroidetes;c__Bacteroidia;o__Bacteroidales;f__Bacteroidaceae;g__Bacteroides;s__Bacteroides_heparinolyticus
6dfc0581ada72d3fd009ab39252a75ff	0	0	0	0	0	0	0	0	0	0	0	0	0	0	0	0	0	0	14	0	d__Bacteria;p__Fusobacteria;c__Fusobacteriia;o__Fusobacteriales;f__Fusobacteriaceae;g__Cetobacterium;s__Cetobacterium_somerae
3b9b6eada6abc7cd0f4d83c630e58e48	0	0	0	0	4	0	0	0	0	0	9	0	0	0	0	0	0	0	0	0	d__Bacteria;p__Bacteroidetes;c__Bacteroidia;o__Flavobacteriales;f__Weeksellaceae;g__Bergeyella;s__Bergeyella_unclassified
e89608a97b2fab214143d3099fef26bf	0	0	0	0	0	0	0	0	0	0	9	0	4	0	0	0	0	0	0	0	d__Bacteria;p__Actinobacteria;c__Actinobacteria;o__Corynebacteriales;f__Corynebacteriaceae;g__Corynebacterium;s__Corynebacterium_sp._C3
2a25d9a914d0991e7ae76213883a9d2b	0	0	0	0	0	0	0	0	0	0	0	0	0	0	0	0	5	0	3	5	d__Bacteria;p__Firmicutes;c__Clostridia;o__Clostridiales;f__Lachnospiraceae;g__Lachnoclostridium;s__Lachnoclostridium_unclassified
a07dcd65b9091f10c3550e3604c28495	0	0	0	0	0	0	0	0	0	0	0	0	0	0	0	0	0	6	0	7	d__Bacteria;p__Firmicutes;c__Bacilli;o__Lactobacillales;f__Lactobacillaceae;g__Lactobacillus;s__Lactobacillus_harbinensis
02994595d40230239d1a07d1f92406ec	0	0	0	0	0	0	0	0	0	0	0	13	0	0	0	0	0	0	0	0	d__Bacteria;p__Proteobacteria;c__Gammaproteobacteria;o__Pseudomonadales;f__Moraxellaceae;g__Acinetobacter;s__Acinetobacter_unclassified
3a26fddc8029b3f35b6f78873e9b49f6	0	0	0	0	0	0	0	0	0	0	0	0	13	0	0	0	0	0	0	0	d__Bacteria;p__Proteobacteria;c__Gammaproteobacteria;o__Pasteurellales;f__Pasteurellaceae;g__Actinobacillus;s__uncultured_Actinobacillus_sp.
d7c6496f4f528860a3ebf2d96311db5c	0	0	0	0	0	0	0	0	0	0	0	0	0	0	0	0	13	0	0	0	d__Bacteria;p__Proteobacteria;c__Gammaproteobacteria;o__Pseudomonadales;f__Moraxellaceae;g__Acinetobacter;s__uncultured_Acinetobacter_sp.
324b7a36fe1cab4081db444288e96222	0	0	0	0	0	0	0	0	0	0	0	0	0	0	0	0	13	0	0	0	d__Bacteria;p__Proteobacteria;c__Gammaproteobacteria;o__Acidiferrobacterales;f__Acidiferrobacteraceae;g__Acidiferrobacteraceae_unclassified;s__Acidiferrobacteraceae_unclassified
f20ea52d0a457fb3dc2b5b1d2a393153	0	0	0	0	0	0	0	0	0	0	0	0	0	0	0	0	0	13	0	0	d__Bacteria;p__Firmicutes;c__Clostridia;o__Clostridiales;f__Ruminococcaceae;g__Faecalibacterium;s__Faecalibacterium_unclassified
d36286210314df547be0ff7945d84c84	10	0	0	3	0	0	0	0	0	0	0	0	0	0	0	0	0	0	0	0	d__Bacteria;p__Firmicutes;c__Clostridia;o__Clostridiales;f__Clostridiales_unclassified;g__Clostridiales_unclassified;s__Clostridiales_unclassified
bd34fd588c6994e43f36e203c7ff671e	13	0	0	0	0	0	0	0	0	0	0	0	0	0	0	0	0	0	0	0	d__Bacteria;p__Firmicutes;c__Bacilli;o__Lactobacillales;f__Streptococcaceae;g__Streptococcus;s__Streptococcus_sp._C5I1
a2e387900c6c671690aa7abbf79b1084	0	0	0	0	0	0	0	0	0	13	0	0	0	0	0	0	0	0	0	0	d__Bacteria;p__Proteobacteria;c__Gammaproteobacteria;o__Enterobacteriales;f__Enterobacteriaceae;g__Escherichia-Shigella;s__Escherichia-Shigella_unclassified
dc72d03ab422842ce2973d3662709f25	0	0	0	0	0	0	0	0	0	0	8	4	0	0	0	0	0	0	0	0	d__Bacteria;p__Firmicutes;c__Bacilli;o__Lactobacillales;f__Streptococcaceae;g__Streptococcus;s__Streptococcus_henryi
98923a27799e6b59d7a35a3579095973	0	0	0	0	0	0	0	0	0	0	12	0	0	0	0	0	0	0	0	0	d__Bacteria;p__Proteobacteria;c__Gammaproteobacteria;o__Pasteurellales;f__Pasteurellaceae;g__Actinobacillus;s__uncultured_Actinobacillus_sp.
5c92c7d150ce29bdeda6af66dfe9eddc	0	0	0	0	0	0	0	0	0	0	0	12	0	0	0	0	0	0	0	0	d__Bacteria;p__Firmicutes;c__Negativicutes;o__Selenomonadales;f__Veillonellaceae;g__Veillonella;s__Veillonella_unclassified
87640af3669d49aae1ab59befbb99573	0	0	0	0	7	0	0	0	0	0	0	0	0	0	0	0	0	0	5	0	d__Bacteria;p__Firmicutes;c__Clostridia;o__Clostridiales;f__Lachnospiraceae;g__Lachnospiraceae_NK4A136_group;s__Lachnospiraceae_NK4A136_group_unclassified
375e3cab720625c202a99bb8edb8d559	0	0	5	7	0	0	0	0	0	0	0	0	0	0	0	0	0	0	0	0	d__Bacteria;p__Firmicutes;c__Bacilli;o__Lactobacillales;f__Lactobacillaceae;g__Lactobacillus;s__uncultured_Lactobacillus_sp.
4543acd5e8549b1bfb60ecebab50777b	0	0	0	5	7	0	0	0	0	0	0	0	0	0	0	0	0	0	0	0	d__Bacteria;p__Proteobacteria;c__Gammaproteobacteria;o__Pasteurellales;f__Pasteurellaceae;g__Actinobacillus;s__Actinobacillus_unclassified
de0fde13eeb66cba874506d8b3b99711	0	0	0	0	0	12	0	0	0	0	0	0	0	0	0	0	0	0	0	0	d__Bacteria;p__Proteobacteria;c__Gammaproteobacteria;o__Pasteurellales;f__Pasteurellaceae;g__Actinobacillus;s__Actinobacillus_unclassified
8e0010378b2e5582fc1aebf3651c0311	0	0	0	0	0	0	0	12	0	0	0	0	0	0	0	0	0	0	0	0	d__Bacteria;p__Firmicutes;c__Bacilli;o__Lactobacillales;f__Lactobacillaceae;g__Lactobacillus;s__Lactobacillus_unclassified
4de8bace16aac9aff6d7e5db321d2be3	0	0	0	0	0	0	0	0	12	0	0	0	0	0	0	0	0	0	0	0	d__Bacteria;p__Proteobacteria;c__Gammaproteobacteria;o__Enterobacteriales;f__Enterobacteriaceae;g__Cedecea;s__Cedecea_unclassified
99fa6a90621c5ea583338fb0a280845a	0	0	0	0	0	0	0	0	0	0	4	0	0	0	0	0	7	0	0	0	d__Bacteria;p__Chloroflexi;c__Chloroflexia;o__Thermomicrobiales;f__JG30-KF-CM45;g__JG30-KF-CM45_unclassified;s__JG30-KF-CM45_unclassified
337d338caa2ee065625b62dca1e82685	0	0	0	0	0	0	0	0	0	0	11	0	0	0	0	0	0	0	0	0	d__Bacteria;p__Proteobacteria;c__Gammaproteobacteria;o__Pseudomonadales;f__Moraxellaceae;g__Acinetobacter;s__Acinetobacter_sp.
68d23eeb14390d27e1039c8a8a2120c4	0	0	0	7	0	0	0	0	0	0	4	0	0	0	0	0	0	0	0	0	d__Bacteria;p__Proteobacteria;c__Gammaproteobacteria;o__Betaproteobacteriales;f__Burkholderiaceae;g__Comamonas;s__Comamonas_unclassified
0799dcf0a4d8fd119a29e3399585e23d	0	0	0	0	0	0	0	0	0	0	0	0	0	0	0	0	3	0	2	6	d__Bacteria;p__Bacteroidetes;c__Bacteroidia;o__Bacteroidales;f__Muribaculaceae;g__Muribaculaceae_unclassified;s__Muribaculaceae_unclassified
f5aeee433f015b1d67b93bf03b74545f	0	0	0	0	0	0	0	0	0	0	0	0	0	0	0	0	0	0	8	3	d__Bacteria;p__Firmicutes;c__Negativicutes;o__Selenomonadales;f__Acidaminococcaceae;g__Phascolarctobacterium;s__Phascolarctobacterium_unclassified
daf82d9d149245810577a23a2f6edb35	0	0	0	0	0	0	0	0	0	0	0	0	0	0	0	0	0	0	0	11	d__Bacteria;p__Proteobacteria;c__Gammaproteobacteria;o__Enterobacterales;f__Erwiniaceae;g__Pantoea;s__Pantoea_agglomerans
926f08c8223d0a92927cd0d6fd4ddc1c	0	0	0	0	0	0	0	0	0	0	0	5	6	0	0	0	0	0	0	0	d__Bacteria;p__Fusobacteria;c__Fusobacteriia;o__Fusobacteriales;f__Fusobacteriaceae;g__Fusobacterium;s__Fusobacterium_gastrosuis
91c02b45e3775277ad7e811d3713584c	0	0	0	0	0	0	0	0	0	0	0	7	4	0	0	0	0	0	0	0	d__Bacteria;p__Actinobacteria;c__Thermoleophilia;o__Solirubrobacterales;f__Solirubrobacteraceae;g__Patulibacter;s__Patulibacter_unclassified
aace0caf0194bcc1d70324b8332623ae	0	0	0	0	0	0	0	0	0	0	0	11	0	0	0	0	0	0	0	0	d__Bacteria;p__Proteobacteria;c__Gammaproteobacteria;o__Enterobacterales;f__Erwiniaceae;g__Pantoea;s__Pantoea_sp.
c96b831119e20086ec75c63fa5325035	0	0	0	0	0	0	0	0	0	0	0	6	0	5	0	0	0	0	0	0	d__Bacteria;p__Firmicutes;c__Bacilli;o__Lactobacillales;f__Aerococcaceae;g__Globicatella;s__Globicatella_sanguinis
b53457a0d3257bd9c3f27474dd074280	0	0	0	0	0	0	0	0	0	0	0	0	11	0	0	0	0	0	0	0	d__Bacteria;p__Proteobacteria;c__Gammaproteobacteria;o__Pseudomonadales;f__Moraxellaceae;g__Acinetobacter;s__Acinetobacter_sp._FR-W3CA
c31fe42914947491596a5d113d4b0395	0	0	0	0	0	0	0	0	0	0	0	0	0	11	0	0	0	0	0	0	d__Bacteria;p__Firmicutes;c__Bacilli;o__Lactobacillales;f__Streptococcaceae;g__Streptococcus;s__Streptococcus_suis
f69045904699eefc4f5f8b0c3f809d7e	0	0	0	0	0	0	0	0	0	0	0	0	0	0	0	0	11	0	0	0	d__Bacteria;p__Firmicutes;c__Clostridia;o__Clostridiales;f__Lachnospiraceae;g__Eisenbergiella;s__Eisenbergiella_sp.
32ab0b2ef0b0b66d95aaf03a85bf5237	0	0	0	0	0	0	0	0	0	0	4	6	0	0	0	0	0	0	0	0	d__Bacteria;p__Proteobacteria;c__Gammaproteobacteria;o__Betaproteobacteriales;f__Rhodocyclaceae;g__Sulfuritalea;s__Sulfuritalea_unclassified
ae7d8efb06e9c0ad71820823c3089849	0	0	0	0	0	0	0	0	2	0	4	2	0	0	0	0	0	2	0	0	d__Bacteria;p__Actinobacteria;c__Actinobacteria;o__Bifidobacteriales;f__Bifidobacteriaceae;g__Bifidobacterium;s__Bifidobacterium_longum
891134ec1e542213f27a6357a9a48f25	0	0	0	0	0	0	0	0	0	0	0	10	0	0	0	0	0	0	0	0	d__Bacteria;p__Proteobacteria;c__Gammaproteobacteria;o__Betaproteobacteriales;f__Burkholderiaceae;g__Ramlibacter;s__Ramlibacter_unclassified
c6e43a8cfa12c6e0930f413bff89cf0f	0	0	0	0	0	0	0	0	0	0	0	0	0	7	0	0	3	0	0	0	d__Bacteria;p__Proteobacteria;c__Alphaproteobacteria;o__Rhizobiales;f__Xanthobacteraceae;g__Afipia;s__Afipia_unclassified
1c2a7ea63a7813f95745d6372f808ace	0	0	0	0	0	0	0	0	0	0	0	0	0	0	0	0	10	0	0	0	d__Bacteria;p__Proteobacteria;c__Gammaproteobacteria;o__Pseudomonadales;f__Pseudomonadaceae;g__Pseudomonas;s__uncultured_Pseudomonas_sp.
a2bf71b09706aca70ea4b70691e87fd1	0	0	0	0	0	0	0	0	0	0	0	0	0	0	0	0	4	6	0	0	d__Bacteria;p__Actinobacteria;c__Actinobacteria;o__Bifidobacteriales;f__Bifidobacteriaceae;g__Bifidobacterium;s__Bifidobacterium_sp._195
04dd0a0cc9977daa1f8d57dd130c325d	6	0	0	0	0	0	0	0	4	0	0	0	0	0	0	0	0	0	0	0	d__Bacteria;p__Proteobacteria;c__Betaproteobacteria;o__Burkholderiales;f__Comamonadaceae;g__Comamonadaceae_unclassified;s__Comamonadaceae_unclassified
634f20bace9596ebabb219628bc80f31	0	0	4	6	0	0	0	0	0	0	0	0	0	0	0	0	0	0	0	0	d__Bacteria;p__Firmicutes;c__Erysipelotrichia;o__Erysipelotrichales;f__Erysipelotrichaceae;g__Clostridium]_innocuum_group;s__Clostridium]_innocuum_group_unclassified
8c987e18909163369876b74f2e7cbb4f	0	0	0	10	0	0	0	0	0	0	0	0	0	0	0	0	0	0	0	0	d__Bacteria;p__Firmicutes;c__Bacilli;o__Bacillales;f__Staphylococcaceae;g__Staphylococcus;s__Staphylococcus_hyicus
072fc3555f60436b85d6b70b7c7edd6c	0	0	0	0	0	0	0	0	0	0	6	3	0	0	0	0	0	0	0	0	d__Bacteria;p__Proteobacteria;c__Gammaproteobacteria;o__Betaproteobacteriales;f__Burkholderiaceae;g__Hydrogenophaga;s__Hydrogenophaga_unclassified
45aed2cf06f9b591cb044b9523636aa9	0	0	0	0	0	0	0	0	0	0	5	0	4	0	0	0	0	0	0	0	d__Bacteria;p__Proteobacteria;c__Gammaproteobacteria;o__Pseudomonadales;f__Moraxellaceae;g__Acinetobacter;s__Acinetobacter_sp._MG-2011-22-CW
1c41096410381a404e82cfcd6d8a118f	0	0	0	0	0	0	0	0	0	0	5	0	4	0	0	0	0	0	0	0	d__Bacteria;p__Actinobacteria;c__Actinobacteria;o__Corynebacteriales;f__Corynebacteriaceae;g__Corynebacterium;s__Corynebacterium_epidermidicanis
24ecf868a3b3e4f884567a46ddd10565	0	0	0	0	0	0	0	0	0	0	2	0	7	0	0	0	0	0	0	0	d__Bacteria;p__Proteobacteria;c__Alphaproteobacteria;o__Rhizobiales;f__Devosiaceae;g__Devosia;s__Devosia_unclassified
614dc0b93d92113c62ea383541ac6a9e	0	0	0	2	5	0	0	0	0	0	0	0	0	0	0	0	0	0	0	2	d__Bacteria;p__Proteobacteria;c__Gammaproteobacteria;o__Xanthomonadales;f__Xanthomonadaceae;g__Lysobacter;s__Lysobacter_sp._A7
77323b761e2fa8c269b4be0d8a5d63a6	0	0	0	0	0	0	0	0	0	0	0	9	0	0	0	0	0	0	0	0	d__Bacteria;p__Firmicutes;c__Bacilli;o__Bacillales;f__Staphylococcaceae;g__Staphylococcus;s__Staphylococcus_hominis
77049d75f92fc520bc58d4f5e9f1335c	0	0	3	0	0	0	0	0	3	0	0	3	0	0	0	0	0	0	0	0	d__Bacteria;p__Firmicutes;c__Clostridia;o__Clostridiales;f__Ruminococcaceae;g__Ruminococcaceae_UCG-013;s__Ruminococcaceae_UCG-013_unclassified
7d5f1b2fd2112ae1e6351e4e65fae20a	0	0	0	0	0	0	0	0	0	0	0	9	0	0	0	0	0	0	0	0	d__Bacteria;p__Proteobacteria;c__Alphaproteobacteria;o__Rhizobiales;f__Bradyrhizobiaceae;g__Bradyrhizobium;s__Bradyrhizobium_sp._BR3286
22ce19c08707dfd7b8a730ab1b95461f	0	0	0	0	0	0	0	0	0	0	0	0	9	0	0	0	0	0	0	0	d__Bacteria;p__Proteobacteria;c__Gammaproteobacteria;o__Enterobacterales;f__Enterobacteriaceae;g__Klebsiella;s__Klebsiella_aerogenes
be5f3e0404b678c65444d7dc1021dfcd	0	0	0	0	0	0	0	0	0	0	0	0	0	9	0	0	0	0	0	0	d__Bacteria;p__Acidobacteria;c__Acidobacteria_unclassified;o__Acidobacteria_unclassified;f__Acidobacteria_unclassified;g__Acidobacteria_unclassified;s__Acidobacteria_unclassified
a2e93e01511e040a11f3c7b0b68240bd	0	0	0	0	0	0	0	0	6	0	0	0	0	0	0	0	3	0	0	0	d__Bacteria;p__Bacteroidetes;c__Bacteroidia;o__Cytophagales;f__Spirosomaceae;g__Flectobacillus;s__Flectobacillus_unclassified
6df9b9a5c894b51d569f8a2a27066bbe	0	0	0	0	0	0	0	0	0	0	0	0	0	0	0	0	9	0	0	0	d__Bacteria;p__Firmicutes;c__Bacilli;o__Lactobacillales;f__Lactobacillaceae;g__Lactobacillus;s__Lactobacillus_salivarius
f1455cd146985b6515946bab9b62e5e5	9	0	0	0	0	0	0	0	0	0	0	0	0	0	0	0	0	0	0	0	d__Bacteria;p__Firmicutes;c__Clostridia;o__Clostridiales;f__Clostridiaceae_1;g__Clostridium_sensu_stricto_1;s__Clostridium_sensu_stricto_1_unclassified
ce59759091169ac21f0ffcdfee078dad	0	0	0	0	0	0	0	0	0	9	0	0	0	0	0	0	0	0	0	0	d__Bacteria;p__Firmicutes;c__Clostridia;o__Clostridiales;f__Clostridiales_unclassified;g__Clostridiales_unclassified;s__Clostridiales_unclassified
da539626cd0a5a5d76493dfd01120eb8	0	9	0	0	0	0	0	0	0	0	0	0	0	0	0	0	0	0	0	0	d__Bacteria;p__Firmicutes;c__Clostridia;o__Clostridiales;f__Lachnospiraceae;g__Lachnospiraceae_NK4A136_group;s__Lachnospiraceae_NK4A136_group_unclassified
33703f80cf0e39df8ac89ed5f935a575	0	0	6	0	3	0	0	0	0	0	0	0	0	0	0	0	0	0	0	0	d__Bacteria;p__Proteobacteria;c__Gammaproteobacteria;o__Enterobacteriales;f__Enterobacteriaceae;g__Escherichia-Shigella;s__Escherichia-Shigella_unclassified
6a77dd9b4ae5b494c6139fd2141b1b05	0	0	0	9	0	0	0	0	0	0	0	0	0	0	0	0	0	0	0	0	d__Bacteria;p__Firmicutes;c__Clostridia;o__Clostridiales;f__Lachnospiraceae;g__Agathobacter;s__Agathobacter_unclassified
f1c7f3a2f0f0ce1c933d28a67c7bda70	0	0	0	9	0	0	0	0	0	0	0	0	0	0	0	0	0	0	0	0	d__Bacteria;p__Firmicutes;c__Bacilli;o__Lactobacillales;f__Lactobacillaceae;g__Lactobacillus;s__Lactobacillus_unclassified
f9600b5829af481d6956725a44f85e1c	0	0	0	9	0	0	0	0	0	0	0	0	0	0	0	0	0	0	0	0	d__Bacteria;p__Firmicutes;c__Clostridia;o__Clostridiales;f__Clostridiaceae_1;g__Clostridium_sensu_stricto_1;s__Clostridium_sensu_stricto_1_unclassified
474340947856d1a21c31d86fcb4176b4	0	0	0	0	0	0	0	0	0	4	4	0	0	0	0	0	0	0	0	0	d__Bacteria;p__Proteobacteria;c__Alphaproteobacteria;o__Reyranellales;f__Reyranellaceae;g__Reyranella;s__Reyranella_unclassified
70431e9242cafac30801dc90fb53df71	0	0	0	0	0	0	0	0	0	0	0	0	0	0	0	0	0	4	0	4	d__Bacteria;p__Firmicutes;c__Bacilli;o__Lactobacillales;f__Lactobacillaceae;g__Lactobacillus;s__Lactobacillus_nagelii
9744cec9f1b0337270dfb13e79bf7095	0	0	0	0	0	0	0	0	0	0	0	8	0	0	0	0	0	0	0	0	d__Bacteria;p__Proteobacteria;c__Gammaproteobacteria;o__Xanthomonadales;f__Xanthomonadaceae;g__Stenotrophomonas;s__Stenotrophomonas_maltophilia
93485e18f31b988a3e253fd519fad692	0	0	0	0	0	0	0	0	0	0	0	0	8	0	0	0	0	0	0	0	d__Bacteria;p__Bacteroidetes;c__Bacteroidia;o__Bacteroidales;f__Prevotellaceae;g__Alloprevotella;s__Alloprevotella_unclassified
bed41cd459ccb00ee47328d471afe479	0	0	0	0	0	0	0	0	0	0	0	0	8	0	0	0	0	0	0	0	d__Bacteria;p__Firmicutes;c__Bacilli;o__Lactobacillales;f__Leuconostocaceae;g__Weissella;s__Weissella_cibaria
4682c5c2d4a5b88b2c7a17bc495cdd4b	0	0	0	0	0	6	0	0	0	0	0	0	2	0	0	0	0	0	0	0	d__Bacteria;p__Firmicutes;c__Bacilli;o__Bacillales;f__Bacillaceae;g__Bacillus;s__Bacillus_sp._CSB17
788e3e1214d08c68ae59f7d3e5eec59b	0	4	0	0	0	0	0	0	0	2	0	0	0	0	0	0	2	0	0	0	d__Bacteria;p__Proteobacteria;c__Alphaproteobacteria;o__Rhizobiales;f__Rhizobiales_Incertae_Sedis;g__Rhizobiales_Incertae_Sedis_unclassified;s__Rhizobiales_Incertae_Sedis_unclassified
0e9679c124f5029642cc42cd92bbe25f	0	0	0	0	0	3	0	0	0	0	0	0	0	0	0	0	2	0	3	0	d__Bacteria;p__Firmicutes;c__Negativicutes;o__Selenomonadales;f__Veillonellaceae;g__Dialister;s__Dialister_unclassified
d736e6c23cfcc9a1789592f8e19919a5	0	0	0	0	0	0	0	0	0	0	0	0	0	0	0	0	0	8	0	0	d__Bacteria;p__Firmicutes;c__Bacilli;o__Lactobacillales;f__Lactobacillaceae;g__Lactobacillus;s__uncultured_Lactobacillus_sp.
6d816b8fa226eb26b395f1fb33b3de51	0	0	0	0	0	0	0	0	0	0	0	0	0	0	0	0	0	0	8	0	d__Bacteria;p__Firmicutes;c__Clostridia;o__Clostridiales;f__Lachnospiraceae;g__Lachnoclostridium;s__Lachnoclostridium_edouardi
92b5833e9abded3fb1ca5cd567a52cb9	0	0	0	0	0	0	0	0	0	0	0	0	0	0	0	0	0	0	8	0	d__Bacteria;p__Firmicutes;c__Bacilli;o__Lactobacillales;f__Lactobacillaceae;g__Lactobacillus;s__Lactobacillus_sp._KC45a
41f4f266c04b285e63ed8a1925118709	0	0	0	0	0	0	0	0	0	0	0	0	0	0	0	0	0	0	8	0	d__Bacteria;p__Proteobacteria;c__Gammaproteobacteria;o__Enterobacteriales;f__Enterobacteriaceae;g__Escherichia-Shigella;s__Escherichia-Shigella_unclassified
0bc765149dabee58230b57619f2ee83f	0	0	0	0	0	0	0	0	0	8	0	0	0	0	0	0	0	0	0	0	d__Bacteria;p__Actinobacteria;c__Actinobacteria;o__Micromonosporales;f__Micromonosporaceae;g__Micromonospora;s__Micromonospora_sp._WMMB_411
f27aa987d85bb2adc1a28169d06c4f67	0	0	0	0	0	0	0	0	0	8	0	0	0	0	0	0	0	0	0	0	d__Bacteria;p__Proteobacteria;c__Gammaproteobacteria;o__Enterobacteriales;f__Enterobacteriaceae;g__Enterobacter;s__Enterobacter_unclassified
0dcbccc02d1bb684c7948913b3b24b82	0	0	0	0	0	0	0	0	0	8	0	0	0	0	0	0	0	0	0	0	d__Bacteria;p__Proteobacteria;c__Gammaproteobacteria;o__Betaproteobacteriales;f__Burkholderiaceae;g__Ralstonia;s__Ralstonia_unclassified
f64257f49c602ceb93405b4220bde012	0	0	0	0	0	8	0	0	0	0	0	0	0	0	0	0	0	0	0	0	d__Bacteria;p__Firmicutes;c__Bacilli;o__Bacillales;f__Bacillaceae;g__Bacillus;s__Bacillus_kokeshiiformis
1b6a6dc29299be0ad1b1800a60b70ab8	0	0	0	0	0	0	0	0	8	0	0	0	0	0	0	0	0	0	0	0	d__Bacteria;p__Proteobacteria;c__Gammaproteobacteria;o__Enterobacterales;f__Enterobacteriaceae;g__Citrobacter;s__Citrobacter_freundii
590c4d46cd5544bfd76440e8e2ce28ef	0	0	0	0	0	0	0	0	0	0	3	4	0	0	0	0	0	0	0	0	d__Bacteria;p__Firmicutes;c__Clostridia;o__Clostridiales;f__Family_XI;g__Finegoldia;s__Finegoldia_unclassified
ad6f7b5f5feaeef668410f5fd5ef0a48	0	0	0	0	0	0	0	0	0	0	7	0	0	0	0	0	0	0	0	0	d__Bacteria;p__Proteobacteria;c__Alphaproteobacteria;o__Alphaproteobacteria_unclassified;f__Alphaproteobacteria_unclassified;g__Alphaproteobacteria_unclassified;s__Alphaproteobacteria_unclassified
b4bad4aa517535a65db41e7f44ee2ae6	0	0	0	0	0	0	0	0	0	0	0	0	0	0	0	0	0	0	0	7	d__Bacteria;p__Proteobacteria;c__Gammaproteobacteria;o__Xanthomonadales;f__Rhodanobacteraceae;g__Frateuria;s__Frateuria_aurantia
7a288c9bf13c2dc7d5b6b7690b043108	0	0	0	0	0	0	0	0	0	0	0	7	0	0	0	0	0	0	0	0	d__Bacteria;p__Firmicutes;c__Bacilli;o__Lactobacillales;f__Carnobacteriaceae;g__Dolosigranulum;s__Dolosigranulum_unclassified
a901fb8958276461e6a3eb719b5ce30f	0	0	0	0	0	0	0	0	0	0	0	7	0	0	0	0	0	0	0	0	d__Bacteria;p__Firmicutes;c__Clostridia;o__Clostridiales;f__Clostridiaceae_1;g__Clostridium_sensu_stricto_13;s__Clostridium_sensu_stricto_13_unclassified
f012684291df1907d28a038bc10c6881	0	0	0	0	0	0	0	0	0	0	0	7	0	0	0	0	0	0	0	0	d__Bacteria;p__Actinobacteria;c__Actinobacteria;o__Micromonosporales;f__Micromonosporaceae;g__Micromonosporaceae_unclassified;s__Micromonosporaceae_unclassified
cda9b2da17dd3fb8c853ec2eaa2e81c6	0	0	0	0	0	0	0	0	0	0	0	7	0	0	0	0	0	0	0	0	d__Bacteria;p__Proteobacteria;c__Gammaproteobacteria;o__Pseudomonadales;f__Pseudomonadaceae;g__Pseudomonas;s__Pseudomonas_unclassified
9548ef65c5f6a6fecd1496bc8531b4e9	0	0	0	0	0	0	0	0	0	0	0	7	0	0	0	0	0	0	0	0	d__Bacteria;p__Proteobacteria;c__Alphaproteobacteria;o__Caulobacterales;f__Caulobacteraceae;g__Brevundimonas;s__Brevundimonas_unclassified
35aa089107d0b1c813d8034a915a04e8	0	0	0	0	0	0	0	0	0	0	0	0	7	0	0	0	0	0	0	0	d__Bacteria;p__Actinobacteria;c__Actinobacteria;o__Actinomycetales;f__Actinomycetaceae;g__Actinomyces;s__Actinomyces_urogenitalis
d8c38a223b6d877fa4bdbe3556efa2d6	0	0	0	0	0	4	0	0	0	0	0	0	3	0	0	0	0	0	0	0	d__Bacteria;p__Proteobacteria;c__Gammaproteobacteria;o__Betaproteobacteriales;f__Burkholderiaceae;g__Hydrogenophaga;s__Hydrogenophaga_unclassified
6219e2d2b40a2c90d783656b9549cf6e	0	0	0	0	0	0	0	0	0	0	0	0	7	0	0	0	0	0	0	0	d__Bacteria;p__Actinobacteria;c__Actinobacteria;o__Corynebacteriales;f__Corynebacteriaceae;g__Corynebacterium_1;s__Corynebacterium_1_unclassified
b2677f4ff5d956ca31eb730b38ed5010	0	0	0	0	0	0	0	0	0	0	0	0	0	7	0	0	0	0	0	0	d__Bacteria;p__Proteobacteria;c__Gammaproteobacteria;o__Pseudomonadales;f__Pseudomonadaceae;g__Pseudomonas;s__Pseudomonas_sp.
96378930ac49a839c4a6ef034427e026	0	0	0	0	0	0	0	0	0	0	0	0	0	0	0	0	7	0	0	0	d__Bacteria;p__Proteobacteria;c__Alphaproteobacteria;o__Sphingomonadales;f__Sphingomonadaceae;g__Sphingobium;s__Sphingobium_yanoikuyae
7f8cab0ee83c3fe5e45679b389fcaf8d	0	4	0	0	0	0	0	0	0	0	0	0	0	0	0	0	0	3	0	0	d__Bacteria;p__Firmicutes;c__Clostridia;o__Clostridiales;f__Lachnospiraceae;g__Tyzzerella_4;s__Tyzzerella_4_unclassified
d0ab2c15400fe710288526c9a33083fb	0	0	0	0	0	0	0	0	0	0	0	0	0	0	0	0	0	0	7	0	d__Bacteria;p__Firmicutes;c__Bacilli;o__Lactobacillales;f__Streptococcaceae;g__Streptococcus;s__Streptococcus_mitis
cb50fe4af7b70c900d2002736bee2daf	3	0	0	0	2	2	0	0	0	0	0	0	0	0	0	0	0	0	0	0	d__Bacteria;p__Firmicutes;c__Clostridia;o__Clostridiales;f__Ruminococcaceae;g__Ruminococcus_2;s__Ruminococcus_2_unclassified
8edcd07b053a66b5438ca007c3ed7b45	0	7	0	0	0	0	0	0	0	0	0	0	0	0	0	0	0	0	0	0	d__Bacteria;p__Actinobacteria;c__Actinobacteria;o__Micromonosporales;f__Micromonosporaceae;g__Micromonospora;s__Micromonospora_echinospora
031e3c0606d22aeff38b2ad9ac66b39c	0	0	0	7	0	0	0	0	0	0	0	0	0	0	0	0	0	0	0	0	d__Bacteria;p__Actinobacteria;c__Actinobacteria;o__Micromonosporales;f__Micromonosporaceae;g__Micromonospora;s__Micromonospora_saelicesensis
9a680fd0a3e428c3e75e9e039aa712e6	0	0	0	4	0	0	0	0	3	0	0	0	0	0	0	0	0	0	0	0	d__Bacteria;p__Bacteroidetes;c__Bacteroidia;o__Bacteroidales;f__Prevotellaceae;g__Alloprevotella;s__Alloprevotella_unclassified
51f19ccfd5d845f5305afe3051759ae8	0	0	0	7	0	0	0	0	0	0	0	0	0	0	0	0	0	0	0	0	d__Bacteria;p__Proteobacteria;c__Gammaproteobacteria;o__Betaproteobacteriales;f__Burkholderiaceae;g__Ramlibacter;s__Ramlibacter_unclassified
bffbe6a9327f107aee0f2bb01618cc6f	0	0	0	7	0	0	0	0	0	0	0	0	0	0	0	0	0	0	0	0	d__Bacteria;p__Firmicutes;c__Clostridia;o__Clostridiales;f__Lachnospiraceae;g__Lachnospiraceae_NK4A136_group;s__Lachnospiraceae_NK4A136_group_unclassified
b1b313cecb080ba3d0de6ed84e75c458	0	0	0	0	7	0	0	0	0	0	0	0	0	0	0	0	0	0	0	0	d__Bacteria;p__Firmicutes;c__Clostridia;o__Clostridiales;f__Lachnospiraceae;g__Lachnospiraceae_unclassified;s__Lachnospiraceae_unclassified
d1936a86defac30e61a0595fab1b5db3	0	0	0	0	0	7	0	0	0	0	0	0	0	0	0	0	0	0	0	0	d__Bacteria;p__Proteobacteria;c__Deltaproteobacteria;o__Desulfovibrionales;f__Desulfovibrionaceae;g__Desulfovibrio;s__Desulfovibrio_sp.
c19b805fc08efbefbec543732e9d9297	0	0	0	0	0	0	7	0	0	0	0	0	0	0	0	0	0	0	0	0	d__Bacteria;p__Firmicutes;c__Clostridia;o__Clostridiales;f__Ruminococcaceae;g__Ruminiclostridium_9;s__Ruminiclostridium_9_unclassified
23c8299ebbae6a8c924b896e250c806b	0	0	0	0	0	0	0	0	7	0	0	0	0	0	0	0	0	0	0	0	d__Bacteria;p__Proteobacteria;c__Gammaproteobacteria;o__Pasteurellales;f__Pasteurellaceae;g__Actinobacillus;s__Actinobacillus_unclassified
fea81610153b234404eb2590d4707d4a	0	0	0	0	0	0	0	0	0	0	6	0	0	0	0	0	0	0	0	0	d__Bacteria;p__Actinobacteria;c__Coriobacteriia;o__Coriobacteriales;f__Coriobacteriaceae;g__Collinsella;s__Collinsella_vaginalis
31795f798ef50fa8316c8168bd165d09	0	0	0	0	0	0	0	0	0	0	6	0	0	0	0	0	0	0	0	0	d__Bacteria;p__Firmicutes;c__Clostridia;o__Clostridiales;f__Lachnospiraceae;g__Lachnospiraceae_NK4A136_group;s__Lachnospiraceae_NK4A136_group_unclassified
72bd3a5e25f0bf11c9c27891a241660b	0	0	0	0	0	0	0	0	0	0	6	0	0	0	0	0	0	0	0	0	d__Bacteria;p__Firmicutes;c__Bacilli;o__Lactobacillales;f__Lactobacillaceae;g__Lactobacillus;s__Lactobacillus_sp._RA2120
c9e94c323c9c41eafdc7e8f20005f2eb	0	0	0	0	0	2	0	0	0	0	0	0	0	0	0	0	0	0	0	4	d__Bacteria;p__Bacteroidetes;c__Bacteroidia;o__Cytophagales;f__Microscillaceae;g__Microscillaceae_unclassified;s__Microscillaceae_unclassified
788b3b5477188407a87532eec81dd886	0	0	0	0	0	0	0	0	0	0	0	6	0	0	0	0	0	0	0	0	d__Bacteria;p__Proteobacteria;c__Gammaproteobacteria;o__Betaproteobacteriales;f__Rhodocyclaceae;g__Methyloversatilis;s__Methyloversatilis_unclassified
f2b0705bb2dca186a542e4025b7a0a82	0	0	0	0	0	0	0	0	0	0	0	6	0	0	0	0	0	0	0	0	d__Bacteria;p__Actinobacteria;c__Actinobacteria;o__Micrococcales;f__Cellulomonadaceae;g__Cellulomonas;s__Cellulomonas_sp._VC-CS293
0bfc23948833b6da22f6eed5716c57d1	0	0	0	0	0	0	0	0	0	0	0	6	0	0	0	0	0	0	0	0	d__Bacteria;p__Actinobacteria;c__Actinobacteria;o__Corynebacteriales;f__Corynebacteriaceae;g__Corynebacterium_1;s__Corynebacterium_1_unclassified
57428e92349d0ab586e88aa6e6f44cb2	0	0	0	0	0	0	0	0	0	0	0	6	0	0	0	0	0	0	0	0	d__Bacteria;p__Firmicutes;c__Clostridia;o__Clostridiales;f__Lachnospiraceae;g__Lachnospiraceae_unclassified;s__Lachnospiraceae_unclassified
83fdaae6c2bbf5a6a790385300b1acca	0	0	0	0	0	0	0	0	0	0	0	0	6	0	0	0	0	0	0	0	d__Bacteria;p__Planctomycetes;c__Planctomycetacia;o__Planctomycetales;f__Rubinisphaeraceae;g__SH-PL14;s__SH-PL14_unclassified
52657e292ad6bda9899143a865375189	0	0	0	0	0	0	0	0	0	0	0	0	6	0	0	0	0	0	0	0	d__Bacteria;p__Firmicutes;c__Clostridia;o__Clostridiales;f__Family_XI;g__Helcococcus;s__Helcococcus_unclassified
5601d2aa3c8cd239945113d8e02a5174	0	0	0	0	0	0	0	0	0	0	0	0	0	3	0	0	3	0	0	0	d__Bacteria;p__Firmicutes;c__Bacilli;o__Lactobacillales;f__Streptococcaceae;g__Lactococcus;s__uncultured_Lactococcus_sp.
22632c954ef155ebb0c3d54d46fac742	0	0	0	0	0	0	0	0	0	0	0	0	0	0	0	0	6	0	0	0	d__Bacteria;p__Actinobacteria;c__Coriobacteriia;o__Coriobacteriales;f__Coriobacteriaceae;g__Collinsella;s__Collinsella_unclassified
ad4af49e14551e9f14a730bf72022e7d	0	0	0	0	0	0	0	0	0	0	0	0	0	0	0	0	6	0	0	0	d__Bacteria;p__Firmicutes;c__Clostridia;o__Clostridiales;f__Lachnospiraceae;g__Eubacterium]_ruminantium_group;s__Eubacterium]_ruminantium_group_unclassified
e2d0b749b6e91d73291ad3ac060774a8	0	0	0	0	0	0	0	0	0	0	0	0	0	0	0	0	6	0	0	0	d__Bacteria;p__Proteobacteria;c__Gammaproteobacteria;o__Pseudomonadales;f__Moraxellaceae;g__Acinetobacter;s__Acinetobacter_dispersus
d31f4173ee14f79847f556df3365282a	0	0	0	0	0	0	0	0	0	0	0	0	0	0	0	0	0	6	0	0	d__Bacteria;p__Firmicutes;c__Bacilli;o__Lactobacillales;f__Lactobacillaceae;g__Lactobacillus;s__Lactobacillus_unclassified
d6b6a6af8008cdb7fad67b4a22426a05	0	0	0	0	2	0	0	0	0	0	0	0	0	0	0	0	0	4	0	0	d__Bacteria;p__Firmicutes;c__Bacilli;o__Bacillales;f__Staphylococcaceae;g__Macrococcus;s__Macrococcus_sp._R314A3
611b4ebfda818ffbc2490b92228d8aea	0	0	0	0	0	0	0	0	0	0	0	0	0	0	0	0	0	6	0	0	d__Bacteria;p__Firmicutes;c__Bacilli;o__Lactobacillales;f__Lactobacillaceae;g__Lactobacillus;s__Lactobacillus_sp._oral_taxon_052
7ae02a9ccd505ec46fb079fcedb3f7af	0	0	0	0	0	0	0	0	0	0	0	0	0	0	0	0	0	6	0	0	d__Bacteria;p__Firmicutes;c__Bacilli;o__Lactobacillales;f__Streptococcaceae;g__Streptococcus;s__Streptococcus_sp._C5I1
165cd50fb759c5873bf8684a6d4f7421	0	0	0	0	0	0	0	0	0	0	0	0	0	0	0	0	0	0	6	0	d__Bacteria;p__Firmicutes;c__Clostridia;o__Clostridiales;f__Lachnospiraceae;g__Ruminococcus]_gnavus_group;s__Ruminococcus]_gnavus_group_unclassified
f8717890a87b28e8e993b46c7ec086c1	6	0	0	0	0	0	0	0	0	0	0	0	0	0	0	0	0	0	0	0	d__Bacteria;p__Chloroflexi;c__Chloroflexia;o__Chloroflexales;f__Roseiflexaceae;g__Roseiflexaceae_unclassified;s__Roseiflexaceae_unclassified
da3917fc24aa6bbd93be2302f8705505	6	0	0	0	0	0	0	0	0	0	0	0	0	0	0	0	0	0	0	0	d__Bacteria;p__Proteobacteria;c__Gammaproteobacteria;o__Betaproteobacteriales;f__Burkholderiaceae;g__Massilia;s__Massilia_unclassified
f9e7097ae42fc76c1348366f09d7b844	6	0	0	0	0	0	0	0	0	0	0	0	0	0	0	0	0	0	0	0	d__Bacteria;p__Firmicutes;c__Bacilli;o__Bacillales;f__Planococcaceae;g__Solibacillus;s__Solibacillus_unclassified
dea8e1e1065d19eed28982f51f086f6a	0	0	6	0	0	0	0	0	0	0	0	0	0	0	0	0	0	0	0	0	d__Bacteria;p__Firmicutes;c__Clostridia;o__Clostridiales;f__Clostridiaceae_1;g__Clostridium_sensu_stricto_1;s__Clostridium_sensu_stricto_1_unclassified
fa55280d4f1f2b489a73c922aed87c0c	0	0	6	0	0	0	0	0	0	0	0	0	0	0	0	0	0	0	0	0	d__Bacteria;p__Firmicutes;c__Clostridia;o__Clostridiales;f__Clostridiaceae;g__Clostridium;s__Clostridium_sp._Clone-24
2c712185aa1393c5337effc878d40775	0	0	0	6	0	0	0	0	0	0	0	0	0	0	0	0	0	0	0	0	d__Bacteria;p__Firmicutes;c__Clostridia;o__Clostridiales;f__Clostridiales_unclassified;g__Clostridiales_unclassified;s__Clostridiales_unclassified
bbde35dd2c6f97e90937998b160d7eed	0	0	0	0	6	0	0	0	0	0	0	0	0	0	0	0	0	0	0	0	d__Bacteria;p__Proteobacteria;c__Alphaproteobacteria;o__Alphaproteobacteria_unclassified;f__Alphaproteobacteria_unclassified;g__Alphaproteobacteria_unclassified;s__Alphaproteobacteria_unclassified
c59c26dfc67daf8341ad161ec101878c	0	0	0	0	3	3	0	0	0	0	0	0	0	0	0	0	0	0	0	0	d__Bacteria;p__Firmicutes;c__Clostridia;o__Clostridiales;f__Ruminococcaceae;g__Ruminococcaceae_NK4A214_group;s__Ruminococcaceae_NK4A214_group_unclassified
618bc3ea2bd06f9e298455eb4cd62d2a	0	0	0	0	6	0	0	0	0	0	0	0	0	0	0	0	0	0	0	0	d__Bacteria;p__Firmicutes;c__Erysipelotrichia;o__Erysipelotrichales;f__Erysipelotrichaceae;g__Clostridium]_innocuum_group;s__Clostridium]_innocuum_group_unclassified
66ffdafd1354a3215a0e64c28321015c	0	0	0	0	0	0	0	0	6	0	0	0	0	0	0	0	0	0	0	0	d__Bacteria;p__Firmicutes;c__Clostridia;o__Clostridiales;f__Peptostreptococcaceae;g__Terrisporobacter;s__Terrisporobacter_unclassified
34bd6ea451346af9a50fda2f6f1123a3	0	0	0	0	0	0	0	0	0	0	5	0	0	0	0	0	0	0	0	0	d__Bacteria;p__Bacteroidetes;c__Bacteroidia;o__Bacteroidales;f__Bacteroidaceae;g__Bacteroides;s__Bacteroides_fragilis
8101795e0d9c22adeedbe41ab6a83ab3	0	0	0	0	0	0	0	0	0	0	5	0	0	0	0	0	0	0	0	0	d__Bacteria;p__Proteobacteria;c__Gammaproteobacteria;o__Pasteurellales;f__Pasteurellaceae;g__Actinobacillus;s__uncultured_Actinobacillus_sp.
deef648c038e2fe21950f216feffd4d7	0	0	0	0	0	0	0	0	0	0	5	0	0	0	0	0	0	0	0	0	d__Bacteria;p__Proteobacteria;c__Gammaproteobacteria;o__Enterobacteriales;f__Enterobacteriaceae;g__Escherichia-Shigella;s__Escherichia-Shigella_unclassified
06aa1652176be0d4bf38768aaa7e2f1d	0	0	0	0	0	0	0	0	0	0	0	0	0	0	0	0	0	0	0	5	d__Bacteria;p__Firmicutes;c__Bacilli;o__Lactobacillales;f__Leuconostocaceae;g__Leuconostoc;s__Leuconostoc_citreum
fe6b0f883bc1387d49526c6e69acfeaf	0	0	0	0	0	0	0	0	0	0	0	0	0	0	0	0	0	0	0	5	d__Bacteria;p__Actinobacteria;c__Actinobacteria;o__Corynebacteriales;f__Corynebacteriaceae;g__Corynebacterium_1;s__Corynebacterium_1_unclassified
f2b91b397fbe55a49be298c79e78b8be	0	0	0	0	0	0	0	0	0	0	0	0	0	0	0	0	0	0	0	5	d__Bacteria;p__Firmicutes;c__Bacilli;o__Bacillales;f__Planococcaceae;g__Lysinibacillus;s__Lysinibacillus_unclassified
1de5fca9a7e11819ccb13cfaf211f7be	0	0	0	0	0	0	0	0	0	0	0	5	0	0	0	0	0	0	0	0	d__Bacteria;p__Chloroflexi;c__Anaerolineae;o__Caldilineales;f__Caldilineaceae;g__Caldilineaceae_unclassified;s__Caldilineaceae_unclassified
add96da95e233879db152d4b04f12dbb	0	0	0	0	0	0	0	0	0	0	0	5	0	0	0	0	0	0	0	0	d__Bacteria;p__Proteobacteria;c__Alphaproteobacteria;o__Rhizobiales;f__Rhizobiaceae;g__Allorhizobium-Neorhizobium-Pararhizobium-Rhizobium;s__Allorhizobium-Neorhizobium-Pararhizobium-Rhizobium_unclassified
196a0ee2de363959871afde867f4d1a2	0	0	0	0	0	0	0	0	0	0	0	5	0	0	0	0	0	0	0	0	d__Bacteria;p__Firmicutes;c__Bacilli;o__Lactobacillales;f__Lactobacillaceae;g__Lactobacillus;s__Lactobacillus_sp._KC38
1da0cff33d259e22b6b9a5eb3828c5d4	0	0	0	0	0	0	0	0	0	0	0	5	0	0	0	0	0	0	0	0	d__Bacteria;p__Firmicutes;c__Bacilli;o__Lactobacillales;f__Lactobacillaceae;g__Lactobacillus;s__Lactobacillus_hayakitensis
2409c2009c95ce4e812d0b0b5e28d0cc	0	0	0	0	0	2	0	0	0	0	0	0	3	0	0	0	0	0	0	0	d__Bacteria;p__Proteobacteria;c__Alphaproteobacteria;o__Dongiales;f__Dongiaceae;g__Dongia;s__Dongia_unclassified
94705a1cf023444d1166ef41dac7da31	0	0	0	0	0	0	0	0	0	0	0	0	5	0	0	0	0	0	0	0	d__Bacteria;p__Actinobacteria;c__Actinobacteria;o__Micrococcales;f__Micrococcaceae;g__Glutamicibacter;s__Glutamicibacter_unclassified
3c8c5861fa60c6884fd1ebadabde8082	0	0	0	0	0	0	0	0	0	0	0	0	5	0	0	0	0	0	0	0	d__Bacteria;p__Firmicutes;c__Bacilli;o__Lactobacillales;f__Aerococcaceae;g__Globicatella;s__Globicatella_sulfidifaciens
d6e45c76d5ddcae0057978a6e07c39aa	0	0	0	0	0	0	0	0	0	0	0	0	5	0	0	0	0	0	0	0	d__Bacteria;p__Proteobacteria;c__Alphaproteobacteria;o__Sphingomonadales;f__Sphingomonadaceae;g__Sphingomonas;s__uncultured_Sphingomonas_sp.
d369e1b2da11a767b250f55affe8b37d	0	0	0	0	0	0	0	0	0	0	0	0	5	0	0	0	0	0	0	0	d__Bacteria;p__Proteobacteria;c__Gammaproteobacteria;o__Acidiferrobacterales;f__Acidiferrobacteraceae;g__Acidiferrobacteraceae_unclassified;s__Acidiferrobacteraceae_unclassified
7939c0e54b9f55da9482cbeb6dd1b0ab	0	0	0	0	0	0	0	0	0	0	0	0	0	0	0	0	5	0	0	0	d__Bacteria;p__Proteobacteria;c__Gammaproteobacteria;o__Cellvibrionales;f__Halieaceae;g__OM60(NOR5)_clade;s__OM60(NOR5)_clade_unclassified
479c0f3ee378d007b04b354b9ef702c7	0	0	0	0	0	0	0	0	0	0	0	0	0	0	0	0	5	0	0	0	d__Bacteria;p__Firmicutes;c__Clostridia;o__Clostridiales;f__Ruminococcaceae;g__Ruminiclostridium_9;s__Ruminiclostridium_9_unclassified
19b3bc88412dbf83701ef38a4f11f7b6	0	0	0	0	0	0	0	0	0	0	0	0	0	0	0	0	0	5	0	0	d__Bacteria;p__Firmicutes;c__Bacilli;o__Lactobacillales;f__Lactobacillaceae;g__Lactobacillus;s__Lactobacillus_rhamnosus
9cf2a4489eb268e64abae5e39f7ef113	0	0	0	0	0	0	0	0	0	0	0	0	0	0	0	0	0	0	5	0	d__Bacteria;p__Firmicutes;c__Bacilli;o__Lactobacillales;f__Lactobacillaceae;g__Lactobacillus;s__Lactobacillus_sp._KC45a
ca25eaafd35515e84db7e41d08aebc03	0	0	0	0	0	0	0	0	0	0	0	0	0	0	0	0	0	0	5	0	d__Bacteria;p__Firmicutes;c__Clostridia;o__Clostridiales;f__Ruminococcaceae;g__Fournierella;s__Fournierella_massiliensis
506bbc8fc7d9c95bf590f76c3ba90902	0	0	0	0	0	0	0	0	0	0	0	0	0	0	0	0	0	0	5	0	d__Bacteria;p__Proteobacteria;c__Gammaproteobacteria;o__Betaproteobacteriales;f__Burkholderiaceae;g__Ramlibacter;s__Ramlibacter_unclassified
cea8c30d31b86e26687c0d63ea392e13	5	0	0	0	0	0	0	0	0	0	0	0	0	0	0	0	0	0	0	0	d__Bacteria;p__Firmicutes;c__Clostridia;o__Clostridiales;f__Clostridiaceae;g__Clostridium;s__Clostridium_perfringens
719972c0fd84b7eb11aa3ced4d4f3b9e	5	0	0	0	0	0	0	0	0	0	0	0	0	0	0	0	0	0	0	0	d__Bacteria;p__Proteobacteria;c__Alphaproteobacteria;o__Rhizobiales;f__Hyphomicrobiaceae;g__Devosia;s__Devosia_enhydra
0b439e6e10339ffea65e52a1f206fb55	5	0	0	0	0	0	0	0	0	0	0	0	0	0	0	0	0	0	0	0	d__Bacteria;p__Proteobacteria;c__Gammaproteobacteria;o__Pseudomonadales;f__Moraxellaceae;g__Acinetobacter;s__Acinetobacter_sp._983B6_12ECASO
4b38473099dc5f18b73be535e282921a	3	0	0	0	0	2	0	0	0	0	0	0	0	0	0	0	0	0	0	0	d__Bacteria;p__Firmicutes;c__Bacilli;o__Lactobacillales;f__Lactobacillaceae;g__Lactobacillus;s__Lactobacillus_unclassified
e80d77c9d15b9671c5204267e1af61fe	0	0	0	0	0	0	0	0	0	5	0	0	0	0	0	0	0	0	0	0	d__Bacteria;p__Proteobacteria;c__Gammaproteobacteria;o__Enterobacteriales;f__Enterobacteriaceae;g__Escherichia-Shigella;s__Escherichia-Shigella_unclassified
c3bf628368dec5393a59b42c0d62ee6a	0	0	5	0	0	0	0	0	0	0	0	0	0	0	0	0	0	0	0	0	d__Bacteria;p__Firmicutes;c__Clostridia;o__Clostridiales;f__Ruminococcaceae;g__Eubacterium]_coprostanoligenes_group;s__Eubacterium]_coprostanoligenes_group_unclassified
717560dad9ee433b83c5fec4677acf07	0	0	5	0	0	0	0	0	0	0	0	0	0	0	0	0	0	0	0	0	d__Bacteria;p__Bacteroidetes;c__Bacteroidia;o__Bacteroidales;f__Prevotellaceae;g__Prevotella;s__Prevotella_sp._HN-2017
f6c1894b9f56628b8b3dcd2ac78519ab	0	0	5	0	0	0	0	0	0	0	0	0	0	0	0	0	0	0	0	0	d__Bacteria;p__Firmicutes;c__Clostridia;o__Clostridiales;f__Ruminococcaceae;g__Ruminococcaceae_UCG-005;s__Ruminococcaceae_UCG-005_unclassified
182c64b2022dc4b3b079c92708b4b6f8	0	0	5	0	0	0	0	0	0	0	0	0	0	0	0	0	0	0	0	0	d__Bacteria;p__Firmicutes;c__Bacilli;o__Lactobacillales;f__Streptococcaceae;g__Streptococcus;s__Streptococcus_orisratti
32c9f0f354e8d05bce207df6cdbe186e	0	0	0	5	0	0	0	0	0	0	0	0	0	0	0	0	0	0	0	0	d__Bacteria;p__Nitrospirae;c__Nitrospira;o__Nitrospirales;f__Nitrospiraceae;g__Nitrospira;s__Nitrospira_unclassified
4beb7619da06a1ec3307130a143bd808	0	0	0	5	0	0	0	0	0	0	0	0	0	0	0	0	0	0	0	0	d__Bacteria;p__Firmicutes;c__Bacilli;o__Lactobacillales;f__Enterococcaceae;g__Enterococcus;s__Enterococcus_sp._VRE134aB15_13_2E
2b78c368da44c7bda0d2330dbec58b4d	0	0	0	0	5	0	0	0	0	0	0	0	0	0	0	0	0	0	0	0	d__Bacteria;p__Actinobacteria;c__Actinobacteria;o__Micromonosporales;f__Micromonosporaceae;g__Dactylosporangium;s__Dactylosporangium_sp._ECU-2
4e835dab5ef3578f095bb8f7ca80a5e1	0	0	0	0	5	0	0	0	0	0	0	0	0	0	0	0	0	0	0	0	d__Bacteria;p__Proteobacteria;c__Alphaproteobacteria;o__Rhizobiales;f__Rhizobiaceae;g__Allorhizobium-Neorhizobium-Pararhizobium-Rhizobium;s__Allorhizobium-Neorhizobium-Pararhizobium-Rhizobium_unclassified
0ceddae21d81620d14e8cf089b349b91	0	0	0	0	5	0	0	0	0	0	0	0	0	0	0	0	0	0	0	0	d__Bacteria;p__Proteobacteria;c__Alphaproteobacteria;o__Sphingomonadales;f__Sphingomonadaceae;g__Sphingomonas;s__uncultured_Sphingomonas_sp.
5f97a21f5934d07b3d3631226994eda1	0	0	0	0	0	0	5	0	0	0	0	0	0	0	0	0	0	0	0	0	d__Bacteria;p__Firmicutes;c__Clostridia;o__Clostridiales;f__Peptostreptococcaceae;g__Terrisporobacter;s__Terrisporobacter_unclassified
bad64f1bdec2f0cdb4c50f1e640f1858	0	0	0	0	0	0	0	0	0	0	4	0	0	0	0	0	0	0	0	0	d__Bacteria;p__Proteobacteria;c__Alphaproteobacteria;o__Rhizobiales;f__Beijerinckiaceae;g__Methylobacterium;s__Methylobacterium_unclassified
ddf2dd79631b7a27691bc5ddd2379419	0	0	0	0	0	0	0	0	0	0	4	0	0	0	0	0	0	0	0	0	d__Bacteria;p__Proteobacteria;c__Gammaproteobacteria;o__Xanthomonadales;f__Xanthomonadaceae;g__Pseudoxanthomonas;s__Pseudoxanthomonas_mexicana
cfba0668f762e618f6a53bc8d17211a8	0	0	0	0	0	0	0	0	0	0	4	0	0	0	0	0	0	0	0	0	d__Bacteria;p__Bacteroidetes;c__Ignavibacteria;o__OPB56;f__OPB56_unclassified;g__OPB56_unclassified;s__OPB56_unclassified
19f24683ed9a487906f6a50bd09181a4	0	0	0	0	0	0	0	0	0	0	4	0	0	0	0	0	0	0	0	0	d__Bacteria;p__Proteobacteria;c__Alphaproteobacteria;o__Caulobacterales;f__Caulobacteraceae;g__Caulobacter;s__Caulobacter_unclassified
ac50f1959a385d7a29cc916804f1b10b	0	0	0	0	0	0	0	0	0	0	4	0	0	0	0	0	0	0	0	0	d__Bacteria;p__Firmicutes;c__Bacilli;o__Lactobacillales;f__Aerococcaceae;g__Globicatella;s__Globicatella_sp._canine_oral_taxon_218
af77baff8a86a9ebf52ba1cbc534ab54	0	0	0	0	0	0	0	0	0	0	0	0	0	0	0	0	0	0	0	4	d__Bacteria;p__Proteobacteria;c__Gammaproteobacteria;o__Pseudomonadales;f__Moraxellaceae;g__Acinetobacter;s__Acinetobacter_sp.
79aeb1da3ed2624dc860f38e186e92f8	0	0	0	0	0	0	0	0	0	0	0	0	0	0	0	0	0	0	0	4	d__Bacteria;p__Bacteroidetes;c__Bacteroidia;o__Bacteroidales;f__Prevotellaceae;g__Prevotellaceae_unclassified;s__Prevotellaceae_unclassified
9b61b2f1fe03a30057555967649a5600	0	0	0	0	0	0	0	0	0	0	0	0	0	0	0	0	0	0	0	4	d__Bacteria;p__Firmicutes;c__Bacilli;o__Lactobacillales;f__Streptococcaceae;g__Lactococcus;s__Lactococcus_lactis
efae9118c4da8f8610e52cfce698461d	0	0	0	0	0	0	0	0	0	0	0	4	0	0	0	0	0	0	0	0	d__Bacteria;p__Actinobacteria;c__Acidimicrobiia;o__Microtrichales;f__Ilumatobacteraceae;g__Ilumatobacter;s__Ilumatobacter_unclassified
1aed9fd23945670869df540bff1cf5a2	0	0	0	0	0	0	0	0	0	0	0	4	0	0	0	0	0	0	0	0	d__Bacteria;p__Proteobacteria;c__Alphaproteobacteria;o__Caulobacterales;f__Caulobacteraceae;g__Brevundimonas;s__Brevundimonas_sp._733B5_12EEMB
ab11007a6af749f6f8737d7c3d8f1ea3	0	0	0	0	0	0	0	0	0	0	0	4	0	0	0	0	0	0	0	0	d__Bacteria;p__Proteobacteria;c__Alphaproteobacteria;o__Sphingomonadales;f__Sphingomonadaceae;g__Sphingomonas;s__Sphingomonas_unclassified
43365dc1ec94622eecca4ff1d088f285	0	0	0	0	0	0	0	0	0	0	0	4	0	0	0	0	0	0	0	0	d__Bacteria;p__Proteobacteria;c__Alphaproteobacteria;o__Sphingomonadales;f__Sphingomonadaceae;g__Sphingomonas;s__Sphingomonas_panni
fb205c0dd9fb89e41255b8918d7f1270	0	0	0	0	0	0	0	0	0	0	0	4	0	0	0	0	0	0	0	0	d__Bacteria;p__Actinobacteria;c__Actinobacteria;o__Corynebacteriales;f__Corynebacteriaceae;g__Corynebacterium_1;s__Corynebacterium_1_unclassified
e3c42822f22f4451c2cfdf3e6e4c7e8c	0	0	0	0	0	0	0	0	0	0	0	4	0	0	0	0	0	0	0	0	d__Bacteria;p__Chloroflexi;c__Anaerolineae;o__Caldilineales;f__Caldilineaceae;g__Caldilineaceae_unclassified;s__Caldilineaceae_unclassified
0e0867e2a2af26981be188be3c376c43	0	0	0	0	0	0	0	0	0	0	0	2	2	0	0	0	0	0	0	0	d__Bacteria;p__Proteobacteria;c__Alphaproteobacteria;o__Rhizobiales;f__Phyllobacteriaceae;g__Mesorhizobium;s__alpha_proteobacterium_WG1
9d87561c35826ccc0dd3065792808470	0	0	0	0	0	0	0	0	0	0	0	4	0	0	0	0	0	0	0	0	d__Bacteria;p__Proteobacteria;c__Gammaproteobacteria;o__Pseudomonadales;f__Pseudomonadaceae;g__Pseudomonas;s__Pseudomonas_sp._BI205
4c621cd9e59b3eded69b84c6c3cf5771	0	0	0	0	0	0	0	0	0	0	0	0	4	0	0	0	0	0	0	0	d__Bacteria;p__Proteobacteria;c__Alphaproteobacteria;o__Rhodospirillales;f__Rhodopirillaceae;g__Defluviicoccus;s__Defluviicoccus_unclassified
f22d7276c7cff29f70dba472ec48076b	0	0	0	0	0	0	0	0	0	0	0	0	4	0	0	0	0	0	0	0	d__Bacteria;p__Firmicutes;c__Clostridia;o__Clostridiales;f__Ruminococcaceae;g__Ruminococcus_2;s__Ruminococcus_2_unclassified
d7bad9b1142edefc4c28a33c15644587	0	0	0	0	0	0	0	0	0	0	0	0	4	0	0	0	0	0	0	0	d__Bacteria;p__Proteobacteria;c__Alphaproteobacteria;o__Rhizobiales;f__Methylopilaceae;g__Methylopila;s__Methylopila_unclassified
cf9ed4d0e72ee49028943efe51799f3c	2	0	0	0	0	0	0	0	0	0	0	0	2	0	0	0	0	0	0	0	d__Bacteria;p__Proteobacteria;c__Gammaproteobacteria;o__Enterobacteriales;f__Enterobacteriaceae;g__Izhakiella;s__Izhakiella_unclassified
87c478e42b4511d4e69545af53f25327	0	0	0	0	0	0	0	0	0	0	0	0	4	0	0	0	0	0	0	0	d__Bacteria;p__Proteobacteria;c__Gammaproteobacteria;o__Betaproteobacteriales;f__Rhodocyclaceae;g__Methyloversatilis;s__Methyloversatilis_unclassified
40a596865785b381f59f75287307f49f	0	0	0	0	0	0	0	0	0	0	0	0	4	0	0	0	0	0	0	0	d__Bacteria;p__Proteobacteria;c__Alphaproteobacteria;o__Rhizobiales;f__Rhizobiaceae;g__Allorhizobium-Neorhizobium-Pararhizobium-Rhizobium;s__Allorhizobium-Neorhizobium-Pararhizobium-Rhizobium_unclassified
f106a91dc2bf6ffb7446d428a3b55744	0	0	0	0	0	0	0	0	0	0	0	0	0	4	0	0	0	0	0	0	d__Bacteria;p__Bacteroidetes;c__Bacteroidia;o__Sphingobacteriales;f__Sphingobacteriaceae;g__Sphingobacterium;s__Sphingobacterium_unclassified
27bc7256677b9bd14eca6b3f6c07aaa3	0	0	0	0	0	0	0	0	0	0	0	0	0	0	0	0	4	0	0	0	d__Bacteria;p__Proteobacteria;c__Gammaproteobacteria;o__Betaproteobacteriales;f__Chromobacteriaceae;g__Vogesella;s__Vogesella_unclassified
46607f7aede9c897a3237799bc8939a5	0	0	0	0	2	0	0	0	0	0	0	0	0	0	0	0	2	0	0	0	d__Bacteria;p__Firmicutes;c__Clostridia;o__Clostridiales;f__Ruminococcaceae;g__Subdoligranulum;s__Subdoligranulum_unclassified
34259ffe79d4519c7b8b3e72acc52acc	0	0	0	0	0	0	0	0	0	0	0	0	0	0	0	0	0	4	0	0	d__Bacteria;p__Proteobacteria;c__Gammaproteobacteria;o__Xanthomonadales;f__Xanthomonadaceae;g__Lysobacter;s__Lysobacter_caeni
9dff26151a1868393d3bd85a40c7caf1	0	0	0	0	0	0	0	0	0	0	0	0	0	0	0	0	0	4	0	0	d__Bacteria;p__Firmicutes;c__Clostridia;o__Clostridiales;f__Lachnospiraceae;g__Lachnospiraceae_NK4A136_group;s__Lachnospiraceae_NK4A136_group_unclassified
bd4306a2e99e4c1e3589f2c893bd0cbe	0	0	0	0	0	2	0	0	0	0	0	0	0	0	0	0	0	0	2	0	d__Bacteria;p__Firmicutes;c__Clostridia;o__Clostridiales;f__Lachnospiraceae;g__Dorea;s__Dorea_unclassified
35444716732e5d6feeb3b67561a7d3d4	4	0	0	0	0	0	0	0	0	0	0	0	0	0	0	0	0	0	0	0	d__Bacteria;p__Fusobacteria;c__Fusobacteriia;o__Fusobacteriales;f__Fusobacteriaceae;g__Fusobacteriaceae_unclassified;s__Fusobacteriaceae_unclassified
1f61198e888bef4c0e80ae8e6b14128f	4	0	0	0	0	0	0	0	0	0	0	0	0	0	0	0	0	0	0	0	d__Bacteria;p__Actinobacteria;c__Actinobacteria;o__Micromonosporales;f__Micromonosporaceae;g__Micromonosporaceae_unclassified;s__Micromonosporaceae_unclassified
8e90c95753f8e0b37c783af906b2d028	4	0	0	0	0	0	0	0	0	0	0	0	0	0	0	0	0	0	0	0	d__Bacteria;p__Proteobacteria;c__Alphaproteobacteria;o__Sphingomonadales;f__Sphingomonadaceae;g__Novosphingobium;s__Novosphingobium_aromaticivorans
f3f9656c8688a001e5b5da0829f07c1a	0	0	0	0	0	0	0	0	0	4	0	0	0	0	0	0	0	0	0	0	d__Bacteria;p__Proteobacteria;c__Alphaproteobacteria;o__Sphingomonadales;f__Sphingomonadaceae;g__Novosphingobium;s__Novosphingobium_sp._A37T18
8a237bfcee13a13e677c7b2ca611469b	0	0	0	0	0	0	0	0	0	4	0	0	0	0	0	0	0	0	0	0	d__Bacteria;p__Firmicutes;c__Bacilli;o__Lactobacillales;f__Streptococcaceae;g__Streptococcus;s__uncultured_Streptococcus_sp.
8b2f198b4844c710c6973d84c36b0edf	0	4	0	0	0	0	0	0	0	0	0	0	0	0	0	0	0	0	0	0	d__Bacteria;p__Proteobacteria;c__Gammaproteobacteria;o__Enterobacteriales;f__Enterobacteriaceae;g__Escherichia-Shigella;s__Escherichia-Shigella_unclassified
9f22da56e873ade2c09013cae621e715	0	4	0	0	0	0	0	0	0	0	0	0	0	0	0	0	0	0	0	0	d__Bacteria;p__Proteobacteria;c__Gammaproteobacteria;o__Betaproteobacteriales;f__Burkholderiaceae;g__Ralstonia;s__Ralstonia_unclassified
e515421d958614a35e09c40ff395aaee	0	4	0	0	0	0	0	0	0	0	0	0	0	0	0	0	0	0	0	0	d__Bacteria;p__Proteobacteria;c__Gammaproteobacteria;o__Enterobacteriales;f__Enterobacteriaceae;g__Escherichia-Shigella;s__Escherichia-Shigella_unclassified
f1f4a64d56d788fd73313101ea81cd9b	0	0	4	0	0	0	0	0	0	0	0	0	0	0	0	0	0	0	0	0	d__Bacteria;p__Epsilonbacteraeota;c__Campylobacteria;o__Campylobacterales;f__Helicobacteraceae;g__Helicobacter;s__Helicobacter_unclassified
231a2c2c3fadffb92707e64f8693119d	0	0	4	0	0	0	0	0	0	0	0	0	0	0	0	0	0	0	0	0	d__Bacteria;p__Firmicutes;c__Clostridia;o__Clostridiales;f__Ruminococcaceae;g__Ruminococcaceae_UCG-014;s__Ruminococcaceae_UCG-014_unclassified
22e23bc5a2ed643995fd0296fab6c08b	0	0	4	0	0	0	0	0	0	0	0	0	0	0	0	0	0	0	0	0	d__Bacteria;p__Proteobacteria;c__Gammaproteobacteria;o__Betaproteobacteriales;f__Burkholderiaceae;g__Comamonas;s__Comamonas_unclassified
82456e2db1d26c9918ac25590c11b45e	0	0	0	4	0	0	0	0	0	0	0	0	0	0	0	0	0	0	0	0	d__Bacteria;p__Actinobacteria;c__Actinobacteria;o__Micrococcales;f__Microbacteriaceae;g__Curtobacterium;s__Curtobacterium_sp._NJ-10
ad0140e97b44feba274a4dc4ac374781	0	0	0	4	0	0	0	0	0	0	0	0	0	0	0	0	0	0	0	0	d__Bacteria;p__Firmicutes;c__Negativicutes;o__Selenomonadales;f__Veillonellaceae;g__Dialister;s__Dialister_unclassified
ffa28c0c4f9f3720b646af2871b729a4	0	0	0	4	0	0	0	0	0	0	0	0	0	0	0	0	0	0	0	0	d__Bacteria;p__Firmicutes;c__Clostridia;o__Clostridiales;f__Ruminococcaceae;g__Ruminococcus;s__Ruminococcus_sp._Marseille-P3120
8be449490a4877d30785e30a483fb586	0	0	0	4	0	0	0	0	0	0	0	0	0	0	0	0	0	0	0	0	d__Bacteria;p__Firmicutes;c__Clostridia;o__Clostridiales;f__Lachnospiraceae;g__Coprococcus_3;s__Coprococcus_3_unclassified
23cd0f8215434ff95d066c847b7f6a7b	0	0	0	0	4	0	0	0	0	0	0	0	0	0	0	0	0	0	0	0	d__unclassified;p__unclassified;c__unclassified;o__unclassified;f__unclassified;g__unclassified;s__unclassified
f05307c070429f98b0b08a207fb03363	0	0	0	0	4	0	0	0	0	0	0	0	0	0	0	0	0	0	0	0	d__Bacteria;p__Bacteroidetes;c__Bacteroidia;o__Chitinophagales;f__Chitinophagaceae;g__Arachidicoccus;s__Arachidicoccus_unclassified
2622d00b6366b737942556a1b39e7a2f	0	0	0	0	4	0	0	0	0	0	0	0	0	0	0	0	0	0	0	0	d__Bacteria;p__Acidobacteria;c__Blastocatellia;o__Blastocatellales;f__Blastocatellaceae;g__Blastocatella;s__Blastocatella_fastidiosa
f1964275f1969621bafd62e8cd39e7c2	0	0	0	0	4	0	0	0	0	0	0	0	0	0	0	0	0	0	0	0	d__Bacteria;p__Proteobacteria;c__Alphaproteobacteria;o__Sphingomonadales;f__Sphingomonadaceae;g__Altererythrobacter;s__Altererythrobacter_unclassified
43c74972f95d6719e0a57265faf133ff	0	0	0	0	4	0	0	0	0	0	0	0	0	0	0	0	0	0	0	0	d__Bacteria;p__Proteobacteria;c__Alphaproteobacteria;o__Rhizobiales;f__Rhizobiaceae;g__Allorhizobium-Neorhizobium-Pararhizobium-Rhizobium;s__Allorhizobium-Neorhizobium-Pararhizobium-Rhizobium_unclassified
af7dac7608a3d3a3d80e26ccd2d77f1d	0	0	0	0	0	0	4	0	0	0	0	0	0	0	0	0	0	0	0	0	d__Bacteria;p__Firmicutes;c__Clostridia;o__Clostridiales;f__Lachnospiraceae;g__Blautia;s__Blautia_caecimuris
6868ccd2b66301abf53a6a5c1be5d8e2	0	0	0	0	0	0	0	4	0	0	0	0	0	0	0	0	0	0	0	0	d__Bacteria;p__Actinobacteria;c__Actinobacteria;o__Micromonosporales;f__Micromonosporales_unclassified;g__Micromonosporales_unclassified;s__Micromonosporales_unclassified
c64ec42ddb66beb6cdd7a39006ce803d	0	0	0	0	0	0	0	0	4	0	0	0	0	0	0	0	0	0	0	0	d__Bacteria;p__Proteobacteria;c__Gammaproteobacteria;o__Betaproteobacteriales;f__Burkholderiaceae;g__Achromobacter;s__Achromobacter_unclassified
0f3e977d925e40424a32399f701dfe83	0	0	0	0	0	0	0	0	0	0	3	0	0	0	0	0	0	0	0	0	d__Bacteria;p__Planctomycetes;c__Planctomycetacia;o__Pirellulales;f__Pirellulaceae;g__Pir4_lineage;s__Pir4_lineage_unclassified
8432a37551ea0312810f88f7062ca5f4	0	0	0	0	0	0	0	0	0	0	3	0	0	0	0	0	0	0	0	0	d__Bacteria;p__Verrucomicrobia;c__Verrucomicrobiae;o__Chthoniobacterales;f__Xiphinematobacteraceae;g__Candidatus_Xiphinematobacter;s__Candidatus_Xiphinematobacter_unclassified
882a1c0537df2af29aa64100598b11e2	0	0	0	0	0	0	0	0	0	0	3	0	0	0	0	0	0	0	0	0	d__Bacteria;p__Actinobacteria;c__Actinobacteria;o__Frankiales;f__Cryptosporangiaceae;g__Fodinicola;s__Fodinicola_unclassified
8f028f23c061112117b411f458112178	0	0	0	0	0	0	0	0	0	0	3	0	0	0	0	0	0	0	0	0	d__Bacteria;p__Proteobacteria;c__Alphaproteobacteria;o__Rhodobacterales;f__Rhodobacteraceae;g__Amaricoccus;s__Amaricoccus_unclassified
235b3ee6cc00acfcf7bf00c7e9c6c407	0	0	0	0	0	0	0	0	0	0	3	0	0	0	0	0	0	0	0	0	d__Bacteria;p__Planctomycetes;c__Planctomycetacia;o__Gemmatales;f__Gemmataceae;g__Gemmata;s__Gemmata_unclassified
602ab326527559a5b60bffb0d70292fc	0	0	0	0	0	0	0	0	0	0	3	0	0	0	0	0	0	0	0	0	d__Bacteria;p__Firmicutes;c__Clostridia;o__Clostridiales;f__Family_XI;g__Peptoniphilus;s__Peptoniphilus_unclassified
1a9a7b062284a0b13f9c9e7e660113df	0	0	0	0	0	0	0	0	0	0	3	0	0	0	0	0	0	0	0	0	d__Bacteria;p__Proteobacteria;c__Alphaproteobacteria;o__Rhizobiales;f__Beijerinckiaceae;g__Microvirga;s__Microvirga_unclassified
7208b69cdcad7ee127143d5bec187358	0	0	0	0	0	0	0	0	0	0	3	0	0	0	0	0	0	0	0	0	d__Bacteria;p__Actinobacteria;c__Actinobacteria;o__Corynebacteriales;f__Corynebacteriaceae;g__Corynebacterium_1;s__Corynebacterium_1_unclassified
82a792262b0bcaa7d012970ea5b7f677	0	0	0	0	0	0	0	0	0	0	0	0	0	0	0	0	0	0	0	3	d__Bacteria;p__Firmicutes;c__Clostridia;o__Clostridiales;f__Lachnospiraceae;g__Lachnospiraceae_unclassified;s__Lachnospiraceae_unclassified
36e646550d865dd8d09573a9452100c7	0	0	0	0	0	0	0	0	0	0	0	3	0	0	0	0	0	0	0	0	d__Bacteria;p__Proteobacteria;c__Gammaproteobacteria;o__Betaproteobacteriales;f__SC-I-84;g__SC-I-84_unclassified;s__SC-I-84_unclassified
06452a5ec7a4258cd20126d3461dba04	0	0	0	0	0	0	0	0	0	0	0	3	0	0	0	0	0	0	0	0	d__Bacteria;p__Chloroflexi;c__Chloroflexia;o__Chloroflexales;f__Roseiflexaceae;g__Kouleothrix;s__uncultured_Kouleothrix_sp.
ad752f04842cf5f4368fbc4ce35eaaa4	0	0	0	0	0	0	0	0	0	0	0	3	0	0	0	0	0	0	0	0	d__Bacteria;p__Firmicutes;c__Negativicutes;o__Selenomonadales;f__Acidaminococcaceae;g__Phascolarctobacterium;s__Phascolarctobacterium_unclassified
07ffc6ebabe04c7c960c5d345b3cb413	0	0	0	0	0	0	0	0	0	0	0	3	0	0	0	0	0	0	0	0	d__Bacteria;p__Proteobacteria;c__Gammaproteobacteria;o__Betaproteobacteriales;f__Burkholderiaceae;g__Herbaspirillum;s__Herbaspirillum_unclassified
fc3bc974287e27e9d431fb783a2b5bea	0	0	0	0	0	0	0	0	0	0	0	3	0	0	0	0	0	0	0	0	d__Bacteria;p__Proteobacteria;c__Gammaproteobacteria;o__Betaproteobacteriales;f__Burkholderiaceae;g__Massilia;s__Massilia_unclassified
f82def37e8543f757fad5257a104301b	0	0	0	0	0	0	0	0	0	0	0	3	0	0	0	0	0	0	0	0	d__Bacteria;p__Firmicutes;c__Clostridia;o__Clostridiales;f__Lachnospiraceae;g__Dorea;s__Dorea_longicatena
e5084546676d262b0af7425e5b7a3a7e	0	0	0	0	0	0	0	0	0	0	0	3	0	0	0	0	0	0	0	0	d__Bacteria;p__Firmicutes;c__Bacilli;o__Bacillales;f__Bacillaceae;g__Bacillus;s__Bacillus_sp._MG-2011-10-BY
b3460127e3cf3d54aa57380ece31a2f0	0	0	0	0	0	0	0	0	0	0	0	3	0	0	0	0	0	0	0	0	d__Bacteria;p__Actinobacteria;c__Actinobacteria;o__Micrococcales;f__Micrococcaceae;g__Arthrobacter;s__Arthrobacter_sp._108
589c36428f669c2e2db79b496eb99897	0	0	0	0	0	0	0	0	0	0	0	3	0	0	0	0	0	0	0	0	d__Bacteria;p__Proteobacteria;c__Alphaproteobacteria;o__Rhizobiales;f__Xanthobacteraceae;g__Pseudolabrys;s__Pseudolabrys_unclassified
1a404cd4b823211b61cc039a9b0aa688	0	0	0	0	0	0	0	0	0	0	0	0	3	0	0	0	0	0	0	0	d__Bacteria;p__Verrucomicrobia;c__Verrucomicrobiae;o__Verrucomicrobiales;f__Rubritaleaceae;g__Luteolibacter;s__Luteolibacter_unclassified
d3a882ff56eb6a882f3063cd54bbe0f5	0	0	0	0	0	0	0	0	0	0	0	0	3	0	0	0	0	0	0	0	d__Bacteria;p__Bacteroidetes;c__Bacteroidia;o__Bacteroidales;f__Muribaculaceae;g__Muribaculaceae_unclassified;s__Muribaculaceae_unclassified
cac7cd59b4f3c5086455c616207e2102	0	0	0	0	0	0	0	0	0	0	0	0	3	0	0	0	0	0	0	0	d__Bacteria;p__Planctomycetes;c__Planctomycetacia;o__Isosphaerales;f__Isosphaeraceae;g__Isosphaeraceae_unclassified;s__Isosphaeraceae_unclassified
e58fdb1a17b674f3dfaa0ca17e474f7e	0	0	0	0	0	0	0	0	0	0	0	0	3	0	0	0	0	0	0	0	d__Bacteria;p__Proteobacteria;c__Gammaproteobacteria;o__Diplorickettsiales;f__Diplorickettsiaceae;g__Aquicella;s__Aquicella_unclassified
137a90b8c3dfb91b796ba786fc8006d2	0	0	0	0	0	0	0	0	0	0	0	0	3	0	0	0	0	0	0	0	d__Bacteria;p__Acidobacteria;c__Holophagae;o__Subgroup_7;f__Subgroup_7_unclassified;g__Subgroup_7_unclassified;s__Subgroup_7_unclassified
b62fd07e2c96423bab395852c88fb147	0	0	0	0	0	0	0	0	0	0	0	0	3	0	0	0	0	0	0	0	d__Bacteria;p__Bacteroidetes;c__Bacteroidia;o__Bacteroidales;f__Tannerellaceae;g__Parabacteroides;s__Parabacteroides_goldsteinii
5773c935da8f606524972a431e655f18	0	0	0	0	0	0	0	0	0	0	0	0	3	0	0	0	0	0	0	0	d__Bacteria;p__Firmicutes;c__Clostridia;o__Clostridiales;f__Family_XI;g__Helcococcus;s__Helcococcus_unclassified
ca747a7a5df97b10b7e1dcf00754ab99	0	0	0	0	0	0	0	0	0	0	0	0	0	3	0	0	0	0	0	0	d__Bacteria;p__Actinobacteria;c__Coriobacteriia;o__Coriobacteriales;f__Eggerthellaceae;g__Eggerthella;s__Eggerthella_unclassified
b30379c09ec7091abf8905b0cfa6c68f	0	0	0	0	0	0	0	0	0	0	0	0	0	3	0	0	0	0	0	0	d__Bacteria;p__Actinobacteria;c__Acidimicrobiia;o__Microtrichales;f__Ilumatobacteraceae;g__CL500-29_marine_group;s__CL500-29_marine_group_unclassified
506f3cba62acf7eb2680259e489666af	0	0	0	0	0	0	0	0	0	0	0	0	0	3	0	0	0	0	0	0	d__Bacteria;p__Bacteroidetes;c__Bacteroidia;o__Flavobacteriales;f__Weeksellaceae;g__Bergeyella;s__Bergeyella_unclassified
d95bd3ff50ad0968652b54211091552f	0	0	0	0	0	0	0	0	0	0	0	0	0	3	0	0	0	0	0	0	d__Bacteria;p__Bacteroidetes;c__Bacteroidia;o__Bacteroidales;f__Bacteroidales_unclassified;g__Bacteroidales_unclassified;s__Bacteroidales_unclassified
406ecb389903b8bbda749c012f65a9f8	0	0	0	0	0	0	0	0	0	0	0	0	0	3	0	0	0	0	0	0	d__Bacteria;p__Actinobacteria;c__Actinobacteria;o__Propionibacteriales;f__Nocardioidaceae;g__Nocardioides;s__Nocardioides_unclassified
0789b01cf117c130db62145eed753dc7	0	0	0	0	0	0	0	0	0	0	0	0	0	0	0	0	3	0	0	0	d__Bacteria;p__Fusobacteria;c__Fusobacteriia;o__Fusobacteriales;f__Fusobacteriaceae;g__Fusobacterium;s__Fusobacterium_unclassified
8dd0478404bbb48a293dbe7b8c665887	0	0	0	0	0	0	0	0	0	0	0	0	0	0	0	0	3	0	0	0	d__Bacteria;p__Bacteroidetes;c__Bacteroidia;o__Bacteroidales;f__Prevotellaceae;g__Prevotellaceae_UCG-004;s__Prevotellaceae_UCG-004_unclassified
09ef02b58f4c9a27992c77580d27c316	0	0	0	0	0	0	0	0	0	0	0	0	0	0	0	0	3	0	0	0	d__Bacteria;p__Proteobacteria;c__Alphaproteobacteria;o__Caulobacterales;f__Caulobacteraceae;g__Caulobacter;s__Caulobacter_unclassified
477ede1b5b6e9203f1c2bf74b95a3eb8	0	0	0	0	0	0	0	0	0	0	0	0	0	0	0	0	3	0	0	0	d__Bacteria;p__Proteobacteria;c__Gammaproteobacteria;o__Pseudomonadales;f__Moraxellaceae;g__Acinetobacter;s__uncultured_Acinetobacter_sp.
53f05054c04be48c3d60e4ab5f20d2d4	0	0	0	0	0	0	0	0	0	0	0	0	0	0	0	0	3	0	0	0	d__Bacteria;p__Firmicutes;c__Erysipelotrichia;o__Erysipelotrichales;f__Erysipelotrichaceae;g__Candidatus_Stoquefichus;s__Candidatus_Stoquefichus_unclassified
cd2391c06d8cce8a5d1e08342eef3b59	0	0	0	0	0	0	0	0	0	0	0	0	0	0	0	0	3	0	0	0	d__Bacteria;p__Proteobacteria;c__Alphaproteobacteria;o__Rhizobiales;f__Rhizobiaceae;g__Shinella;s__Shinella_sp._HZN8
7d138fc78be823b4e0b02068c37b1cf1	0	0	0	0	0	0	0	0	0	0	0	0	0	0	0	0	3	0	0	0	d__Bacteria;p__Firmicutes;c__Clostridia;o__Clostridiales;f__Lachnospiraceae;g__Ruminococcus]_torques_group;s__Ruminococcus]_torques_group_unclassified
d08e5607fed51895276c0db71fac4b62	0	0	0	0	0	0	0	0	0	0	0	0	0	0	0	0	0	3	0	0	d__Bacteria;p__Proteobacteria;c__Gammaproteobacteria;o__Pseudomonadales;f__Moraxellaceae;g__Acinetobacter;s__Acinetobacter_sp._LCE2
5eff037e3803be50fd8f42d0d0f72bdb	0	0	0	0	0	0	0	0	0	0	0	0	0	0	0	0	0	3	0	0	d__Bacteria;p__Firmicutes;c__Clostridia;o__Clostridiales;f__Lachnospiraceae;g__Lachnospiraceae_unclassified;s__Lachnospiraceae_unclassified
900680d69244c96a33ea420a5da3df58	3	0	0	0	0	0	0	0	0	0	0	0	0	0	0	0	0	0	0	0	d__Bacteria;p__Firmicutes;c__Erysipelotrichia;o__Erysipelotrichales;f__Erysipelotrichaceae;g__Holdemanella;s__Holdemanella_unclassified
f4b95f1d118625611201c7f515f1b74d	3	0	0	0	0	0	0	0	0	0	0	0	0	0	0	0	0	0	0	0	d__Bacteria;p__Firmicutes;c__Clostridia;o__Clostridiales;f__Lachnospiraceae;g__Blautia;s__Blautia_sp._Ser8
81396fee3b569d4fd10162f19026e07c	3	0	0	0	0	0	0	0	0	0	0	0	0	0	0	0	0	0	0	0	d__Bacteria;p__Proteobacteria;c__Alphaproteobacteria;o__Reyranellales;f__Reyranellaceae;g__Reyranella;s__Reyranella_unclassified
d1046f6363642028a00a52c29a57e454	3	0	0	0	0	0	0	0	0	0	0	0	0	0	0	0	0	0	0	0	d__Bacteria;p__Firmicutes;c__Clostridia;o__Clostridiales;f__Lachnospiraceae;g__Lachnospiraceae_NK4A136_group;s__Lachnospiraceae_NK4A136_group_unclassified
1dcddd697abfaa6b222e34c8e604f68e	3	0	0	0	0	0	0	0	0	0	0	0	0	0	0	0	0	0	0	0	d__Bacteria;p__Firmicutes;c__Clostridia;o__Clostridiales;f__Ruminococcaceae;g__Flavonifractor;s__Flavonifractor_unclassified
ecf4791f87a92f5ea58fc8f754166a60	3	0	0	0	0	0	0	0	0	0	0	0	0	0	0	0	0	0	0	0	d__Bacteria;p__Firmicutes;c__Clostridia;o__Clostridiales;f__Lachnospiraceae;g__Lachnospiraceae_NK4A136_group;s__Lachnospiraceae_NK4A136_group_unclassified
ed71f3f894be6a168adf50eef10e35d8	0	0	0	0	0	0	0	0	0	3	0	0	0	0	0	0	0	0	0	0	d__Bacteria;p__Actinobacteria;c__Actinobacteria;o__Corynebacteriales;f__Corynebacteriaceae;g__Lawsonella;s__Lawsonella_unclassified
8d40894f17eafa950397ec632f443011	0	0	0	0	0	0	0	0	0	3	0	0	0	0	0	0	0	0	0	0	d__Bacteria;p__Bacteroidetes;c__Bacteroidia;o__Bacteroidales;f__Bacteroidales_unclassified;g__Bacteroidales_unclassified;s__Bacteroidales_unclassified
629cdc832c74ddccfcbe1ee661bf5581	0	0	0	0	0	0	0	0	0	3	0	0	0	0	0	0	0	0	0	0	d__Bacteria;p__Firmicutes;c__Clostridia;o__Clostridiales;f__Ruminococcaceae;g__Ruminiclostridium_5;s__Ruminiclostridium_5_unclassified
9590d72b2e0cf8d09c71c01a74c65da2	0	0	0	0	0	0	0	0	0	3	0	0	0	0	0	0	0	0	0	0	d__Bacteria;p__Bacteroidetes;c__Bacteroidia;o__Bacteroidales;f__Bacteroidaceae;g__Bacteroides;s__Bacteroides_sp._S129
b9cd548eccc6408a9799398e600db95a	0	0	0	0	0	0	0	0	0	3	0	0	0	0	0	0	0	0	0	0	d__Bacteria;p__Firmicutes;c__Bacilli;o__Bacillales;f__Bacillaceae;g__Geobacillus;s__Geobacillus_sp._LV-3
37a5b235d3874daf6e742c8262876622	0	3	0	0	0	0	0	0	0	0	0	0	0	0	0	0	0	0	0	0	d__Bacteria;p__Bacteroidetes;c__Bacteroidia;o__Bacteroidales;f__Porphyromonadaceae;g__Porphyromonas;s__uncultured_Porphyromonas_sp.
da1dbaa408f3ce3c0ca87606553efbbd	0	3	0	0	0	0	0	0	0	0	0	0	0	0	0	0	0	0	0	0	d__Bacteria;p__Proteobacteria;c__Gammaproteobacteria;o__Enterobacteriales;f__Enterobacteriaceae;g__Proteus;s__Proteus_unclassified
e7ed685f2c8bf4fd2afc1eb450df57de	0	0	3	0	0	0	0	0	0	0	0	0	0	0	0	0	0	0	0	0	d__Bacteria;p__Bacteroidetes;c__Bacteroidia;o__Bacteroidales;f__Prevotellaceae;g__Prevotellaceae_Ga6A1_group;s__Prevotellaceae_Ga6A1_group_unclassified
7314e09006c7be4a1120840e278f26e0	0	0	3	0	0	0	0	0	0	0	0	0	0	0	0	0	0	0	0	0	d__Bacteria;p__Firmicutes;c__Erysipelotrichia;o__Erysipelotrichales;f__Erysipelotrichaceae;g__Dubosiella;s__Dubosiella_unclassified
1d1cdcc271a85420ef069e2b1a9facb0	0	0	3	0	0	0	0	0	0	0	0	0	0	0	0	0	0	0	0	0	d__Bacteria;p__Proteobacteria;c__Gammaproteobacteria;o__Enterobacteriales;f__Enterobacteriaceae;g__Escherichia-Shigella;s__Escherichia-Shigella_unclassified
96fde541d95e3dec329a7272db318af3	0	0	3	0	0	0	0	0	0	0	0	0	0	0	0	0	0	0	0	0	d__Bacteria;p__Firmicutes;c__Clostridia;o__Clostridiales;f__Lachnospiraceae;g__Lachnospiraceae_unclassified;s__Lachnospiraceae_unclassified
03a554b72364c21a5ab107e29bdb6570	0	0	3	0	0	0	0	0	0	0	0	0	0	0	0	0	0	0	0	0	d__Bacteria;p__Firmicutes;c__Bacilli;o__Bacillales;f__Staphylococcaceae;g__Staphylococcus;s__Staphylococcus_carnosus
0790b32f5533f94587bb713cc252dca6	0	0	0	3	0	0	0	0	0	0	0	0	0	0	0	0	0	0	0	0	d__Bacteria;p__Epsilonbacteraeota;c__Campylobacteria;o__Campylobacterales;f__Helicobacteraceae;g__Helicobacter;s__Helicobacter_unclassified
60d89131c46ea375c06454cd2086c040	0	0	0	3	0	0	0	0	0	0	0	0	0	0	0	0	0	0	0	0	d__Bacteria;p__Actinobacteria;c__Actinobacteria;o__Corynebacteriales;f__Corynebacteriaceae;g__Corynebacterium;s__Corynebacterium_sp._R603
1e57621f714df207cfa7aff2b6284a2c	0	0	0	3	0	0	0	0	0	0	0	0	0	0	0	0	0	0	0	0	d__Bacteria;p__Proteobacteria;c__Gammaproteobacteria;o__Xanthomonadales;f__Xanthomonadaceae;g__Stenotrophomonas;s__Stenotrophomonas_maltophilia
b65f0ae345495616c4355153b37a9695	0	0	0	0	3	0	0	0	0	0	0	0	0	0	0	0	0	0	0	0	d__Bacteria;p__Actinobacteria;c__Coriobacteriia;o__Coriobacteriales;f__Coriobacteriaceae;g__Collinsella;s__uncultured_Collinsella_sp.
96e0494cdd94d1e26cbab4d24accbccd	0	0	0	0	3	0	0	0	0	0	0	0	0	0	0	0	0	0	0	0	d__Bacteria;p__Firmicutes;c__Erysipelotrichia;o__Erysipelotrichales;f__Erysipelotrichaceae;g__Catenisphaera;s__Catenisphaera_unclassified
28b038f2d54001d6f0f88cbfb88150eb	0	0	0	0	3	0	0	0	0	0	0	0	0	0	0	0	0	0	0	0	d__Bacteria;p__Firmicutes;c__Clostridia;o__Clostridiales;f__Ruminococcaceae;g__Ruminiclostridium_5;s__Ruminiclostridium_5_unclassified
c35601485c997d472411274a47515348	0	0	0	0	3	0	0	0	0	0	0	0	0	0	0	0	0	0	0	0	d__Bacteria;p__Bacteroidetes;c__Bacteroidia;o__Bacteroidales;f__Muribaculaceae;g__Muribaculaceae_unclassified;s__Muribaculaceae_unclassified
babc0ba887611389eeeb392fa2d8db20	0	0	0	0	3	0	0	0	0	0	0	0	0	0	0	0	0	0	0	0	d__Bacteria;p__Proteobacteria;c__Alphaproteobacteria;o__Rhodobacterales;f__Rhodobacteraceae;g__Gemmobacter;s__Gemmobacter_intermedius
0720182c8b3d80288e9da4d613bff9d3	0	0	0	0	3	0	0	0	0	0	0	0	0	0	0	0	0	0	0	0	d__Bacteria;p__Firmicutes;c__Tissierellia;o__Tissierellales;f__Tissierellaceae;g__Tissierella;s__uncultured_Tissierella_sp.
ed6b424d712d7cab317a817001c0d406	0	0	0	0	3	0	0	0	0	0	0	0	0	0	0	0	0	0	0	0	d__Bacteria;p__Firmicutes;c__Clostridia;o__Clostridiales;f__Ruminococcaceae;g__Faecalibacterium;s__uncultured_Faecalibacterium_sp.
8b1b44ce298d1096a92f1cd560e00d88	0	0	0	0	0	3	0	0	0	0	0	0	0	0	0	0	0	0	0	0	d__Bacteria;p__Firmicutes;c__Clostridia;o__Clostridiales;f__Ruminococcaceae;g__Eubacterium]_coprostanoligenes_group;s__Eubacterium]_coprostanoligenes_group_unclassified
d6110303fca60b2659ef93ae7851deea	0	0	0	0	0	3	0	0	0	0	0	0	0	0	0	0	0	0	0	0	d__Bacteria;p__Proteobacteria;c__Gammaproteobacteria;o__Xanthomonadales;f__Xanthomonadaceae;g__Lysobacter;s__Lysobacter_sp.
4bdb0a38f5dcdad4ccbdbabcfc9c5e09	0	0	0	0	0	0	3	0	0	0	0	0	0	0	0	0	0	0	0	0	d__Bacteria;p__Proteobacteria;c__Alphaproteobacteria;o__Rhizobiales;f__Rhizobiaceae;g__Shinella;s__Shinella_yambaruensis
70d1622fbb37b1a7de863284fb83e241	0	0	0	0	0	0	0	0	3	0	0	0	0	0	0	0	0	0	0	0	d__Bacteria;p__Firmicutes;c__Negativicutes;o__Selenomonadales;f__Veillonellaceae;g__Megasphaera;s__Megasphaera_unclassified
001c58650f47c7e1e452b08a4c21ffb4	0	0	0	0	0	0	0	0	3	0	0	0	0	0	0	0	0	0	0	0	d__Bacteria;p__Bacteroidetes;c__Bacteroidia;o__Bacteroidales;f__Bacteroidaceae;g__Bacteroides;s__Bacteroides_sp.
74e1a3dd8d7642a5be6b0322b381f352	0	0	0	0	0	0	0	0	3	0	0	0	0	0	0	0	0	0	0	0	d__Bacteria;p__Bacteroidetes;c__Bacteroidia;o__Bacteroidales;f__Muribaculaceae;g__Muribaculaceae_unclassified;s__Muribaculaceae_unclassified
c71084f41acb16eb9816d552e412415a	0	0	0	0	0	0	0	0	3	0	0	0	0	0	0	0	0	0	0	0	d__Bacteria;p__Firmicutes;c__Clostridia;o__Clostridiales;f__Ruminococcaceae;g__Ruminiclostridium_9;s__Ruminiclostridium_9_unclassified
20943a52bbc1df18883bf83a5e338e2e	0	0	0	0	0	0	0	0	3	0	0	0	0	0	0	0	0	0	0	0	d__Bacteria;p__Bacteroidetes;c__Bacteroidia;o__Bacteroidales;f__Prevotellaceae;g__Alloprevotella;s__uncultured_Alloprevotella_sp.
118baa13306dd5eda2650345b4031e3f	0	0	0	0	0	0	0	0	3	0	0	0	0	0	0	0	0	0	0	0	d__Bacteria;p__Proteobacteria;c__Gammaproteobacteria;o__Pasteurellales;f__Pasteurellaceae;g__Actinobacillus;s__Actinobacillus_indolicus
21fde2eb695852c07980f4111d234bae	0	0	0	0	0	0	0	0	3	0	0	0	0	0	0	0	0	0	0	0	d__Bacteria;p__Proteobacteria;c__Gammaproteobacteria;o__Xanthomonadales;f__Xanthomonadaceae;g__Lysobacter;s__Lysobacter_unclassified
7922c65612d65ba2377da5bd03551725	0	0	0	0	0	0	0	0	0	0	2	0	0	0	0	0	0	0	0	0	d__Bacteria;p__Cyanobacteria;c__Melainabacteria;o__Gastranaerophilales;f__Gastranaerophilales_unclassified;g__Gastranaerophilales_unclassified;s__Gastranaerophilales_unclassified
413b01ba893b42dc21977960425f5f7b	0	0	0	0	0	0	0	0	0	0	2	0	0	0	0	0	0	0	0	0	d__Bacteria;p__Chloroflexi;c__KD4-96;o__KD4-96_unclassified;f__KD4-96_unclassified;g__KD4-96_unclassified;s__KD4-96_unclassified
0f83d225a878a0074381a0fc68d9ff22	0	0	0	0	0	0	0	0	0	0	2	0	0	0	0	0	0	0	0	0	d__Bacteria;p__Cyanobacteria;c__Oxyphotobacteria;o__Oxyphotobacteria_unclassified;f__Oxyphotobacteria_unclassified;g__Oxyphotobacteria_unclassified;s__Oxyphotobacteria_unclassified
b528fb357ea9109339dda794637e63d1	0	0	0	0	0	0	0	0	0	0	2	0	0	0	0	0	0	0	0	0	d__Bacteria;p__Deinococcus-Thermus;c__Deinococci;o__Deinococcales;f__Deinococcaceae;g__Deinococcus;s__uncultured_Deinococcus_sp.
d8eff3f03e5e951f0a2cb016305516c7	0	0	0	0	0	0	0	0	0	0	2	0	0	0	0	0	0	0	0	0	d__Bacteria;p__Actinobacteria;c__Actinobacteria;o__Actinomycetales;f__Actinomycetaceae;g__Actinomyces;s__Actinomyces_unclassified
872b0bd5a3a6135b564665ac640bd3f2	0	0	0	0	0	0	0	0	0	0	2	0	0	0	0	0	0	0	0	0	d__Bacteria;p__Proteobacteria;c__Alphaproteobacteria;o__Acetobacterales;f__Acetobacteraceae;g__Roseomonas;s__Roseomonas_unclassified
dbc526c4fd37accafd2fedbf3b8e1d21	0	0	0	0	0	0	0	0	0	0	2	0	0	0	0	0	0	0	0	0	d__Bacteria;p__Firmicutes;c__Clostridia;o__Clostridiales;f__Lachnospiraceae;g__Acetatifactor;s__Acetatifactor_sp.
09b1b29557eeaf55de2fbfd67026184f	0	0	0	0	0	0	0	0	0	0	2	0	0	0	0	0	0	0	0	0	d__Bacteria;p__Planctomycetes;c__Planctomycetacia;o__Pirellulales;f__Pirellulaceae;g__Pirellula;s__Pirellula_unclassified
62a6bc7668a2d620d60f56718d1a4381	0	0	0	0	0	0	0	0	0	0	2	0	0	0	0	0	0	0	0	0	d__Bacteria;p__Bacteroidetes;c__Bacteroidia;o__Flavobacteriales;f__Weeksellaceae;g__Chishuiella;s__Chishuiella_unclassified
df1b0a4187570a330595f2d5c2d58f75	0	0	0	0	0	0	0	0	0	0	2	0	0	0	0	0	0	0	0	0	d__Bacteria;p__Bacteroidetes;c__Bacteroidetes_unclassified;o__Bacteroidetes_unclassified;f__Bacteroidetes_unclassified;g__Bacteroidetes_unclassified;s__Bacteroidetes_unclassified
a273ba681ed9522a170a87d2c7180f9e	0	0	0	0	0	0	0	0	0	0	2	0	0	0	0	0	0	0	0	0	d__Bacteria;p__Bacteroidetes;c__Bacteroidia;o__Sphingobacteriales;f__Sphingobacteriaceae;g__Sphingobacterium;s__Sphingobacterium_unclassified
8a2aa101df3c8403f129ca3b0a3fab10	0	0	0	0	0	0	0	0	0	0	2	0	0	0	0	0	0	0	0	0	d__Bacteria;p__Actinobacteria;c__Actinobacteria;o__Micrococcales;f__Brevibacteriaceae;g__Brevibacterium;s__Brevibacterium_paucivorans
6c540009c0c02df5baad73a2576a6cba	0	0	0	0	0	0	0	0	0	0	2	0	0	0	0	0	0	0	0	0	d__Bacteria;p__Proteobacteria;c__Gammaproteobacteria;o__Vibrionales;f__Vibrionaceae;g__Vibrio;s__Vibrio_sp.
e29c2d92a5f020e7257731f207836c41	0	0	0	0	0	0	0	0	0	0	2	0	0	0	0	0	0	0	0	0	d__Bacteria;p__Bacteroidetes;c__Bacteroidia;o__Bacteroidales;f__Porphyromonadaceae;g__Porphyromonas;s__uncultured_Porphyromonas_sp.
041a45252498e4b1d56b4e23c2670ab0	0	0	0	0	0	0	0	0	0	0	2	0	0	0	0	0	0	0	0	0	d__Bacteria;p__Proteobacteria;c__Alphaproteobacteria;o__Caulobacterales;f__Caulobacteraceae;g__Brevundimonas;s__Brevundimonas_sp._mixed_culture_JK-Clone-05
bc6c398c302e7861b5e637d6fa40951d	0	0	0	0	0	0	0	0	0	0	0	0	0	0	0	0	0	0	0	2	d__Bacteria;p__Proteobacteria;c__Gammaproteobacteria;o__Pseudomonadales;f__Moraxellaceae;g__Agitococcus]_lubricus_group;s__Agitococcus]_lubricus_group_unclassified
a1e29d076d458fd084a39802038c88d1	0	0	0	0	0	0	0	0	0	0	0	0	0	0	0	0	0	0	0	2	d__Bacteria;p__Proteobacteria;c__Alphaproteobacteria;o__Rhizobiales;f__Beijerinckiaceae;g__Methylobacterium;s__Methylobacterium_unclassified
500d149000323ddd5c032fabdde2a7a7	0	0	0	0	0	0	0	0	0	0	0	2	0	0	0	0	0	0	0	0	d__Bacteria;p__Planctomycetes;c__Planctomycetacia;o__Isosphaerales;f__Isosphaeraceae;g__Isosphaeraceae_unclassified;s__Isosphaeraceae_unclassified
135af2942545b869c81c23f88134a6b4	0	0	0	0	0	0	0	0	0	0	0	2	0	0	0	0	0	0	0	0	d__Bacteria;p__Verrucomicrobia;c__Verrucomicrobiae;o__Chthoniobacterales;f__Chthoniobacteraceae;g__Chthoniobacter;s__Chthoniobacter_unclassified
3c9bb5a5fb509d60aea72adf9409635a	0	0	0	0	0	0	0	0	0	0	0	2	0	0	0	0	0	0	0	0	d__Bacteria;p__Bacteroidetes;c__Flavobacteriia;o__Flavobacteriales;f__Flavobacteriaceae;g__Flavobacteriaceae_unclassified;s__Flavobacteriaceae_unclassified
8f31bf6388745d073246b5e095dd9e95	0	0	0	0	0	0	0	0	0	0	0	2	0	0	0	0	0	0	0	0	d__Bacteria;p__Firmicutes;c__Erysipelotrichia;o__Erysipelotrichales;f__Erysipelotrichaceae;g__Holdemanella;s__Holdemanella_unclassified
e8e73bf1f5dcf81f95b183ca619044c2	0	0	0	0	0	0	0	0	0	0	0	2	0	0	0	0	0	0	0	0	d__Bacteria;p__Proteobacteria;c__Alphaproteobacteria;o__Caulobacterales;f__Hyphomonadaceae;g__SWB02;s__SWB02_unclassified
68d91efd23bd572a2596634c5e1a2a90	0	0	0	0	0	0	0	0	0	0	0	2	0	0	0	0	0	0	0	0	d__Bacteria;p__Bacteroidetes;c__Bacteroidia;o__Bacteroidales;f__Bacteroidaceae;g__Bacteroides;s__Bacteroides_acidifaciens
0037de864a48ddf9830ba8cb7ca93d40	0	0	0	0	0	0	0	0	0	0	0	2	0	0	0	0	0	0	0	0	d__Bacteria;p__Firmicutes;c__Erysipelotrichia;o__Erysipelotrichales;f__Erysipelotrichaceae;g__Erysipelatoclostridium;s__Erysipelatoclostridium_unclassified
d870db9a07c7e2fc25c5d9807093a5cd	0	0	0	0	0	0	0	0	0	0	0	2	0	0	0	0	0	0	0	0	d__Bacteria;p__Firmicutes;c__Clostridia;o__Clostridiales;f__Ruminococcaceae;g__Ruminiclostridium_5;s__Ruminiclostridium_5_unclassified
57d6a64197763ee05f0cacc822add3d7	0	0	0	0	0	0	0	0	0	0	0	2	0	0	0	0	0	0	0	0	d__Bacteria;p__Planctomycetes;c__Planctomycetacia;o__Gemmatales;f__Gemmataceae;g__Gemmata;s__Gemmata_unclassified
d6b50a221b7663d5b886f9cc1569f731	0	0	0	0	0	0	0	0	0	0	0	2	0	0	0	0	0	0	0	0	d__Bacteria;p__Planctomycetes;c__Planctomycetacia;o__Gemmatales;f__Gemmataceae;g__Gemmataceae_unclassified;s__Gemmataceae_unclassified
1a5843099a3815f546f1a42bd518a487	0	0	0	0	0	0	0	0	0	0	0	2	0	0	0	0	0	0	0	0	d__Bacteria;p__Planctomycetes;c__Planctomycetacia;o__Isosphaerales;f__Isosphaeraceae;g__Isosphaeraceae_unclassified;s__Isosphaeraceae_unclassified
938ff5d5175072f851e7f0ec2ad36baa	0	0	0	0	0	0	0	0	0	0	0	2	0	0	0	0	0	0	0	0	d__Bacteria;p__Firmicutes;c__Clostridia;o__Clostridiales;f__Family_XI;g__Peptoniphilus;s__Peptoniphilus_unclassified
4818908222b651f15d0e89342a99892b	0	0	0	0	0	0	0	0	0	0	0	2	0	0	0	0	0	0	0	0	d__Bacteria;p__Actinobacteria;c__Actinobacteria;o__Streptosporangiales;f__Thermomonosporaceae;g__Actinomadura;s__Actinomadura_sp._3-196
0eb40a1f29b0c2e0b612de34a3456880	0	0	0	0	0	0	0	0	0	0	0	2	0	0	0	0	0	0	0	0	d__Bacteria;p__Actinobacteria;c__Actinobacteria;o__Micrococcales;f__Brevibacteriaceae;g__Brevibacterium;s__uncultured_Brevibacterium_sp.
6983906a8376f556f5bbf79caf596304	0	0	0	0	0	0	0	0	0	0	0	2	0	0	0	0	0	0	0	0	d__Bacteria;p__Proteobacteria;c__Gammaproteobacteria;o__Pseudomonadales;f__Moraxellaceae;g__Alkanindiges;s__uncultured_Alkanindiges_sp.
c0117ff6228132f15792b1426e73101a	0	0	0	0	0	0	0	0	0	0	0	2	0	0	0	0	0	0	0	0	d__Bacteria;p__Firmicutes;c__Bacilli;o__Bacillales;f__Bacillaceae;g__Geobacillus;s__Geobacillus_uzenensis
9c279fb296c348a95335e71b72ca62d0	0	0	0	0	0	0	0	0	0	0	0	2	0	0	0	0	0	0	0	0	d__Bacteria;p__Proteobacteria;c__Gammaproteobacteria;o__Betaproteobacteriales;f__Burkholderiaceae;g__Lautropia;s__Lautropia_unclassified
a65db6b24375eaf08144daeaf002b292	0	0	0	0	0	0	0	0	0	0	0	2	0	0	0	0	0	0	0	0	d__Bacteria;p__Proteobacteria;c__Gammaproteobacteria;o__Betaproteobacteriales;f__TRA3-20;g__TRA3-20_unclassified;s__TRA3-20_unclassified
1cd5af74e85fb48ba416f6b563ea787f	0	0	0	0	0	0	0	0	0	0	0	2	0	0	0	0	0	0	0	0	d__Bacteria;p__Firmicutes;c__Bacilli;o__Lactobacillales;f__Streptococcaceae;g__Streptococcus;s__Streptococcus_varani
fbaa944f9ab2a76bbc3b261fe426970f	0	0	0	0	0	0	0	0	0	0	0	0	2	0	0	0	0	0	0	0	d__Bacteria;p__Chloroflexi;c__Chloroflexia;o__Thermomicrobiales;f__JG30-KF-CM45;g__JG30-KF-CM45_unclassified;s__JG30-KF-CM45_unclassified
1c3b69292c6df12921e03d4d52ebce71	0	0	0	0	0	0	0	0	0	0	0	0	2	0	0	0	0	0	0	0	d__Bacteria;p__Actinobacteria;c__Coriobacteriia;o__Coriobacteriales;f__Coriobacteriaceae;g__Enorma;s__Collinsella]_massiliensis
78da05e91bfca75b7c91d3c3d1acce77	0	0	0	0	0	0	0	0	0	0	0	0	2	0	0	0	0	0	0	0	d__Bacteria;p__Firmicutes;c__Erysipelotrichia;o__Erysipelotrichales;f__Erysipelotrichaceae;g__Erysipelotrichaceae_unclassified;s__Erysipelotrichaceae_unclassified
98f2f80b50d323e4d8c6715c6db3ad15	0	0	0	0	0	0	0	0	0	0	0	0	2	0	0	0	0	0	0	0	d__Bacteria;p__Verrucomicrobia;c__Verrucomicrobiae;o__Chthoniobacterales;f__Xiphinematobacteraceae;g__Candidatus_Xiphinematobacter;s__Candidatus_Xiphinematobacter_unclassified
c7a3b6d387724da9fc07832348c43460	0	0	0	0	0	0	0	0	0	0	0	0	2	0	0	0	0	0	0	0	d__Bacteria;p__Planctomycetes;c__Planctomycetacia;o__Gemmatales;f__Gemmataceae;g__Gemmata;s__Gemmata_unclassified
4127069756f83f1ca38e2752533994c7	0	0	0	0	0	0	0	0	0	0	0	0	2	0	0	0	0	0	0	0	d__Bacteria;p__Proteobacteria;c__Gammaproteobacteria;o__Betaproteobacteriales;f__B1-7BS;g__B1-7BS_unclassified;s__B1-7BS_unclassified
3176bdbb073fa98ebe5d318e362757a6	0	0	0	0	0	0	0	0	0	0	0	0	2	0	0	0	0	0	0	0	d__Bacteria;p__Firmicutes;c__Erysipelotrichia;o__Erysipelotrichales;f__Erysipelotrichaceae;g__Turicibacter;s__Turicibacter_unclassified
b6e27fa047b6828d19f15de6a1eb7b01	0	0	0	0	0	0	0	0	0	0	0	0	2	0	0	0	0	0	0	0	d__Bacteria;p__Bacteroidetes;c__Bacteroidia;o__Flavobacteriales;f__Weeksellaceae;g__Weeksellaceae_unclassified;s__Weeksellaceae_unclassified
c2f5819f3e5e89a178fc039470e89a3d	0	0	0	0	0	0	0	0	0	0	0	0	2	0	0	0	0	0	0	0	d__Bacteria;p__Firmicutes;c__Bacilli;o__Lactobacillales;f__Streptococcaceae;g__Streptococcus;s__Streptococcus_suis
0b61ce09309db23c3b14c263e9afb56f	0	0	0	0	0	0	0	0	0	0	0	0	2	0	0	0	0	0	0	0	d__Bacteria;p__Actinobacteria;c__Actinobacteria;o__Propionibacteriales;f__Nocardioidaceae;g__Nocardioides;s__Nocardioides_sp._SP12
acccb4d20d270875f82212a83d223acb	0	0	0	0	0	0	0	0	0	0	0	0	2	0	0	0	0	0	0	0	d__Bacteria;p__Proteobacteria;c__Alphaproteobacteria;o__Sphingomonadales;f__Sphingomonadaceae;g__Sphingomonas;s__uncultured_Sphingomonas_sp.
40df9a3365cf217720c4db90c557e9c4	0	0	0	0	0	0	0	0	0	0	0	0	0	2	0	0	0	0	0	0	d__Bacteria;p__Verrucomicrobia;c__Verrucomicrobiae;o__Verrucomicrobiales;f__Verrucomicrobiaceae;g__Prosthecobacter;s__Prosthecobacter_fluviatilis
69bff59c6a370de6847618454a491d13	0	0	0	0	0	0	0	0	0	0	0	0	0	2	0	0	0	0	0	0	d__Bacteria;p__Firmicutes;c__Clostridia;o__Clostridiales;f__Ruminococcaceae;g__Ruminococcaceae_UCG-014;s__Ruminococcaceae_UCG-014_unclassified
250daf6c791429c5a83658212043ef67	0	0	0	0	0	0	0	0	0	0	0	0	0	2	0	0	0	0	0	0	d__Bacteria;p__Proteobacteria;c__Deltaproteobacteria;o__Desulfovibrionales;f__Desulfovibrionaceae;g__Desulfovibrio;s__uncultured_Desulfovibrio_sp.
02b2e178041f1831e666244054c6fc2a	0	0	0	0	0	0	0	0	0	0	0	0	0	2	0	0	0	0	0	0	d__Bacteria;p__Proteobacteria;c__Deltaproteobacteria;o__Myxococcales;f__BIrii41;g__BIrii41_unclassified;s__BIrii41_unclassified
b85558f9d580ee92dd15f080eb0379eb	0	0	0	0	0	0	0	0	0	0	0	0	0	2	0	0	0	0	0	0	d__Bacteria;p__Proteobacteria;c__Alphaproteobacteria;o__Rickettsiales;f__SM2D12;g__SM2D12_unclassified;s__SM2D12_unclassified
e0fcf0c474c0cb0f8723d2d542711d6c	0	0	0	0	0	0	0	0	0	0	0	0	0	2	0	0	0	0	0	0	d__Bacteria;p__Actinobacteria;c__Actinobacteria;o__Propionibacteriales;f__Nocardioidaceae;g__Nocardioides;s__Nocardioides_sp._CZGSY3
8b606bcda54f2b24c047d2d15999d24c	0	0	0	0	0	0	0	0	0	0	0	0	0	2	0	0	0	0	0	0	d__Bacteria;p__Proteobacteria;c__Alphaproteobacteria;o__Rhizobiales;f__Devosiaceae;g__Devosia;s__Devosia_unclassified
53c0283bb5a1fb9fc546eebedea011da	0	0	0	0	0	0	0	0	0	0	0	0	0	2	0	0	0	0	0	0	d__Bacteria;p__Proteobacteria;c__Alphaproteobacteria;o__Alphaproteobacteria_unclassified;f__Alphaproteobacteria_unclassified;g__Alphaproteobacteria_unclassified;s__Alphaproteobacteria_unclassified
52bedf9acaad2d03d055e39bac5a754e	0	0	0	0	0	0	0	0	0	0	0	0	0	2	0	0	0	0	0	0	d__Bacteria;p__Proteobacteria;c__Alphaproteobacteria;o__Reyranellales;f__Reyranellaceae;g__Reyranella;s__Reyranella_unclassified
9903de7dd25d398de6d975727ce931d7	0	0	0	0	0	0	0	0	0	0	0	0	0	0	0	0	2	0	0	0	d__Bacteria;p__Planctomycetes;c__Planctomycetacia;o__Gemmatales;f__Gemmataceae;g__Fimbriiglobus;s__Fimbriiglobus_unclassified
2c6f81d9d3c4fb776e05ce6485586681	0	0	0	0	0	0	0	0	0	0	0	0	0	0	0	0	2	0	0	0	d__unclassified;p__unclassified;c__unclassified;o__unclassified;f__unclassified;g__unclassified;s__unclassified
afb2d3fab6329fb9c0422b8aed3ee4a6	0	0	0	0	0	0	0	0	0	0	0	0	0	0	0	0	2	0	0	0	d__Bacteria;p__Firmicutes;c__Bacilli;o__Lactobacillales;f__Lactobacillaceae;g__Lactobacillus;s__uncultured_Lactobacillus_sp.
97ec1fc7bf8b9489c54bc253134ffc0f	0	0	0	0	0	0	0	0	0	0	0	0	0	0	0	0	2	0	0	0	d__Bacteria;p__Bacteroidetes;c__Bacteroidia;o__Bacteroidales;f__Bacteroidaceae;g__Bacteroides;s__Bacteroides_unclassified
f35c5db2d12725d717d52ecaca2b5b18	0	0	0	0	0	0	0	0	0	0	0	0	0	0	0	0	2	0	0	0	d__Bacteria;p__Proteobacteria;c__Gammaproteobacteria;o__Cellvibrionales;f__Halieaceae;g__OM60(NOR5)_clade;s__OM60(NOR5)_clade_unclassified
1fff5a0e59c072e878c580a2ad32a4f0	0	0	0	0	0	0	0	0	0	0	0	0	0	0	0	0	0	2	0	0	d__Bacteria;p__Proteobacteria;c__Gammaproteobacteria;o__Acidiferrobacterales;f__Acidiferrobacteraceae;g__Acidiferrobacteraceae_unclassified;s__Acidiferrobacteraceae_unclassified
793850d72573e97a589113070f693af1	0	0	0	0	0	0	0	0	0	0	0	0	0	0	0	0	0	0	2	0	d__Bacteria;p__Bacteroidetes;c__Bacteroidia;o__Bacteroidales;f__Muribaculaceae;g__Muribaculaceae_unclassified;s__Muribaculaceae_unclassified
5e98e0676fb6ddc0bf0d6271035daef6	0	0	0	0	0	0	0	0	0	0	0	0	0	0	0	0	0	0	2	0	d__Bacteria;p__Actinobacteria;c__Actinobacteria;o__Actinobacteria_unclassified;f__Actinobacteria_unclassified;g__Actinobacteria_unclassified;s__Actinobacteria_unclassified
ca8eb8c49b3eea92f91c0d4ee924ad40	0	0	0	0	0	0	0	0	0	0	0	0	0	0	0	0	0	0	2	0	d__Bacteria;p__Firmicutes;c__Firmicutes_unclassified;o__Firmicutes_unclassified;f__Firmicutes_unclassified;g__Firmicutes_unclassified;s__Firmicutes_unclassified
bb519ad033491bd46de95dc4ad70ff36	0	0	0	0	0	0	0	0	0	0	0	0	0	0	0	0	0	0	2	0	d__Bacteria;p__Firmicutes;c__Bacilli;o__Lactobacillales;f__Enterococcaceae;g__Enterococcus;s__Enterococcus_italicus
a07e963da15721bf4df7f2ace065d426	0	0	0	0	0	0	0	0	0	0	0	0	0	0	0	0	0	0	2	0	d__Bacteria;p__Firmicutes;c__Clostridia;o__Clostridiales;f__Eubacteriaceae;g__Eubacterium;s__Eubacterium_ramulus
01b805dbbfb211709089c8cc0f201392	2	0	0	0	0	0	0	0	0	0	0	0	0	0	0	0	0	0	0	0	d__Bacteria;p__Bacteroidetes;c__Bacteroidia;o__Sphingobacteriales;f__Sphingobacteriaceae;g__Sphingobacterium;s__Sphingobacterium_unclassified
69096c5f48a85f3e7506f069899f3ddf	2	0	0	0	0	0	0	0	0	0	0	0	0	0	0	0	0	0	0	0	d__Bacteria;p__Planctomycetes;c__Planctomycetacia;o__Pirellulales;f__Pirellulaceae;g__Pirellula;s__Pirellula_unclassified
114f5f1e3fd741237ca71509ef78fcf5	2	0	0	0	0	0	0	0	0	0	0	0	0	0	0	0	0	0	0	0	d__Bacteria;p__Proteobacteria;c__Gammaproteobacteria;o__Betaproteobacteriales;f__Burkholderiaceae;g__Parasutterella;s__Parasutterella_unclassified
a268c93d6f8a0814137938fd7b161c09	2	0	0	0	0	0	0	0	0	0	0	0	0	0	0	0	0	0	0	0	d__Bacteria;p__Firmicutes;c__Clostridia;o__Clostridiales;f__Clostridiales_unclassified;g__Clostridiales_unclassified;s__Clostridiales_unclassified
9d18fffbf14fbf471465f8ea3a38d138	2	0	0	0	0	0	0	0	0	0	0	0	0	0	0	0	0	0	0	0	d__Bacteria;p__Bacteroidetes;c__Bacteroidia;o__Bacteroidales;f__Porphyromonadaceae;g__Porphyromonas;s__uncultured_Porphyromonas_sp.
992a73f2093ef3aa7431c49c7f96ad09	2	0	0	0	0	0	0	0	0	0	0	0	0	0	0	0	0	0	0	0	d__Bacteria;p__Proteobacteria;c__Gammaproteobacteria;o__Betaproteobacteriales;f__Rhodocyclaceae;g__Dechloromonas;s__Dechloromonas_unclassified
d65d9fcc03d0334a5ddfa78f08d0035c	0	0	0	0	0	0	0	0	0	2	0	0	0	0	0	0	0	0	0	0	d__Bacteria;p__Bacteroidetes;c__Bacteroidia;o__Bacteroidales;f__Muribaculaceae;g__Muribaculaceae_unclassified;s__Muribaculaceae_unclassified
0ada7729d5b7d301e9f8e9d890032404	0	0	0	0	0	0	0	0	0	2	0	0	0	0	0	0	0	0	0	0	d__Bacteria;p__Proteobacteria;c__Gammaproteobacteria;o__Betaproteobacteriales;f__Methylophilaceae;g__Methylophilus;s__Methylophilus_unclassified
94925e6306600fe495a4fb97444d7e0c	0	2	0	0	0	0	0	0	0	0	0	0	0	0	0	0	0	0	0	0	d__Bacteria;p__Chloroflexi;c__Chloroflexia;o__Chloroflexales;f__Roseiflexaceae;g__Roseiflexaceae_unclassified;s__Roseiflexaceae_unclassified
e5128cd0a4a7f529e6d2e1b0545e2015	0	2	0	0	0	0	0	0	0	0	0	0	0	0	0	0	0	0	0	0	d__unclassified;p__unclassified;c__unclassified;o__unclassified;f__unclassified;g__unclassified;s__unclassified
2d393439e39f4b184c16f2b346c50ad3	0	2	0	0	0	0	0	0	0	0	0	0	0	0	0	0	0	0	0	0	d__Bacteria;p__Actinobacteria;c__Actinobacteria;o__Corynebacteriales;f__Nocardiaceae;g__Gordonia;s__Gordonia_unclassified
65a10f4f1ee20b18074422db88f39fb7	0	2	0	0	0	0	0	0	0	0	0	0	0	0	0	0	0	0	0	0	d__Bacteria;p__Proteobacteria;c__Gammaproteobacteria;o__Pseudomonadales;f__Moraxellaceae;g__Enhydrobacter;s__Enhydrobacter_unclassified
dc2750c273eff13024d39c839c409970	0	2	0	0	0	0	0	0	0	0	0	0	0	0	0	0	0	0	0	0	d__Bacteria;p__Proteobacteria;c__Gammaproteobacteria;o__Betaproteobacteriales;f__Burkholderiaceae;g__Limnohabitans;s__Limnohabitans_unclassified
4b80a98477718d81d1b2ba5cd19f2224	0	0	2	0	0	0	0	0	0	0	0	0	0	0	0	0	0	0	0	0	d__Bacteria;p__Bacteroidetes;c__Bacteroidia;o__Chitinophagales;f__Chitinophagaceae;g__Terrimonas;s__Terrimonas_unclassified
c6ac2549577e398f4f451e5ab6f9d277	0	0	2	0	0	0	0	0	0	0	0	0	0	0	0	0	0	0	0	0	d__Bacteria;p__Actinobacteria;c__Actinobacteria;o__Streptosporangiales;f__Streptosporangiaceae;g__Nonomuraea;s__Nonomuraea_unclassified
5b4779caaaf58684ee8481d7299cf850	0	0	2	0	0	0	0	0	0	0	0	0	0	0	0	0	0	0	0	0	d__Bacteria;p__Actinobacteria;c__Actinobacteria;o__Micrococcales;f__Microbacteriaceae;g__Curtobacterium;s__Curtobacterium_sp._NJ-10
2be68a8cb1be668c5cea14bb659e43ad	0	0	2	0	0	0	0	0	0	0	0	0	0	0	0	0	0	0	0	0	d__Bacteria;p__Firmicutes;c__Clostridia;o__Clostridiales;f__Clostridiales_Family_XIII._Incertae_Sedis;g__Anaerovorax;s__uncultured_Anaerovorax_sp.
48feed65e5d1040b15c61e74703475ae	0	0	2	0	0	0	0	0	0	0	0	0	0	0	0	0	0	0	0	0	d__Bacteria;p__Firmicutes;c__Firmicutes_unclassified;o__Firmicutes_unclassified;f__Firmicutes_unclassified;g__Firmicutes_unclassified;s__Firmicutes_unclassified
2408d67952a01c7df9cd0dad37fb28d6	0	0	2	0	0	0	0	0	0	0	0	0	0	0	0	0	0	0	0	0	d__Bacteria;p__Proteobacteria;c__Gammaproteobacteria;o__Enterobacteriales;f__Enterobacteriaceae;g__Escherichia-Shigella;s__Escherichia-Shigella_unclassified
04777f43d216d8b15c2097a17972ae87	0	0	0	2	0	0	0	0	0	0	0	0	0	0	0	0	0	0	0	0	d__Bacteria;p__Chloroflexi;c__Chloroflexia;o__Chloroflexales;f__Roseiflexaceae;g__Roseiflexaceae_unclassified;s__Roseiflexaceae_unclassified
ebb544d8e0a090dd0425716ce8e4c346	0	0	0	2	0	0	0	0	0	0	0	0	0	0	0	0	0	0	0	0	d__unclassified;p__unclassified;c__unclassified;o__unclassified;f__unclassified;g__unclassified;s__unclassified
e692fcf963c630541c141757c5eb197a	0	0	0	2	0	0	0	0	0	0	0	0	0	0	0	0	0	0	0	0	d__Bacteria;p__Firmicutes;c__Negativicutes;o__Selenomonadales;f__Acidaminococcaceae;g__Phascolarctobacterium;s__Phascolarctobacterium_unclassified
57bede056dee96d0d6b08bdcb7e6497c	0	0	0	2	0	0	0	0	0	0	0	0	0	0	0	0	0	0	0	0	d__Bacteria;p__Firmicutes;c__Clostridia;o__Clostridiales;f__Ruminococcaceae;g__Angelakisella;s__Angelakisella_unclassified
9022f780da72f6cf4df6ce93477fe9b7	0	0	0	2	0	0	0	0	0	0	0	0	0	0	0	0	0	0	0	0	d__Bacteria;p__Actinobacteria;c__Actinobacteria;o__Micrococcales;f__Dermabacteraceae;g__Brachybacterium;s__Brachybacterium_sp._MCCC_1A10544
a5d0ee26d1040d9dc59f59d1eea85638	0	0	0	2	0	0	0	0	0	0	0	0	0	0	0	0	0	0	0	0	d__Bacteria;p__Proteobacteria;c__Alphaproteobacteria;o__Sphingomonadales;f__Sphingomonadaceae;g__Sphingomonadaceae_unclassified;s__Sphingomonadaceae_unclassified
992b786860f96457abc2905ab2912476	0	0	0	0	2	0	0	0	0	0	0	0	0	0	0	0	0	0	0	0	d__Bacteria;p__Verrucomicrobia;c__Verrucomicrobiae;o__Chthoniobacterales;f__Terrimicrobiaceae;g__Terrimicrobium;s__Terrimicrobium_unclassified
65fc791398daa35530814f26aa61c0a6	0	0	0	0	2	0	0	0	0	0	0	0	0	0	0	0	0	0	0	0	d__Bacteria;p__Planctomycetes;c__Planctomycetacia;o__Gemmatales;f__Gemmataceae;g__Gemmata;s__Gemmata_unclassified
c2b8c7456d5bde204fad7da756ef2528	0	0	0	0	2	0	0	0	0	0	0	0	0	0	0	0	0	0	0	0	d__Bacteria;p__Acidobacteria;c__Acidobacteriia;o__Solibacterales;f__Solibacteraceae_(Subgroup_3);g__Bryobacter;s__Bryobacter_unclassified
7175bd274b4e996798784a5acc9d02ae	0	0	0	0	2	0	0	0	0	0	0	0	0	0	0	0	0	0	0	0	d__Bacteria;p__Bacteroidetes;c__Bacteroidia;o__Chitinophagales;f__Chitinophagaceae;g__Chitinophagaceae_unclassified;s__Chitinophagaceae_unclassified
c13e4567f477130a34468af237ad45e9	0	0	0	0	2	0	0	0	0	0	0	0	0	0	0	0	0	0	0	0	d__Bacteria;p__Firmicutes;c__Clostridia;o__Clostridiales;f__Gracilibacteraceae;g__Lutispora;s__Lutispora_unclassified
558fc33a72ba0f4b6908830b4a0439ca	0	0	0	0	2	0	0	0	0	0	0	0	0	0	0	0	0	0	0	0	d__Bacteria;p__Proteobacteria;c__Alphaproteobacteria;o__Rhizobiales;f__Beijerinckiaceae;g__Bosea;s__Bosea_unclassified
959b75f79b7491aceb1bb584a4b4111d	0	0	0	0	2	0	0	0	0	0	0	0	0	0	0	0	0	0	0	0	d__Bacteria;p__Firmicutes;c__Clostridia;o__Clostridiales;f__Clostridiales_unclassified;g__Clostridiales_unclassified;s__Clostridiales_unclassified
9ba9056bf56c0afcf236dcd5be316a35	0	0	0	0	0	2	0	0	0	0	0	0	0	0	0	0	0	0	0	0	d__Bacteria;p__Proteobacteria;c__Gammaproteobacteria;o__Diplorickettsiales;f__Diplorickettsiaceae;g__Aquicella;s__Aquicella_unclassified
a378f7055cbfba90ef3a2b6be052894a	0	0	0	0	0	0	0	2	0	0	0	0	0	0	0	0	0	0	0	0	d__Bacteria;p__Actinobacteria;c__Actinobacteria;o__Micromonosporales;f__Micromonosporaceae;g__Dactylosporangium;s__Dactylosporangium_unclassified
595636af64f1b4fdf2780c6c4f880123	0	0	0	0	0	0	0	2	0	0	0	0	0	0	0	0	0	0	0	0	d__Bacteria;p__Actinobacteria;c__Actinobacteria;o__Streptosporangiales;f__Thermomonosporaceae;g__Actinomadura;s__Actinomadura_alba
ad010b8e2674206a41c4219df78195eb	0	0	0	0	0	0	0	0	2	0	0	0	0	0	0	0	0	0	0	0	d__Bacteria;p__Proteobacteria;c__Gammaproteobacteria;o__Xanthomonadales;f__Xanthomonadaceae;g__Xanthomonadaceae_unclassified;s__Xanthomonadaceae_unclassified
4e61b05711aa4df6f00648a24b3eb4f0	0	0	0	0	0	0	0	0	2	0	0	0	0	0	0	0	0	0	0	0	d__Bacteria;p__Firmicutes;c__Firmicutes_unclassified;o__Firmicutes_unclassified;f__Firmicutes_unclassified;g__Firmicutes_unclassified;s__Firmicutes_unclassified

## Sheet: B Phylum
TABLE S2-The aligned percentages that annotated at Phylum level
Phylum	LW1D_1	LW1D_2	LW1D_3	LW1D_4	LW1D_5	LW1D_6	LW1D_7	LW1D_8	LW1D_9	LW1D_10	LT1D_1	LT1D_2	LT1D_3	LT1D_4	LT1D_5	LT1D_6	LT1D_7	LT1D_8	LT1D_9	LT1D_10
p__Firmicutes	60.7046	45.8684	49.5468	42.3959	54.8108	58.2896	53.084	66.792	59.215	68.4803	80.4048	70.4104	72.8039	62.8848	94.3065	91.4473	87.1874	95.1826	96.8111	94.3767
p__Proteobacteria	39.1661	53.9968	50.3729	57.5198	45.0951	41.6463	46.8473	33.1302	40.6446	31.4004	17.9679	27.4717	25.1427	35.263	4.41061	8.24454	12.2317	4.42919	2.80952	5.15907
p__Actinobacteria	0.077027	0.057584	0.049118	0.053362	0.0512	0.053722	0.049261	0.068244	0.076012	0.058886	1.50494	1.91451	1.85655	1.71828	1.2829	0.308185	0.376749	0.310847	0.311667	0.366737
p__Bacteroidetes	0.010173	0.004546	0.01935	0.00983	0.017989	0.002985	0	0	0.039468	0.012397	0.05626	0.039826	0.086137	0.023367	0	0	0.115558	0.038663	0.042158	0.069855
p__Fusobacteria	0.03052	0.046976	0.005954	0	0.005535	0.007461	0.019406	0.009522	0.019003	0.038741	0.002813	0.011379	0.009229	0.003116	0	0	0.039574	0.024744	0.021079	0.016008
p__Acidobacteria	0	0	0	0.004213	0.008303	0	0	0	0	0	0.014065	0.032715	0.030763	0.043619	0	0	0.014247	0.003093	0.004517	0
p__Dadabacteria	0	0	0	0	0	0	0	0	0	0	0.012658	0.05405	0.023072	0.043619	0	0	0.009498	0.00464	0	0
p__Patescibacteria	0	0	0	0	0	0	0	0	0	0	0.004219	0.031292	0.015382	0.017136	0	0	0	0	0	0
p__Verrucomicrobia	0	0.010608	0	0	0.002768	0	0	0	0.005847	0.009298	0.004219	0.005689	0.012305	0.003116	0	0	0.007915	0	0	0.004366
p__Chloroflexi	0.00872	0.003031	0	0.002809	0	0	0	0	0	0	0.008439	0.017068	0.003076	0	0	0	0.011081	0	0	0
p__Planctomycetes	0.002907	0	0	0	0.002768	0	0	0	0	0	0.011252	0.011379	0.01692	0	0	0	0.003166	0	0	0
p__Cyanobacteria	0	0.009092	0	0	0	0	0	0	0	0	0.005626	0	0	0	0	0	0	0.006186	0	0.007277
p__unclassified	0	0.003031	0	0.002809	0.005535	0	0	0	0	0	0	0	0	0	0	0	0.003166	0	0	0
p__Epsilonbacteraeota	0	0	0.005954	0.004213	0	0	0	0	0	0	0	0	0	0	0	0	0	0	0	0
p__Nitrospirae	0	0	0	0.007021	0	0	0	0	0	0	0	0	0	0	0	0	0	0	0	0
p__Deinococcus-Thermus	0	0	0	0	0	0	0	0	0	0	0.002813	0	0	0	0	0	0	0	0	0

## Sheet: C Class
TABLE S2-The aligned percentages that annotated at Class level
Class	LW1D_1	LW1D_2	LW1D_3	LW1D_4	LW1D_5	LW1D_6	LW1D_7	LW1D_8	LW1D_9	LW1D_10	LT1D_1	LT1D_2	LT1D_3	LT1D_4	LT1D_5	LT1D_6	LT1D_7	LT1D_8	LT1D_9	LT1D_10
c__Bacilli	1.20191	1.70932	2.28176	1.56996	0.78738	2.92634	2.47649	2.17747	3.41763	1.99129	75.2064	63.711	64.4594	54.7576	90.4799	84.1488	84.4646	93.8387	96.1034	91.2813
c__Gammaproteobacteria	39.0556	53.9119	50.3193	57.4594	44.9111	41.6134	46.8115	33.1191	40.6242	31.2811	17.5164	26.4334	24.3844	34.2566	4.41061	8.15137	11.8581	4.30237	2.75833	5.05283
c__Clostridia	56.3591	40.1646	42.31	36.5865	50.3342	39.9242	36.8413	53.7288	34.1792	57.811	0.659644	1.07816	0.985957	1.00636	0.410851	1.13957	2.05313	0.499521	0.206272	0.317257
c__Negativicutes	3.13049	3.98994	4.93563	4.2212	3.65184	15.439	13.7662	10.8857	21.6021	8.66405	4.5303	5.607	7.33853	7.10369	3.4157	6.15892	0.645856	0.833565	0.486321	2.76508
c__Actinobacteria	0.077027	0.057584	0.049118	0.053362	0.047049	0.053722	0.049261	0.068244	0.076012	0.058886	1.4965	1.89887	1.84732	1.70894	1.2829	0.308185	0.367251	0.310847	0.311667	0.366737
c__Alphaproteobacteria	0.101734	0.08486	0.053583	0.051958	0.168823	0.022384	0.035826	0.01111	0.014618	0.119322	0.440231	1.03833	0.739852	0.984546	0	0.093172	0.367251	0.126813	0.051192	0.106237
c__Bacteroidia	0.010173	0.004546	0.01935	0.00983	0.017989	0.002985	0	0	0.039468	0.012397	0.047821	0.036982	0.086137	0.023367	0	0	0.115558	0.038663	0.042158	0.069855
c__Fusobacteriia	0.03052	0.046976	0.005954	0	0.005535	0.007461	0.019406	0.009522	0.019003	0.038741	0.002813	0.011379	0.009229	0.003116	0	0	0.039574	0.024744	0.021079	0.016008
c__Erysipelotrichia	0.01308	0.004546	0.016373	0.018255	0.033211	0	0	0	0.013156	0.013947	0.008439	0.014224	0.019996	0.017136	0	0	0.023745	0.010826	0.012045	0.013098
c__Dadabacteriia	0	0	0	0	0	0	0	0	0	0	0.012658	0.05405	0.023072	0.043619	0	0	0.009498	0.00464	0	0
c__Holophagae	0	0	0	0.004213	0	0	0	0	0	0	0.008439	0.017068	0.015382	0.017136	0	0	0.014247	0	0.004517	0
c__Deltaproteobacteria	0	0	0	0.008426	0.015222	0.010446	0	0	0	0	0.011252	0	0.018458	0.006231	0	0	0	0	0	0
c__Saccharimonadia	0	0	0	0	0	0	0	0	0	0	0.004219	0.031292	0.015382	0.017136	0	0	0	0	0	0
c__Verrucomicrobiae	0	0.010608	0	0	0.002768	0	0	0	0.005847	0.009298	0.004219	0.005689	0.012305	0.003116	0	0	0.007915	0	0	0.004366
c__Planctomycetacia	0.002907	0	0	0	0.002768	0	0	0	0	0	0.011252	0.011379	0.01692	0	0	0	0.003166	0	0	0
c__Chloroflexia	0.00872	0.003031	0	0.002809	0	0	0	0	0	0	0.005626	0.004267	0.003076	0	0	0	0.011081	0	0	0
c__Acidobacteria_unclassified	0	0	0	0	0	0	0	0	0	0	0.005626	0.008534	0.009229	0.01402	0	0	0	0	0	0
c__Betaproteobacteria	0.00872	0	0	0	0	0	0	0	0.005847	0	0	0	0	0.015578	0	0	0.006332	0	0	0
c__Coriobacteriia	0	0	0	0	0.004151	0	0	0	0	0	0.008439	0	0.003076	0.004673	0	0	0.009498	0	0	0
c__Subgroup_6	0	0	0	0	0	0	0	0	0	0	0	0.007112	0.006153	0.012463	0	0	0	0.003093	0	0
c__Oxyphotobacteria	0	0.009092	0	0	0	0	0	0	0	0	0.002813	0	0	0	0	0	0	0.006186	0	0.007277
c__Thermoleophilia	0	0	0	0	0	0	0	0	0	0	0	0.009957	0.006153	0	0	0	0	0	0	0
c__unclassified	0	0.003031	0	0.002809	0.005535	0	0	0	0	0	0	0	0	0	0	0	0.003166	0	0	0
c__Anaerolineae	0	0	0	0	0	0	0	0	0	0	0	0.012801	0	0	0	0	0	0	0	0
c__Acidimicrobiia	0	0	0	0	0	0	0	0	0	0	0	0.005689	0	0.004673	0	0	0	0	0	0
c__Campylobacteria	0	0	0.005954	0.004213	0	0	0	0	0	0	0	0	0	0	0	0	0	0	0	0
c__Firmicutes_unclassified	0	0	0.002977	0	0	0	0	0	0.002924	0	0	0	0	0	0	0	0	0	0.003011	0
c__Nitrospira	0	0	0	0.007021	0	0	0	0	0	0	0	0	0	0	0	0	0	0	0	0
c__Ignavibacteria	0	0	0	0	0	0	0	0	0	0	0.005626	0	0	0	0	0	0	0	0	0
c__Blastocatellia	0	0	0	0	0.005535	0	0	0	0	0	0	0	0	0	0	0	0	0	0	0
c__Tissierellia	0	0	0	0	0.004151	0	0	0	0	0	0	0	0	0	0	0	0	0	0	0
c__Flavobacteriia	0	0	0	0	0	0	0	0	0	0	0	0.002845	0	0	0	0	0	0	0	0
c__Bacteroidetes_unclassified	0	0	0	0	0	0	0	0	0	0	0.002813	0	0	0	0	0	0	0	0	0
c__Deinococci	0	0	0	0	0	0	0	0	0	0	0.002813	0	0	0	0	0	0	0	0	0
c__KD4-96	0	0	0	0	0	0	0	0	0	0	0.002813	0	0	0	0	0	0	0	0	0
c__Melainabacteria	0	0	0	0	0	0	0	0	0	0	0.002813	0	0	0	0	0	0	0	0	0
c__Acidobacteriia	0	0	0	0	0.002768	0	0	0	0	0	0	0	0	0	0	0	0	0	0	0

## Sheet: D Order
TABLE S2-The aligned percentages that annotated at Order level
Order	LW1D_1	LW1D_2	LW1D_3	LW1D_4	LW1D_5	LW1D_6	LW1D_7	LW1D_8	LW1D_9	LW1D_10	LT1D_1	LT1D_2	LT1D_3	LT1D_4	LT1D_5	LT1D_6	LT1D_7	LT1D_8	LT1D_9	LT1D_10
o__Lactobacillales	1.15395	1.67295	2.24455	1.51239	0.755552	2.8771	2.47649	2.17747	3.39278	1.95565	75.0826	63.6	64.3056	54.5785	90.4799	84.1488	84.4282	93.7954	96.0838	91.258
o__Clostridiales	56.3591	40.1646	42.31	36.5865	50.3342	39.9242	36.8413	53.7288	34.1792	57.811	0.659644	1.07816	0.985957	1.00636	0.410851	1.13957	2.05313	0.499521	0.206272	0.317257
o__Enterobacteriales	35.1796	50.0356	45.0815	53.3744	38.9594	38.708	43.6707	31.1813	38.1567	29.6493	3.98036	2.64704	2.82097	2.28533	3.50835	4.86406	2.76547	1.78157	1.59146	2.91353
o__Selenomonadales	3.13049	3.98994	4.93563	4.2212	3.65184	15.439	13.7662	10.8857	21.6021	8.66405	4.5303	5.607	7.33853	7.10369	3.4157	6.15892	0.645856	0.833565	0.486321	2.76508
o__Betaproteobacteriales	1.82685	1.55779	1.10441	0.971746	2.91427	0.268609	0.715032	0.73799	0.31282	0.880197	12.1352	21.2844	19.8253	30.3589	0.747185	3.01496	8.62566	2.4543	1.11718	2.03015
o__Pasteurellales	1.68588	1.90177	3.63028	2.69337	2.52128	2.55327	2.3302	1.13793	2.0421	0.689591	0.073137	0.05405	0.107671	0.046735	0	0.188733	0.10606	0	0	0.008732
o__Micrococcales	0.005813	0	0.002977	0.008426	0.013838	0.023876	0.013435	0.025393	0.029235	0.023245	1.11394	1.46504	1.39203	1.13877	1.05935	0.279516	0.218451	0.236615	0.257464	0.323078
o__Pseudomonadales	0.245615	0.290949	0.379549	0.301915	0.375009	0.071629	0.077624	0.061896	0.080398	0.037191	1.05205	1.42664	1.02749	0.641825	0.155076	0.083616	0.101311	0.00464	0.003011	0.017464
o__Acidiferrobacterales	0.04796	0.059099	0.055072	0.023872	0.071957	0.004477	0.017913	0	0.013156	0.013947	0.267233	0.98855	0.584498	0.901982	0	0	0.248528	0.055674	0.028607	0.053846
o__Sphingomonadales	0.050867	0.034853	0.029769	0.015447	0.042898	0.005969	0.007464	0.006348	0.005847	0.040291	0.167372	0.467961	0.289173	0.384783	0	0.052559	0.161464	0.046395	0.013551	0.04948
o__Corynebacteriales	0	0.003031	0	0.004213	0	0	0	0	0	0.004649	0.305208	0.265984	0.306093	0.384783	0.189314	0.021501	0.052238	0.049488	0.033124	0.034927
o__Rhizobiales	0.01744	0.034853	0.007442	0.015447	0.052584	0.005969	0.014928	0.004761	0.008771	0.052688	0.127991	0.284475	0.238414	0.325586	0	0.040614	0.077566	0.037116	0	0.010187
o__Caulobacterales	0.01744	0.006061	0.008931	0.016851	0.04013	0	0	0	0	0.009298	0.122365	0.270251	0.173811	0.255484	0	0	0.088647	0.018558	0.009034	0.005821
o__Bacillales	0.04796	0.036369	0.037211	0.057575	0.031827	0.049245	0	0	0.02485	0.035642	0.123771	0.110945	0.153815	0.17915	0	0	0.036409	0.043302	0.019573	0.023285
o__Actinobacteria_unclassified	0.007267	0.004546	0	0.002809	0	0	0	0	0.002924	0	0.036569	0.122324	0.078446	0.149551	0	0.007167	0.061736	0.00464	0.003011	0
o__Bacteroidales	0.007267	0.004546	0.016373	0.00983	0.004151	0	0	0	0.030697	0.012397	0.025317	0.017068	0.067679	0.004673	0	0	0.110809	0.038663	0.042158	0.064034
o__Bifidobacteriales	0.055227	0.036369	0.025303	0.028085	0.026292	0.029845	0.035826	0.030154	0.021927	0.018596	0.022504	0.014224	0.021534	0	0.018126	0	0.025328	0.020105	0.015056	0.008732
o__Enterobacterales	0.062494	0.066676	0.05656	0.068809	0.045665	0	0	0	0.011694	0	0	0.015646	0.013843	0.02181	0	0	0	0	0.018068	0.016008
o__Fusobacteriales	0.03052	0.046976	0.005954	0	0.005535	0.007461	0.019406	0.009522	0.019003	0.038741	0.002813	0.011379	0.009229	0.003116	0	0	0.039574	0.024744	0.021079	0.016008
o__Erysipelotrichales	0.01308	0.004546	0.016373	0.018255	0.033211	0	0	0	0.013156	0.013947	0.008439	0.014224	0.019996	0.017136	0	0	0.023745	0.010826	0.012045	0.013098
o__Dadabacteriales	0	0	0	0	0	0	0	0	0	0	0.012658	0.05405	0.023072	0.043619	0	0	0.009498	0.00464	0	0
o__Acetobacterales	0	0	0	0	0.008303	0	0	0	0	0	0.002813	0	0	0	0	0	0.034826	0.024744	0.028607	0.040749
o__Xanthomonadales	0.007267	0	0.011907	0.025277	0.023525	0.004477	0	0	0.007309	0.010847	0.005626	0.017068	0	0	0	0	0	0.006186	0	0.013098
o__Micromonosporales	0.005813	0.010608	0.017861	0.00983	0.006919	0	0	0.009522	0.021927	0.012397	0	0.009957	0	0	0	0	0	0	0	0
o__Rhodospirillales	0.011627	0.009092	0.004465	0.004213	0.012454	0.007461	0.013435	0	0	0.010847	0	0.004267	0.018458	0	0	0	0.004749	0	0	0
o__Actinomycetales	0	0	0	0	0	0	0	0	0	0	0.014065	0.007112	0.038454	0.012463	0.016112	0	0.004749	0	0.003011	0
o__Subgroup_7	0	0	0	0.004213	0	0	0	0	0	0	0.008439	0.017068	0.015382	0.017136	0	0	0.014247	0	0.004517	0
o__Saccharimonadales	0	0	0	0	0	0	0	0	0	0	0.004219	0.031292	0.015382	0.017136	0	0	0	0	0	0
o__Reyranellales	0.00436	0	0.002977	0	0	0	0	0	0	0.006199	0.005626	0.011379	0.015382	0.012463	0	0	0	0	0	0
o__Propionibacteriales	0.002907	0.003031	0	0	0	0	0	0	0	0	0	0.011379	0.010767	0.023367	0	0	0.004749	0	0	0
o__Flavobacteriales	0	0	0	0	0.005535	0	0	0	0	0	0.015471	0.009957	0.018458	0.004673	0	0	0	0	0	0
o__Verrucomicrobiales	0	0.010608	0	0	0	0	0	0	0.005847	0.009298	0	0.002845	0.009229	0.003116	0	0	0.007915	0	0	0.004366
o__Desulfovibrionales	0	0	0	0.008426	0.005535	0.010446	0	0	0	0	0.011252	0	0.006153	0.003116	0	0	0	0	0	0
o__Acidobacteria_unclassified	0	0	0	0	0	0	0	0	0	0	0.005626	0.008534	0.009229	0.01402	0	0	0	0	0	0
o__Burkholderiales	0.00872	0	0	0	0	0	0	0	0.005847	0	0	0	0	0.015578	0	0	0.006332	0	0	0
o__Chitinophagales	0	0	0.002977	0	0.008303	0	0	0	0	0	0.004219	0.012801	0	0.007789	0	0	0	0	0	0
o__Coriobacteriales	0	0	0	0	0.004151	0	0	0	0	0	0.008439	0	0.003076	0.004673	0	0	0.009498	0	0	0
o__Subgroup_6_unclassified	0	0	0	0	0	0	0	0	0	0	0	0.007112	0.006153	0.012463	0	0	0	0.003093	0	0
o__Oxyphotobacteria_unclassified	0	0.009092	0	0	0	0	0	0	0	0	0.002813	0	0	0	0	0	0	0.006186	0	0.007277
o__Myxococcales	0	0	0	0	0.009687	0	0	0	0	0	0	0	0.012305	0.003116	0	0	0	0	0	0
o__Cytophagales	0	0	0	0	0	0.002985	0	0	0.008771	0	0	0	0	0	0	0	0.004749	0	0	0.005821
o__Alphaproteobacteria_unclassified	0	0	0	0	0.008303	0	0	0	0	0	0.009845	0	0	0.003116	0	0	0	0	0	0
o__Thermomicrobiales	0	0	0	0	0	0	0	0	0	0	0.005626	0	0.003076	0	0	0	0.011081	0	0	0
o__Gemmatales	0	0	0	0	0.002768	0	0	0	0	0	0.004219	0.005689	0.003076	0	0	0	0.003166	0	0	0
o__Chloroflexales	0.00872	0.003031	0	0.002809	0	0	0	0	0	0	0	0.004267	0	0	0	0	0	0	0	0
o__Solirubrobacterales	0	0	0	0	0	0	0	0	0	0	0	0.009957	0.006153	0	0	0	0	0	0	0
o__unclassified	0	0.003031	0	0.002809	0.005535	0	0	0	0	0	0	0	0	0	0	0	0.003166	0	0	0
o__Chthoniobacterales	0	0	0	0	0.002768	0	0	0	0	0	0.004219	0.002845	0.003076	0	0	0	0	0	0	0
o__Caldilineales	0	0	0	0	0	0	0	0	0	0	0	0.012801	0	0	0	0	0	0	0	0
o__Sphingobacteriales	0.002907	0	0	0	0	0	0	0	0	0	0.002813	0	0	0.006231	0	0	0	0	0	0
o__Cellvibrionales	0	0	0	0	0	0	0	0	0	0	0	0	0	0	0	0	0.011081	0	0	0
o__Microtrichales	0	0	0	0	0	0	0	0	0	0	0	0.005689	0	0.004673	0	0	0	0	0	0
o__Isosphaerales	0	0	0	0	0	0	0	0	0	0	0	0.005689	0.004614	0	0	0	0	0	0	0
o__Campylobacterales	0	0	0.005954	0.004213	0	0	0	0	0	0	0	0	0	0	0	0	0	0	0	0
o__Pirellulales	0.002907	0	0	0	0	0	0	0	0	0	0.007032	0	0	0	0	0	0	0	0	0
o__Planctomycetales	0	0	0	0	0	0	0	0	0	0	0	0	0.009229	0	0	0	0	0	0	0
o__Streptosporangiales	0	0	0.002977	0	0	0	0	0.003174	0	0	0	0.002845	0	0	0	0	0	0	0	0
o__Firmicutes_unclassified	0	0	0.002977	0	0	0	0	0	0.002924	0	0	0	0	0	0	0	0	0	0.003011	0
o__Rhodobacterales	0	0	0	0	0.004151	0	0	0	0	0	0.004219	0	0	0	0	0	0	0	0	0
o__Diplorickettsiales	0	0	0	0	0	0.002985	0	0	0	0	0	0	0.004614	0	0	0	0	0	0	0
o__Dongiales	0	0	0	0	0	0.002985	0	0	0	0	0	0	0.004614	0	0	0	0	0	0	0
o__Nitrospirales	0	0	0	0.007021	0	0	0	0	0	0	0	0	0	0	0	0	0	0	0	0
o__OPB56	0	0	0	0	0	0	0	0	0	0	0.005626	0	0	0	0	0	0	0	0	0
o__Blastocatellales	0	0	0	0	0.005535	0	0	0	0	0	0	0	0	0	0	0	0	0	0	0
o__Frankiales	0	0	0	0	0	0	0	0	0	0	0.004219	0	0	0	0	0	0	0	0	0
o__Tissierellales	0	0	0	0	0.004151	0	0	0	0	0	0	0	0	0	0	0	0	0	0	0
o__Rickettsiales	0	0	0	0	0	0	0	0	0	0	0	0	0	0.003116	0	0	0	0	0	0
o__Bacteroidetes_unclassified	0	0	0	0	0	0	0	0	0	0	0.002813	0	0	0	0	0	0	0	0	0
o__Deinococcales	0	0	0	0	0	0	0	0	0	0	0.002813	0	0	0	0	0	0	0	0	0
o__Gastranaerophilales	0	0	0	0	0	0	0	0	0	0	0.002813	0	0	0	0	0	0	0	0	0
o__KD4-96_unclassified	0	0	0	0	0	0	0	0	0	0	0.002813	0	0	0	0	0	0	0	0	0
o__Vibrionales	0	0	0	0	0	0	0	0	0	0	0.002813	0	0	0	0	0	0	0	0	0
o__Solibacterales	0	0	0	0	0.002768	0	0	0	0	0	0	0	0	0	0	0	0	0	0	0

## Sheet: E Family
TABLE S2-The aligned percentages that annotated at Family level
Family	LW1D_1	LW1D_2	LW1D_3	LW1D_4	LW1D_5	LW1D_6	LW1D_7	LW1D_8	LW1D_9	LW1D_10	LT1D_1	LT1D_2	LT1D_3	LT1D_4	LT1D_5	LT1D_6	LT1D_7	LT1D_8	LT1D_9	LT1D_10
f__Lactobacillaceae	0.433095	0.74101	0.843938	0.685278	0.116239	0.029845	0.020899	0.023806	0.112557	0.246393	71.3864	59.6828	59.7988	49.8053	87.3683	76.0691	82.3292	91.8004	94.8869	88.6821
f__Clostridiaceae_1	56.067	39.613	41.8888	36.1905	49.5731	39.8167	36.7547	53.6717	34.0447	57.6545	0.485239	0.903207	0.815222	0.81007	0.255775	1.0894	1.90433	0.40673	0.099372	0.247402
f__Enterobacteriaceae	35.2421	50.1023	45.1381	53.4432	39.0051	38.708	43.6707	31.1813	38.1684	29.6493	3.98036	2.64704	2.83482	2.30714	3.50835	4.86406	2.76547	1.78157	1.60953	2.91353
f__Veillonellaceae	3.13049	3.98994	4.93563	4.21839	3.65184	15.439	13.7662	10.8857	21.6021	8.66405	4.5303	5.60273	7.33853	7.10369	3.4157	6.15892	0.645856	0.833565	0.474276	2.76072
f__Burkholderiaceae	1.82394	1.55476	1.09697	0.971746	2.90735	0.268609	0.715032	0.73799	0.31282	0.8678	12.1183	21.2375	19.8022	30.3527	0.747185	3.01496	8.61932	2.4543	1.11718	2.03015
f__Streptococcaceae	0.720857	0.925884	1.39614	0.820087	0.621324	2.84725	2.45559	2.15366	3.28022	1.70926	3.55561	3.76645	4.29914	4.50523	3.03104	8.07014	2.05313	1.97179	1.15633	2.51914
f__Pasteurellaceae	1.68588	1.90177	3.63028	2.69337	2.52128	2.55327	2.3302	1.13793	2.0421	0.689591	0.073137	0.05405	0.107671	0.046735	0	0.188733	0.10606	0	0	0.008732
f__Micrococcaceae	0.005813	0	0	0	0.013838	0.023876	0.008957	0.025393	0.029235	0.023245	1.11113	1.45367	1.39203	1.13877	1.03921	0.279516	0.204204	0.222696	0.239397	0.298338
f__Moraxellaceae	0.245615	0.290949	0.379549	0.301915	0.375009	0.071629	0.077624	0.061896	0.080398	0.037191	1.05205	1.39962	1.01826	0.621573	0.155076	0.083616	0.085481	0.00464	0	0.017464
f__Acidiferrobacteraceae	0.04796	0.059099	0.055072	0.023872	0.071957	0.004477	0.017913	0	0.013156	0.013947	0.267233	0.98855	0.584498	0.901982	0	0	0.248528	0.055674	0.028607	0.053846
f__Peptostreptococcaceae	0.145334	0.465215	0.337873	0.306128	0.660071	0.004477	0.007464	0	0.008771	0.006199	0.032349	0.009957	0.009229	0.020252	0.02014	0	0.01583	0	0.007528	0
f__Sphingomonadaceae	0.050867	0.034853	0.029769	0.015447	0.042898	0.005969	0.007464	0.006348	0.005847	0.040291	0.167372	0.467961	0.289173	0.384783	0	0.052559	0.161464	0.046395	0.013551	0.04948
f__Lachnospiraceae	0.05232	0.048491	0.007442	0.035106	0.04013	0.07909	0.041797	0.033329	0.086245	0.063535	0.077357	0.1081	0.067679	0.12151	0.134936	0.05017	0.082315	0.055674	0.067754	0.04657
f__Corynebacteriaceae	0	0	0	0.004213	0	0	0	0	0	0.004649	0.194096	0.207667	0.181502	0.302218	0.102713	0.021501	0.037992	0.026291	0.015056	0.02474
f__Caulobacteraceae	0.01744	0.006061	0.008931	0.016851	0.04013	0	0	0	0	0.009298	0.122365	0.267406	0.173811	0.255484	0	0	0.088647	0.018558	0.009034	0.005821
f__Ruminococcaceae	0.06976	0.037884	0.064002	0.042128	0.055352	0.023876	0.037319	0.023806	0.039468	0.072833	0.042195	0.036982	0.047683	0.034272	0	0	0.050655	0.037116	0.028607	0.023285
f__Carnobacteriaceae	0	0	0	0	0	0	0	0	0	0	0.082983	0.095299	0.104594	0.185381	0.080559	0	0.011081	0.006186	0.007528	0.014553
f__Bradyrhizobiaceae	0.007267	0.010608	0	0.012638	0.02906	0.005969	0.004478	0	0.005847	0.012397	0.063292	0.096721	0.136896	0.135531	0	0.016723	0.026911	0.010826	0	0.002911
f__Corynebacteriales_unclassified	0	0	0	0	0	0	0	0	0	0	0.111113	0.058317	0.12459	0.082565	0.086601	0	0.014247	0.023198	0.018068	0.010187
f__Actinobacteria_unclassified	0.007267	0.004546	0	0.002809	0	0	0	0	0.002924	0	0.036569	0.122324	0.078446	0.149551	0	0.007167	0.061736	0.00464	0.003011	0
f__Rhizobiales_Incertae_Sedis	0.002907	0.010608	0.007442	0.002809	0.008303	0	0	0	0	0.026344	0.033756	0.125169	0.059988	0.137089	0	0.02389	0.020579	0.007733	0	0.004366
f__Family_XI	0	0	0	0	0	0	0	0	0	0	0.094235	0.088187	0.139972	0.124626	0	0	0.011081	0.007733	0	0
f__Bifidobacteriaceae	0.055227	0.036369	0.025303	0.028085	0.026292	0.029845	0.035826	0.030154	0.021927	0.018596	0.022504	0.014224	0.021534	0	0.018126	0	0.025328	0.020105	0.015056	0.008732
f__Bacillaceae	0.03052	0.016669	0.01935	0.029489	0.02906	0.049245	0	0	0.017541	0.035642	0.02813	0.018491	0.027687	0.043619	0	0	0.025328	0.015465	0.019573	0.016008
f__Fusobacteriaceae	0.03052	0.046976	0.005954	0	0.005535	0.007461	0.019406	0.009522	0.019003	0.038741	0.002813	0.011379	0.009229	0.003116	0	0	0.039574	0.024744	0.021079	0.016008
f__Prevotellaceae	0	0	0.016373	0.00983	0	0	0	0	0.008771	0	0.002813	0	0.015382	0	0	0	0.061736	0.038663	0.036135	0.055302
f__Erysipelotrichaceae	0.01308	0.004546	0.016373	0.018255	0.033211	0	0	0	0.013156	0.013947	0.008439	0.014224	0.019996	0.017136	0	0	0.023745	0.010826	0.012045	0.013098
f__Aerococcaceae	0	0	0	0	0	0	0	0	0	0	0.037975	0.038404	0.061526	0.062313	0	0.009556	0.009498	0.010826	0	0
f__Dadabacteriales_unclassified	0	0	0	0	0	0	0	0	0	0	0.012658	0.05405	0.023072	0.043619	0	0	0.009498	0.00464	0	0
f__Acetobacteraceae	0	0	0	0	0.008303	0	0	0	0	0	0.002813	0	0	0	0	0	0.034826	0.024744	0.028607	0.040749
f__Staphylococcaceae	0.00872	0.0197	0.004465	0.014043	0.002768	0	0	0	0.007309	0	0.004219	0.012801	0.023072	0.024925	0	0	0	0.006186	0	0
f__Enterococcaceae	0	0.006061	0.004465	0.007021	0.01107	0	0	0	0	0	0.019691	0.012801	0.029225	0.020252	0	0	0.011081	0	0.003011	0
f__Xanthomonadaceae	0.007267	0	0.011907	0.025277	0.023525	0.004477	0	0	0.007309	0.010847	0.005626	0.017068	0	0	0	0	0	0.006186	0	0.002911
f__Porphyromonadaceae	0.007267	0.004546	0	0	0	0	0	0	0.013156	0	0.015471	0.014224	0.043068	0	0	0	0.018996	0	0	0
f__Leuconostocaceae	0	0	0	0	0.006919	0	0	0	0	0	0	0.004267	0.012305	0	0	0	0.014247	0.006186	0.030113	0.042204
f__Microbacteriaceae	0	0	0.002977	0.005617	0	0	0.004478	0	0	0	0	0	0	0	0.02014	0	0.014247	0.013919	0.018068	0.02474
f__Micromonosporaceae	0.005813	0.010608	0.017861	0.00983	0.006919	0	0	0.003174	0.021927	0.012397	0	0.009957	0	0	0	0	0	0	0	0
f__Rhodospirillales_unclassified	0.011627	0.009092	0.004465	0.004213	0.012454	0.007461	0.013435	0	0	0.010847	0	0.004267	0.012305	0	0	0	0.004749	0	0	0
f__Devosiaceae	0	0	0	0	0	0	0	0	0	0	0.016878	0.021336	0.010767	0.029599	0	0	0.007915	0.003093	0	0
f__Beijerinckiaceae	0	0.013638	0	0	0.002768	0	0.005971	0.004761	0.002924	0.010847	0.009845	0.004267	0	0	0	0	0.012664	0.015465	0	0.002911
f__TRA3-20	0	0.003031	0.007442	0	0.006919	0	0	0	0	0.009298	0.011252	0.025603	0.013843	0.006231	0	0	0	0	0	0
f__Actinomycetales_unclassified	0	0	0	0	0	0	0	0	0	0	0.011252	0.007112	0.027687	0.012463	0.016112	0	0.004749	0	0.003011	0
f__Subgroup_7_unclassified	0	0	0	0.004213	0	0	0	0	0	0	0.008439	0.017068	0.015382	0.017136	0	0	0.014247	0	0.004517	0
f__Pseudomonadaceae	0	0	0	0	0	0	0	0	0	0	0	0.027025	0.009229	0.020252	0	0	0.01583	0	0.003011	0
f__Planococcaceae	0.00872	0	0.013396	0.014043	0	0	0	0	0	0	0.012658	0	0	0	0	0	0	0.013919	0	0.007277
f__Saccharimonadales_unclassified	0	0	0	0	0	0	0	0	0	0	0.004219	0.031292	0.015382	0.017136	0	0	0	0	0	0
f__Reyranellaceae	0.00436	0	0.002977	0	0	0	0	0	0	0.006199	0.005626	0.011379	0.015382	0.012463	0	0	0	0	0	0
f__Nocardioidaceae	0.002907	0.003031	0	0	0	0	0	0	0	0	0	0.011379	0.010767	0.023367	0	0	0.004749	0	0	0
f__Weeksellaceae	0	0	0	0	0.005535	0	0	0	0	0	0.015471	0.007112	0.018458	0.004673	0	0	0	0	0	0
f__Clostridiales_unclassified	0.01744	0	0	0.012638	0.002768	0	0	0	0	0.013947	0	0	0	0	0	0	0	0	0	0
f__Akkermansiaceae	0	0.010608	0	0	0	0	0	0	0.005847	0.009298	0	0.002845	0.004614	0	0	0	0.007915	0	0	0.004366
f__Desulfovibrionaceae	0	0	0	0.008426	0.005535	0.010446	0	0	0	0	0.011252	0	0.006153	0.003116	0	0	0	0	0	0
f__Bacteroidaceae	0	0	0	0	0	0	0	0	0.004385	0.004649	0.007032	0.002845	0	0	0	0	0.025328	0	0	0
f__Phyllobacteriaceae	0	0	0	0	0	0	0	0	0	0.003099	0.004219	0.015646	0.003076	0.012463	0	0	0	0	0	0
f__Acidobacteria_unclassified	0	0	0	0	0	0	0	0	0	0	0.005626	0.008534	0.009229	0.01402	0	0	0	0	0	0
f__Gracilibacteraceae	0	0	0	0	0.002768	0	0	0	0	0	0.007032	0.011379	0.009229	0.006231	0	0	0	0	0	0
f__Comamonadaceae	0.00872	0	0	0	0	0	0	0	0.005847	0	0	0	0	0.015578	0	0	0.006332	0	0	0
f__Chitinophagaceae	0	0	0.002977	0	0.008303	0	0	0	0	0	0.004219	0.012801	0	0.007789	0	0	0	0	0	0
f__Muribaculaceae	0	0	0	0	0.004151	0	0	0	0.004385	0.003099	0	0	0.004614	0	0	0	0.004749	0	0.006023	0.008732
f__Rhizobiaceae	0	0	0	0	0.012454	0	0.004478	0	0	0	0	0.007112	0.006153	0	0	0	0.004749	0	0	0
f__Hyphomicrobiaceae	0.007267	0	0	0	0	0	0	0	0	0	0	0.009957	0.015382	0	0	0	0	0	0	0
f__Rhodocyclaceae	0.002907	0	0	0	0	0	0	0	0	0	0.005626	0.017068	0.006153	0	0	0	0	0	0	0
f__Erwiniaceae	0	0	0	0	0	0	0	0	0	0	0	0.015646	0	0	0	0	0	0	0	0.016008
f__Subgroup_6_unclassified	0	0	0	0	0	0	0	0	0	0	0	0.007112	0.006153	0.012463	0	0	0	0.003093	0	0
f__Oxyphotobacteria_unclassified	0	0.009092	0	0	0	0	0	0	0	0	0.002813	0	0	0	0	0	0	0.006186	0	0.007277
f__Coriobacteriaceae	0	0	0	0	0.004151	0	0	0	0	0	0.008439	0	0.003076	0	0	0	0.009498	0	0	0
f__Acidaminococcaceae	0	0	0	0.002809	0	0	0	0	0	0	0	0.004267	0	0	0	0	0	0	0.012045	0.004366
f__Haliangiaceae	0	0	0	0	0.009687	0	0	0	0	0	0	0	0.012305	0	0	0	0	0	0	0
f__Alphaproteobacteria_unclassified	0	0	0	0	0.008303	0	0	0	0	0	0.009845	0	0	0.003116	0	0	0	0	0	0
f__Xanthobacteraceae	0	0	0	0	0	0	0	0	0	0	0	0.004267	0	0.010905	0	0	0.004749	0	0	0
f__JG30-KF-CM45	0	0	0	0	0	0	0	0	0	0	0.005626	0	0.003076	0	0	0	0.011081	0	0	0
f__Gemmataceae	0	0	0	0	0.002768	0	0	0	0	0	0.004219	0.005689	0.003076	0	0	0	0.003166	0	0	0
f__Roseiflexaceae	0.00872	0.003031	0	0.002809	0	0	0	0	0	0	0	0.004267	0	0	0	0	0	0	0	0
f__Clostridiaceae	0.007267	0	0.008931	0	0	0	0	0	0	0	0	0	0	0	0	0	0	0	0	0
f__Solirubrobacteraceae	0	0	0	0	0	0	0	0	0	0	0	0.009957	0.006153	0	0	0	0	0	0	0
f__unclassified	0	0.003031	0	0.002809	0.005535	0	0	0	0	0	0	0	0	0	0	0	0.003166	0	0	0
f__Actinomycetaceae	0	0	0	0	0	0	0	0	0	0	0.002813	0	0.010767	0	0	0	0	0	0	0
f__Spirosomaceae	0	0	0	0	0	0	0	0	0.008771	0	0	0	0	0	0	0	0.004749	0	0	0
f__Caldilineaceae	0	0	0	0	0	0	0	0	0	0	0	0.012801	0	0	0	0	0	0	0	0
f__Sphingobacteriaceae	0.002907	0	0	0	0	0	0	0	0	0	0.002813	0	0	0.006231	0	0	0	0	0	0
f__Halieaceae	0	0	0	0	0	0	0	0	0	0	0	0	0	0	0	0	0.011081	0	0	0
f__Ilumatobacteraceae	0	0	0	0	0	0	0	0	0	0	0	0.005689	0	0.004673	0	0	0	0	0	0
f__Isosphaeraceae	0	0	0	0	0	0	0	0	0	0	0	0.005689	0.004614	0	0	0	0	0	0	0
f__Rhodanobacteraceae	0	0	0	0	0	0	0	0	0	0	0	0	0	0	0	0	0	0	0	0.010187
f__Helicobacteraceae	0	0	0.005954	0.004213	0	0	0	0	0	0	0	0	0	0	0	0	0	0	0	0
f__Pirellulaceae	0.002907	0	0	0	0	0	0	0	0	0	0.007032	0	0	0	0	0	0	0	0	0
f__Bacteroidales_unclassified	0	0	0	0	0	0	0	0	0	0.004649	0	0	0	0.004673	0	0	0	0	0	0
f__Rubinisphaeraceae	0	0	0	0	0	0	0	0	0	0	0	0	0.009229	0	0	0	0	0	0	0
f__Firmicutes_unclassified	0	0	0.002977	0	0	0	0	0	0.002924	0	0	0	0	0	0	0	0	0	0.003011	0
f__Microscillaceae	0	0	0	0	0	0.002985	0	0	0	0	0	0	0	0	0	0	0	0	0	0.005821
f__Cellulomonadaceae	0	0	0	0	0	0	0	0	0	0	0	0.008534	0	0	0	0	0	0	0	0
f__Rhodobacteraceae	0	0	0	0	0.004151	0	0	0	0	0	0.004219	0	0	0	0	0	0	0	0	0
f__Diplorickettsiaceae	0	0	0	0	0	0.002985	0	0	0	0	0	0	0.004614	0	0	0	0	0	0	0
f__Dongiaceae	0	0	0	0	0	0.002985	0	0	0	0	0	0	0.004614	0	0	0	0	0	0	0
f__Xiphinematobacteraceae	0	0	0	0	0	0	0	0	0	0	0.004219	0	0.003076	0	0	0	0	0	0	0
f__Nitrospiraceae	0	0	0	0.007021	0	0	0	0	0	0	0	0	0	0	0	0	0	0	0	0
f__Micromonosporales_unclassified	0	0	0	0	0	0	0	0.006348	0	0	0	0	0	0	0	0	0	0	0	0
f__Chromobacteriaceae	0	0	0	0	0	0	0	0	0	0	0	0	0	0	0	0	0.006332	0	0	0
f__Methylopilaceae	0	0	0	0	0	0	0	0	0	0	0	0	0.006153	0	0	0	0	0	0	0
f__Rhodopirillaceae	0	0	0	0	0	0	0	0	0	0	0	0	0.006153	0	0	0	0	0	0	0
f__Thermomonosporaceae	0	0	0	0	0	0	0	0.003174	0	0	0	0.002845	0	0	0	0	0	0	0	0
f__Brevibacteriaceae	0	0	0	0	0	0	0	0	0	0	0.002813	0.002845	0	0	0	0	0	0	0	0
f__OPB56_unclassified	0	0	0	0	0	0	0	0	0	0	0.005626	0	0	0	0	0	0	0	0	0
f__Blastocatellaceae	0	0	0	0	0.005535	0	0	0	0	0	0	0	0	0	0	0	0	0	0	0
f__Eggerthellaceae	0	0	0	0	0	0	0	0	0	0	0	0	0	0.004673	0	0	0	0	0	0
f__Rubritaleaceae	0	0	0	0	0	0	0	0	0	0	0	0	0.004614	0	0	0	0	0	0	0
f__Tannerellaceae	0	0	0	0	0	0	0	0	0	0	0	0	0.004614	0	0	0	0	0	0	0
f__SC-I-84	0	0	0	0	0	0	0	0	0	0	0	0.004267	0	0	0	0	0	0	0	0
f__Cryptosporangiaceae	0	0	0	0	0	0	0	0	0	0	0.004219	0	0	0	0	0	0	0	0	0
f__Tissierellaceae	0	0	0	0	0.004151	0	0	0	0	0	0	0	0	0	0	0	0	0	0	0
f__BIrii41	0	0	0	0	0	0	0	0	0	0	0	0	0	0.003116	0	0	0	0	0	0
f__SM2D12	0	0	0	0	0	0	0	0	0	0	0	0	0	0.003116	0	0	0	0	0	0
f__Verrucomicrobiaceae	0	0	0	0	0	0	0	0	0	0	0	0	0	0.003116	0	0	0	0	0	0
f__Methylophilaceae	0	0	0	0	0	0	0	0	0	0.003099	0	0	0	0	0	0	0	0	0	0
f__B1-7BS	0	0	0	0	0	0	0	0	0	0	0	0	0.003076	0	0	0	0	0	0	0
f__Nocardiaceae	0	0.003031	0	0	0	0	0	0	0	0	0	0	0	0	0	0	0	0	0	0
f__Eubacteriaceae	0	0	0	0	0	0	0	0	0	0	0	0	0	0	0	0	0	0	0.003011	0
f__Clostridiales_Family_XIII._Incertae_Sedis	0	0	0.002977	0	0	0	0	0	0	0	0	0	0	0	0	0	0	0	0	0
f__Streptosporangiaceae	0	0	0.002977	0	0	0	0	0	0	0	0	0	0	0	0	0	0	0	0	0
f__Chthoniobacteraceae	0	0	0	0	0	0	0	0	0	0	0	0.002845	0	0	0	0	0	0	0	0
f__Flavobacteriaceae	0	0	0	0	0	0	0	0	0	0	0	0.002845	0	0	0	0	0	0	0	0
f__Hyphomonadaceae	0	0	0	0	0	0	0	0	0	0	0	0.002845	0	0	0	0	0	0	0	0
f__Bacteroidetes_unclassified	0	0	0	0	0	0	0	0	0	0	0.002813	0	0	0	0	0	0	0	0	0
f__Deinococcaceae	0	0	0	0	0	0	0	0	0	0	0.002813	0	0	0	0	0	0	0	0	0
f__Gastranaerophilales_unclassified	0	0	0	0	0	0	0	0	0	0	0.002813	0	0	0	0	0	0	0	0	0
f__KD4-96_unclassified	0	0	0	0	0	0	0	0	0	0	0.002813	0	0	0	0	0	0	0	0	0
f__Vibrionaceae	0	0	0	0	0	0	0	0	0	0	0.002813	0	0	0	0	0	0	0	0	0
f__Dermabacteraceae	0	0	0	0.002809	0	0	0	0	0	0	0	0	0	0	0	0	0	0	0	0
f__Solibacteraceae_(Subgroup_3)	0	0	0	0	0.002768	0	0	0	0	0	0	0	0	0	0	0	0	0	0	0
f__Terrimicrobiaceae	0	0	0	0	0.002768	0	0	0	0	0	0	0	0	0	0	0	0	0	0	0

## Sheet: F Genus
TABLE S2-The aligned percentages that annotated at Genus level
Genus	LW1D_1	LW1D_2	LW1D_3	LW1D_4	LW1D_5	LW1D_6	LW1D_7	LW1D_8	LW1D_9	LW1D_10	LT1D_1	LT1D_2	LT1D_3	LT1D_4	LT1D_5	LT1D_6	LT1D_7	LT1D_8	LT1D_9	LT1D_10
g__Lactobacillus	0.433095	0.74101	0.843938	0.685278	0.116239	0.029845	0.020899	0.023806	0.112557	0.246393	71.3864	59.6828	59.7988	49.8053	87.3683	76.0691	82.3292	91.8004	94.8869	88.6821
g__Clostridium_sensu_stricto_1	56.067	39.613	41.8888	36.1905	49.5689	39.8167	36.7547	53.6717	34.0447	57.6545	0.475393	0.85058	0.792149	0.77424	0.255775	1.0894	1.89324	0.40673	0.094855	0.243036
g__Escherichia-Shigella	35.1578	50.0311	45.0815	53.3744	38.9594	38.708	43.6707	31.1813	38.1392	29.6369	3.96068	2.64704	2.8179	2.28533	3.50835	4.86406	2.74489	1.76765	1.59146	2.91353
g__Veillonella	3.13049	3.98994	4.93563	4.21277	3.65184	15.4345	13.7662	10.8857	21.5977	8.66405	4.5303	5.60273	7.33853	7.10369	3.4157	6.15892	0.64269	0.833565	0.469759	2.76072
g__Burkholderia-Caballeronia-Paraburkholderia	1.72076	1.48808	1.04636	0.898725	2.82294	0.25667	0.715032	0.730054	0.306973	0.827509	11.9158	20.6315	19.4407	29.8152	0.747185	3.01496	8.4262	2.41409	1.07653	1.98358
g__Streptococcus	0.720857	0.925884	1.39614	0.820087	0.621324	2.84725	2.45559	2.15366	3.28022	1.70926	3.55561	3.76645	4.29914	4.50056	3.03104	8.07014	2.04838	1.97179	1.15633	2.51332
g__Actinobacillus	1.68297	1.88814	3.61241	2.66528	2.50467	2.55327	2.3302	1.13793	2.0421	0.689591	0.063292	0.031292	0.079984	0.046735	0	0.188733	0.098145	0	0	0.008732
g__Rothia	0.005813	0	0	0	0.013838	0.023876	0.008957	0.025393	0.029235	0.023245	1.11113	1.4366	1.3628	1.13877	1.03921	0.279516	0.204204	0.222696	0.239397	0.298338
g__Moraxella	0.238348	0.266703	0.346804	0.276639	0.330727	0.071629	0.077624	0.061896	0.080398	0.037191	0.997201	1.33276	0.952117	0.605995	0.155076	0.083616	0.050655	0	0	0.008732
g__Acidiferrobacteraceae_unclassified	0.04796	0.059099	0.055072	0.023872	0.071957	0.004477	0.017913	0	0.013156	0.013947	0.267233	0.98855	0.584498	0.901982	0	0	0.248528	0.055674	0.028607	0.053846
g__Clostridioides	0.145334	0.465215	0.337873	0.306128	0.653152	0	0	0	0	0	0	0.009957	0	0	0	0	0.003166	0	0	0
g__Sphingopyxis	0.040694	0.025761	0.029769	0.012638	0.023525	0.005969	0.007464	0.006348	0.005847	0.020145	0.136429	0.411066	0.255334	0.317797	0	0.052559	0.129804	0.021651	0.009034	0.02474
g__Brevundimonas	0.01744	0.006061	0.008931	0.016851	0.04013	0	0	0	0	0.009298	0.116739	0.267406	0.173811	0.255484	0	0	0.083898	0.018558	0.009034	0.005821
g__Ralstonia	0.045054	0.025761	0.008931	0.029489	0.034595	0.005969	0	0.007935	0	0.012397	0.085796	0.210511	0.133819	0.138647	0	0	0.096562	0.009279	0.012045	0.033472
g__Howardella	0	0.004546	0	0	0.005535	0.037307	0.02687	0.02698	0.039468	0.023245	0.047821	0.079653	0.05845	0.109048	0.134936	0.05017	0.026911	0.012372	0.018068	0.020374
g__Corynebacterium_1	0	0	0	0	0	0	0	0	0	0	0.101267	0.112368	0.092289	0.138647	0.064447	0.021501	0.023745	0.010826	0.015056	0.014553
g__Granulicatella	0	0	0	0	0	0	0	0	0	0	0.082983	0.085342	0.104594	0.185381	0.080559	0	0.011081	0.006186	0.007528	0.014553
g__Bradyrhizobium	0.007267	0.010608	0	0.012638	0.02906	0.005969	0.004478	0	0.005847	0.012397	0.063292	0.096721	0.136896	0.135531	0	0.016723	0.026911	0.010826	0	0.002911
g__Corynebacteriales_unclassified	0	0	0	0	0	0	0	0	0	0	0.111113	0.058317	0.12459	0.082565	0.086601	0	0.014247	0.023198	0.018068	0.010187
g__Faecalibacterium	0.045054	0.037884	0.031257	0.028085	0.026292	0.011938	0.02687	0.023806	0.030697	0.068184	0.036569	0.02987	0.035378	0.023367	0	0	0.022162	0.020105	0.015056	0.014553
g__Corynebacterium	0	0	0	0.004213	0	0	0	0	0	0	0.092828	0.095299	0.089213	0.163572	0.038266	0	0.014247	0.015465	0	0.010187
g__Actinobacteria_unclassified	0.007267	0.004546	0	0.002809	0	0	0	0	0.002924	0	0.036569	0.122324	0.078446	0.149551	0	0.007167	0.061736	0.00464	0.003011	0
g__Methylibium	0.0218	0.010608	0.010419	0.012638	0	0	0	0	0	0.015496	0.046414	0.102411	0.079984	0.126184	0	0	0.036409	0.009279	0.009034	0
g__Phreatobacter	0.002907	0.004546	0.007442	0.002809	0.008303	0	0	0	0	0.023245	0.033756	0.125169	0.059988	0.137089	0	0.02389	0.017413	0.007733	0	0.004366
g__Bifidobacterium	0.055227	0.036369	0.025303	0.028085	0.026292	0.029845	0.035826	0.030154	0.021927	0.018596	0.022504	0.014224	0.021534	0	0.018126	0	0.025328	0.020105	0.015056	0.008732
g__Bacillus	0.03052	0.016669	0.01935	0.029489	0.02906	0.049245	0	0	0.017541	0.030993	0.02813	0.015646	0.027687	0.043619	0	0	0.025328	0.015465	0.019573	0.016008
g__Gemella	0	0	0	0	0	0	0	0	0	0	0.078763	0.079653	0.103056	0.110606	0	0	0.011081	0.007733	0	0
g__Limnobacter	0.00436	0	0	0	0.019373	0	0	0	0	0	0.021097	0.120902	0.05845	0.104374	0	0	0.017413	0.00464	0.003011	0.004366
g__Acinetobacter	0.007267	0.021215	0.032745	0.025277	0.044281	0	0	0	0	0	0.050634	0.064007	0.055374	0.007789	0	0	0.034826	0.00464	0	0.005821
g__Comamonas	0	0.027276	0.011907	0.021064	0.023525	0	0	0	0	0	0.02391	0.066852	0.038454	0.098143	0	0	0.012664	0.006186	0.006023	0.008732
g__Citrobacter	0.062494	0.066676	0.05656	0.068809	0.045665	0	0	0	0.011694	0	0	0	0	0	0	0	0	0	0.018068	0
g__Ramlibacter	0.020347	0	0.016373	0.00983	0.006919	0	0	0	0	0.012397	0.007032	0.072541	0.033839	0.042061	0	0	0.022162	0.010826	0.007528	0
g__Cetobacterium	0.020347	0.031823	0	0	0	0.007461	0.019406	0.009522	0.019003	0.026344	0.002813	0.004267	0	0.003116	0	0	0.034826	0.021651	0.021079	0.016008
g__Globicatella	0	0	0	0	0	0	0	0	0	0	0.037975	0.038404	0.061526	0.062313	0	0.009556	0.009498	0.010826	0	0
g__Prevotella	0	0	0.007442	0	0	0	0	0	0	0	0	0	0.003076	0	0	0	0.056987	0.038663	0.036135	0.039293
g__Dadabacteriales_unclassified	0	0	0	0	0	0	0	0	0	0	0.012658	0.05405	0.023072	0.043619	0	0	0.009498	0.00464	0	0
g__Pasteurellaceae_unclassified	0.002907	0.013638	0.017861	0.028085	0.016606	0	0	0	0	0	0.009845	0.022758	0.027687	0	0	0	0.007915	0	0	0
g__Acetobacter	0	0	0	0	0.008303	0	0	0	0	0	0	0	0	0	0	0	0.034826	0.024744	0.028607	0.040749
g__Clostridium_sensu_stricto_8	0	0	0	0	0.004151	0	0	0	0	0	0.009845	0.042671	0.023072	0.03583	0	0	0.011081	0	0.004517	0.004366
g__Enterococcus	0	0.006061	0.004465	0.007021	0.01107	0	0	0	0	0	0.019691	0.012801	0.029225	0.020252	0	0	0.011081	0	0.003011	0
g__Agathobacter	0	0.007577	0	0.012638	0	0	0	0	0.017541	0.013947	0.018284	0	0	0.012463	0	0	0	0.013919	0.013551	0.014553
g__Devosia	0.007267	0	0	0	0	0	0	0	0	0	0.016878	0.031292	0.026149	0.029599	0	0	0.007915	0.003093	0	0
g__Staphylococcus	0.00872	0.0197	0.004465	0.014043	0	0	0	0	0.007309	0	0.004219	0.012801	0.023072	0.024925	0	0	0	0	0	0
g__Porphyromonas	0.007267	0.004546	0	0	0	0	0	0	0.013156	0	0.015471	0.014224	0.043068	0	0	0	0.018996	0	0	0
g__Lachnospiraceae_NK4A136_group	0.00872	0.013638	0	0.00983	0.009687	0.025369	0.008957	0	0	0.012397	0.008439	0	0	0	0	0	0	0.006186	0.007528	0
g__Sphingosinicella	0.00436	0	0	0	0.006919	0	0	0	0	0.003099	0.009845	0.028447	0.023072	0.031157	0	0	0	0.003093	0	0
g__Weissella	0	0	0	0	0.006919	0	0	0	0	0	0	0.004267	0.012305	0	0	0	0.014247	0.006186	0.030113	0.034927
g__Novosphingobium	0.005813	0	0	0	0	0	0	0	0	0.006199	0	0.011379	0	0.018694	0	0	0.020579	0.010826	0.004517	0.02474
g__Pseudoclavibacter	0	0	0	0	0	0	0.004478	0	0	0	0	0	0	0	0.02014	0	0.014247	0.013919	0.018068	0.02474
g__Rhodospirillales_unclassified	0.011627	0.009092	0.004465	0.004213	0.012454	0.007461	0.013435	0	0	0.010847	0	0.004267	0.012305	0	0	0	0.004749	0	0	0
g__TRA3-20_unclassified	0	0.003031	0.007442	0	0.006919	0	0	0	0	0.009298	0.011252	0.025603	0.013843	0.006231	0	0	0	0	0	0
g__Terrisporobacter	0	0	0	0	0	0.004477	0.007464	0	0.008771	0	0.015471	0	0.009229	0.009347	0.02014	0	0	0	0.007528	0
g__Actinomycetales_unclassified	0	0	0	0	0	0	0	0	0	0	0.011252	0.007112	0.027687	0.012463	0.016112	0	0.004749	0	0.003011	0
g__Rhizobacter	0	0	0.002977	0	0	0	0	0	0	0	0.009845	0.017068	0.012305	0.028041	0	0	0.007915	0	0.003011	0
g__Subgroup_7_unclassified	0	0	0	0.004213	0	0	0	0	0	0	0.008439	0.017068	0.015382	0.017136	0	0	0.014247	0	0.004517	0
g__Methylobacterium	0	0.013638	0	0	0	0	0.005971	0.004761	0.002924	0.010847	0.005626	0.004267	0	0	0	0	0.012664	0.015465	0	0.002911
g__Pseudomonas	0	0	0	0	0	0	0	0	0	0	0	0.027025	0.009229	0.020252	0	0	0.01583	0	0.003011	0
g__Subdoligranulum	0.011627	0	0	0	0.009687	0	0	0	0	0	0	0	0	0.007789	0	0	0.014247	0.017012	0.006023	0.008732
g__Sphingomonas	0	0	0	0	0.006919	0	0	0	0	0	0.021097	0.017068	0.010767	0.017136	0	0	0	0	0	0
g__Micromonospora	0	0.010608	0.017861	0.00983	0	0	0	0	0.021927	0.012397	0	0	0	0	0	0	0	0	0	0
g__Cedecea	0.018893	0	0	0	0	0	0	0	0.017541	0	0	0	0	0	0	0	0.020579	0.013919	0	0
g__Lysobacter	0.007267	0	0.011907	0.015447	0.006919	0.004477	0	0	0.004385	0.010847	0	0	0	0	0	0	0	0.006186	0	0.002911
g__Erysipelotrichaceae_UCG-003	0.00872	0	0.005954	0.004213	0.008303	0	0	0	0.013156	0.013947	0.008439	0	0.006153	0	0	0	0	0	0	0
g__Saccharimonadales_unclassified	0	0	0	0	0	0	0	0	0	0	0.004219	0.031292	0.015382	0.017136	0	0	0	0	0	0
g__Fusobacterium	0.00436	0.015154	0.005954	0	0.005535	0	0	0	0	0.012397	0	0.007112	0.009229	0	0	0	0.004749	0.003093	0	0
g__Ruminococcus]_gnavus_group	0.014533	0	0	0	0	0	0	0	0.011694	0	0	0	0	0	0	0	0.01583	0.013919	0.009034	0
g__Lysinibacillus	0	0	0.013396	0.014043	0	0	0	0	0	0	0.012658	0	0	0	0	0	0	0.013919	0	0.007277
g__Fusicatenibacter	0	0.006061	0.002977	0	0.006919	0	0	0.006348	0.007309	0.013947	0	0.005689	0.009229	0	0	0	0	0	0	0
g__Reyranella	0.00436	0	0.002977	0	0	0	0	0	0	0.006199	0.005626	0.011379	0.015382	0.012463	0	0	0	0	0	0
g__Alloprevotella	0	0	0.004465	0.00983	0	0	0	0	0.008771	0	0.002813	0	0.012305	0	0	0	0	0	0	0.010187
g__Clostridiales_unclassified	0.01744	0	0	0.012638	0.002768	0	0	0	0	0.013947	0	0	0	0	0	0	0	0	0	0
g__Akkermansia	0	0.010608	0	0	0	0	0	0	0.005847	0.009298	0	0.002845	0.004614	0	0	0	0.007915	0	0	0.004366
g__Bergeyella	0	0	0	0	0.005535	0	0	0	0	0	0.012658	0.007112	0.015382	0.004673	0	0	0	0	0	0
g__Aeromicrobium	0.002907	0.003031	0	0	0	0	0	0	0	0	0	0.011379	0.007691	0.015578	0	0	0.004749	0	0	0
g__Erysipelatoclostridium	0	0.004546	0	0.005617	0.012454	0	0	0	0	0	0	0.002845	0	0	0	0	0.018996	0	0	0
g__Bacteroides	0	0	0	0	0	0	0	0	0.004385	0.004649	0.007032	0.002845	0	0	0	0	0.025328	0	0	0
g__Anaerococcus	0	0	0	0	0	0	0	0	0	0	0.007032	0	0.023072	0.01402	0	0	0	0	0	0
g__Negativibacillus	0.00436	0	0.007442	0.005617	0.008303	0	0	0	0	0	0.005626	0	0.006153	0	0	0	0.006332	0	0	0
g__Stenotrophomonas	0	0	0	0.00983	0.016606	0	0	0	0	0	0	0.017068	0	0	0	0	0	0	0	0
g__Sphingobium	0	0.009092	0	0	0	0	0	0	0	0.010847	0	0	0	0	0	0	0.011081	0.010826	0	0
g__Acidobacteria_unclassified	0	0	0	0	0	0	0	0	0	0	0.005626	0.008534	0.009229	0.01402	0	0	0	0	0	0
g__Lutispora	0	0	0	0	0.002768	0	0	0	0	0	0.007032	0.011379	0.009229	0.006231	0	0	0	0	0	0
g__Comamonadaceae_unclassified	0.00872	0	0	0	0	0	0	0	0.005847	0	0	0	0	0.015578	0	0	0.006332	0	0	0
g__Erysipelotrichaceae_unclassified	0	0	0	0	0	0	0	0	0	0	0	0.008534	0.010767	0.017136	0	0	0	0	0	0
g__Catenibacterium	0	0	0	0	0	0	0	0	0	0	0	0	0	0	0	0	0	0.010826	0.012045	0.013098
g__Muribaculaceae_unclassified	0	0	0	0	0.004151	0	0	0	0.004385	0.003099	0	0	0.004614	0	0	0	0.004749	0	0.006023	0.008732
g__Lachnospiraceae_UCG-004	0.00872	0.010608	0	0.007021	0.008303	0	0	0	0	0	0	0	0	0	0	0	0	0	0	0
g__Kocuria	0	0	0	0	0	0	0	0	0	0	0	0.012801	0.021534	0	0	0	0	0	0	0
g__Klebsiella	0	0	0	0	0	0	0	0	0	0	0.019691	0	0.013843	0	0	0	0	0	0	0
g__Phyllobacteriaceae_unclassified	0	0	0	0	0	0	0	0	0	0.003099	0.004219	0.012801	0	0.012463	0	0	0	0	0	0
g__Lachnoclostridium	0	0	0	0	0	0	0	0	0	0	0	0	0	0	0	0	0.007915	0	0.016562	0.007277
g__Lachnospiraceae_unclassified	0	0	0.004465	0	0.009687	0	0	0	0	0	0	0.008534	0	0	0	0	0	0.00464	0	0.004366
g__Pantoea	0	0	0	0	0	0	0	0	0	0	0	0.015646	0	0	0	0	0	0	0	0.016008
g__Bilophila	0	0	0	0.008426	0.005535	0	0	0	0	0	0.011252	0	0.006153	0	0	0	0	0	0	0
g__Romboutsia	0	0	0	0	0.006919	0	0	0	0	0.006199	0.016878	0	0	0	0	0	0	0	0	0
g__Roseburia	0.015987	0	0	0	0	0.01343	0	0	0	0	0	0	0	0	0	0	0	0	0	0
g__Subgroup_6_unclassified	0	0	0	0	0	0	0	0	0	0	0	0.007112	0.006153	0.012463	0	0	0	0.003093	0	0
g__Enhydrobacter	0	0.003031	0	0	0	0	0	0	0	0	0.004219	0	0.010767	0.007789	0	0	0	0	0	0
g__Allorhizobium-Neorhizobium-Pararhizobium-Rhizobium	0	0	0	0	0.012454	0	0	0	0	0	0	0.007112	0.006153	0	0	0	0	0	0	0
g__Oxyphotobacteria_unclassified	0	0.009092	0	0	0	0	0	0	0	0	0.002813	0	0	0	0	0	0	0.006186	0	0.007277
g__Ruminococcus]_torques_group	0	0	0	0	0	0	0	0	0.010232	0	0	0.009957	0	0	0	0	0.004749	0	0	0
g__Flavisolibacter	0	0	0	0	0	0	0	0	0	0	0.004219	0.012801	0	0.007789	0	0	0	0	0	0
g__Peptostreptococcus	0	0	0	0	0	0	0	0	0	0	0	0	0	0.010905	0	0	0.012664	0	0	0
g__Phascolarctobacterium	0	0	0	0.002809	0	0	0	0	0	0	0	0.004267	0	0	0	0	0	0	0.012045	0.004366
g__Hydrogenophaga	0	0	0	0	0	0.005969	0	0	0	0	0.008439	0.004267	0.004614	0	0	0	0	0	0	0
g__Ruminiclostridium_9	0	0	0	0	0	0	0.010449	0	0.004385	0	0	0	0	0	0	0	0.007915	0	0	0
g__Clostridium]_innocuum_group	0	0	0.005954	0.008426	0.008303	0	0	0	0	0	0	0	0	0	0	0	0	0	0	0
g__Collinsella	0	0	0	0	0.004151	0	0	0	0	0	0.008439	0	0	0	0	0	0.009498	0	0	0
g__Haliangium	0	0	0	0	0.009687	0	0	0	0	0	0	0	0.012305	0	0	0	0	0	0	0
g__Leclercia	0	0	0	0	0	0	0	0	0	0	0	0	0	0.02181	0	0	0	0	0	0
g__Alphaproteobacteria_unclassified	0	0	0	0	0.008303	0	0	0	0	0	0.009845	0	0	0.003116	0	0	0	0	0	0
g__JG30-KF-CM45_unclassified	0	0	0	0	0	0	0	0	0	0	0.005626	0	0.003076	0	0	0	0.011081	0	0	0
g__Dialister	0	0	0	0.005617	0	0.004477	0	0	0	0	0	0	0	0	0	0	0.003166	0	0.004517	0
g__Eisenbergiella	0	0	0	0	0	0	0	0	0	0	0	0	0	0	0	0	0.017413	0	0	0
g__Ruminococcus_2	0.00436	0	0	0	0.002768	0.002985	0	0	0	0	0	0	0.006153	0	0	0	0	0	0	0
g__Clostridium	0.007267	0	0.008931	0	0	0	0	0	0	0	0	0	0	0	0	0	0	0	0	0
g__Patulibacter	0	0	0	0	0	0	0	0	0	0	0	0.009957	0.006153	0	0	0	0	0	0	0
g__Micromonosporaceae_unclassified	0.005813	0	0	0	0	0	0	0	0	0	0	0.009957	0	0	0	0	0	0	0	0
g__Afipia	0	0	0	0	0	0	0	0	0	0	0	0	0	0.010905	0	0	0.004749	0	0	0
g__Lactococcus	0	0	0	0	0	0	0	0	0	0	0	0	0	0.004673	0	0	0.004749	0	0	0.005821
g__Methyloversatilis	0	0	0	0	0	0	0	0	0	0	0	0.008534	0.006153	0	0	0	0	0	0	0
g__Roseiflexaceae_unclassified	0.00872	0.003031	0	0.002809	0	0	0	0	0	0	0	0	0	0	0	0	0	0	0	0
g__unclassified	0	0.003031	0	0.002809	0.005535	0	0	0	0	0	0	0	0	0	0	0	0.003166	0	0	0
g__Sulfuritalea	0	0	0	0	0	0	0	0	0	0	0.005626	0.008534	0	0	0	0	0	0	0	0
g__Helcococcus	0	0	0	0	0	0	0	0	0	0	0	0	0.013843	0	0	0	0	0	0	0
g__Actinomyces	0	0	0	0	0	0	0	0	0	0	0.002813	0	0.010767	0	0	0	0	0	0	0
g__Desulfovibrio	0	0	0	0	0	0.010446	0	0	0	0	0	0	0	0.003116	0	0	0	0	0	0
g__Flectobacillus	0	0	0	0	0	0	0	0	0.008771	0	0	0	0	0	0	0	0.004749	0	0	0
g__Ruminococcaceae_UCG-013	0	0	0.004465	0	0	0	0	0	0.004385	0	0	0.004267	0	0	0	0	0	0	0	0
g__Massilia	0.00872	0	0	0	0	0	0	0	0	0	0	0.004267	0	0	0	0	0	0	0	0
g__Gemmata	0	0	0	0	0.002768	0	0	0	0	0	0.004219	0.002845	0.003076	0	0	0	0	0	0	0
g__Caldilineaceae_unclassified	0	0	0	0	0	0	0	0	0	0	0	0.012801	0	0	0	0	0	0	0	0
g__Enterobacter	0	0	0	0	0	0	0	0	0	0.012397	0	0	0	0	0	0	0	0	0	0
g__Rhizobiales_Incertae_Sedis_unclassified	0	0.006061	0	0	0	0	0	0	0	0.003099	0	0	0	0	0	0	0.003166	0	0	0
g__Sphingobacterium	0.002907	0	0	0	0	0	0	0	0	0	0.002813	0	0	0.006231	0	0	0	0	0	0
g__Eubacterium]_coprostanoligenes_group	0	0	0.007442	0	0	0.004477	0	0	0	0	0	0	0	0	0	0	0	0	0	0
g__Ruminiclostridium_5	0	0	0	0	0.004151	0	0	0	0	0.004649	0	0.002845	0	0	0	0	0	0	0	0
g__OM60(NOR5)_clade	0	0	0	0	0	0	0	0	0	0	0	0	0	0	0	0	0.011081	0	0	0
g__Nocardioides	0	0	0	0	0	0	0	0	0	0	0	0	0.003076	0.007789	0	0	0	0	0	0
g__Tyzzerella_4	0	0.006061	0	0	0	0	0	0	0	0	0	0	0	0	0	0	0	0.00464	0	0
g__Caulobacter	0	0	0	0	0	0	0	0	0	0	0.005626	0	0	0	0	0	0.004749	0	0	0
g__Blautia	0.00436	0	0	0	0	0	0.005971	0	0	0	0	0	0	0	0	0	0	0	0	0
g__Isosphaeraceae_unclassified	0	0	0	0	0	0	0	0	0	0	0	0.005689	0.004614	0	0	0	0	0	0	0
g__Dorea	0	0	0	0	0	0.002985	0	0	0	0	0	0.004267	0	0	0	0	0	0	0.003011	0
g__Frateuria	0	0	0	0	0	0	0	0	0	0	0	0	0	0	0	0	0	0	0	0.010187
g__Helicobacter	0	0	0.005954	0.004213	0	0	0	0	0	0	0	0	0	0	0	0	0	0	0	0
g__Dactylosporangium	0	0	0	0	0.006919	0	0	0.003174	0	0	0	0	0	0	0	0	0	0	0	0
g__Clostridium_sensu_stricto_13	0	0	0	0	0	0	0	0	0	0	0	0.009957	0	0	0	0	0	0	0	0
g__Dolosigranulum	0	0	0	0	0	0	0	0	0	0	0	0.009957	0	0	0	0	0	0	0	0
g__Finegoldia	0	0	0	0	0	0	0	0	0	0	0.004219	0.005689	0	0	0	0	0	0	0	0
g__Eubacterium]_ruminantium_group	0	0	0	0	0	0	0	0	0	0	0	0	0	0	0	0	0.009498	0	0	0
g__Bacteroidales_unclassified	0	0	0	0	0	0	0	0	0	0.004649	0	0	0	0.004673	0	0	0	0	0	0
g__SH-PL14	0	0	0	0	0	0	0	0	0	0	0	0	0.009229	0	0	0	0	0	0	0
g__Shinella	0	0	0	0	0	0	0.004478	0	0	0	0	0	0	0	0	0	0.004749	0	0	0
g__Ruminococcaceae_UCG-014	0	0	0.005954	0	0	0	0	0	0	0	0	0	0	0.003116	0	0	0	0	0	0
g__Macrococcus	0	0	0	0	0.002768	0	0	0	0	0	0	0	0	0	0	0	0	0.006186	0	0
g__Firmicutes_unclassified	0	0	0.002977	0	0	0	0	0	0.002924	0	0	0	0	0	0	0	0	0	0.003011	0
g__Microscillaceae_unclassified	0	0	0	0	0	0.002985	0	0	0	0	0	0	0	0	0	0	0	0	0	0.005821
g__Solibacillus	0.00872	0	0	0	0	0	0	0	0	0	0	0	0	0	0	0	0	0	0	0
g__Ruminococcaceae_NK4A214_group	0	0	0	0	0.004151	0.004477	0	0	0	0	0	0	0	0	0	0	0	0	0	0
g__Curtobacterium	0	0	0.002977	0.005617	0	0	0	0	0	0	0	0	0	0	0	0	0	0	0	0
g__Cellulomonas	0	0	0	0	0	0	0	0	0	0	0	0.008534	0	0	0	0	0	0	0	0
g__Glutamicibacter	0	0	0	0	0	0	0	0	0	0	0	0	0.007691	0	0	0	0	0	0	0
g__Aquicella	0	0	0	0	0	0.002985	0	0	0	0	0	0	0.004614	0	0	0	0	0	0	0
g__Dongia	0	0	0	0	0	0.002985	0	0	0	0	0	0	0.004614	0	0	0	0	0	0	0
g__Fournierella	0	0	0	0	0	0	0	0	0	0	0	0	0	0	0	0	0	0	0.007528	0
g__Geobacillus	0	0	0	0	0	0	0	0	0	0.004649	0	0.002845	0	0	0	0	0	0	0	0
g__Ruminococcaceae_UCG-005	0	0	0.007442	0	0	0	0	0	0	0	0	0	0	0	0	0	0	0	0	0
g__Candidatus_Xiphinematobacter	0	0	0	0	0	0	0	0	0	0	0.004219	0	0.003076	0	0	0	0	0	0	0
g__Leuconostoc	0	0	0	0	0	0	0	0	0	0	0	0	0	0	0	0	0	0	0	0.007277
g__Holdemanella	0.00436	0	0	0	0	0	0	0	0	0	0	0.002845	0	0	0	0	0	0	0	0
g__Peptoniphilus	0	0	0	0	0	0	0	0	0	0	0.004219	0.002845	0	0	0	0	0	0	0	0
g__Nitrospira	0	0	0	0.007021	0	0	0	0	0	0	0	0	0	0	0	0	0	0	0	0
g__Micromonosporales_unclassified	0	0	0	0	0	0	0	0.006348	0	0	0	0	0	0	0	0	0	0	0	0
g__Vogesella	0	0	0	0	0	0	0	0	0	0	0	0	0	0	0	0	0.006332	0	0	0
g__Defluviicoccus	0	0	0	0	0	0	0	0	0	0	0	0	0.006153	0	0	0	0	0	0	0
g__Methylopila	0	0	0	0	0	0	0	0	0	0	0	0	0.006153	0	0	0	0	0	0	0
g__Actinomadura	0	0	0	0	0	0	0	0.003174	0	0	0	0.002845	0	0	0	0	0	0	0	0
g__Izhakiella	0.002907	0	0	0	0	0	0	0	0	0	0	0	0.003076	0	0	0	0	0	0	0
g__Mesorhizobium	0	0	0	0	0	0	0	0	0	0	0	0.002845	0.003076	0	0	0	0	0	0	0
g__Achromobacter	0	0	0	0	0	0	0	0	0.005847	0	0	0	0	0	0	0	0	0	0	0
g__Prevotellaceae_unclassified	0	0	0	0	0	0	0	0	0	0	0	0	0	0	0	0	0	0	0	0.005821
g__Fusobacteriaceae_unclassified	0.005813	0	0	0	0	0	0	0	0	0	0	0	0	0	0	0	0	0	0	0
g__Pirellula	0.002907	0	0	0	0	0	0	0	0	0	0.002813	0	0	0	0	0	0	0	0	0
g__Ilumatobacter	0	0	0	0	0	0	0	0	0	0	0	0.005689	0	0	0	0	0	0	0	0
g__Brevibacterium	0	0	0	0	0	0	0	0	0	0	0.002813	0.002845	0	0	0	0	0	0	0	0
g__OPB56_unclassified	0	0	0	0	0	0	0	0	0	0	0.005626	0	0	0	0	0	0	0	0	0
g__Pseudoxanthomonas	0	0	0	0	0	0	0	0	0	0	0.005626	0	0	0	0	0	0	0	0	0
g__Coprococcus_3	0	0	0	0.005617	0	0	0	0	0	0	0	0	0	0	0	0	0	0	0	0
g__Ruminococcus	0	0	0	0.005617	0	0	0	0	0	0	0	0	0	0	0	0	0	0	0	0
g__Altererythrobacter	0	0	0	0	0.005535	0	0	0	0	0	0	0	0	0	0	0	0	0	0	0
g__Arachidicoccus	0	0	0	0	0.005535	0	0	0	0	0	0	0	0	0	0	0	0	0	0	0
g__Blastocatella	0	0	0	0	0.005535	0	0	0	0	0	0	0	0	0	0	0	0	0	0	0
g__Candidatus_Stoquefichus	0	0	0	0	0	0	0	0	0	0	0	0	0	0	0	0	0.004749	0	0	0
g__Prevotellaceae_UCG-004	0	0	0	0	0	0	0	0	0	0	0	0	0	0	0	0	0.004749	0	0	0
g__CL500-29_marine_group	0	0	0	0	0	0	0	0	0	0	0	0	0	0.004673	0	0	0	0	0	0
g__Eggerthella	0	0	0	0	0	0	0	0	0	0	0	0	0	0.004673	0	0	0	0	0	0
g__Lawsonella	0	0	0	0	0	0	0	0	0	0.004649	0	0	0	0	0	0	0	0	0	0
g__Luteolibacter	0	0	0	0	0	0	0	0	0	0	0	0	0.004614	0	0	0	0	0	0	0
g__Parabacteroides	0	0	0	0	0	0	0	0	0	0	0	0	0.004614	0	0	0	0	0	0	0
g__Proteus	0	0.004546	0	0	0	0	0	0	0	0	0	0	0	0	0	0	0	0	0	0
g__Dubosiella	0	0	0.004465	0	0	0	0	0	0	0	0	0	0	0	0	0	0	0	0	0
g__Prevotellaceae_Ga6A1_group	0	0	0.004465	0	0	0	0	0	0	0	0	0	0	0	0	0	0	0	0	0
g__Megasphaera	0	0	0	0	0	0	0	0	0.004385	0	0	0	0	0	0	0	0	0	0	0
g__Flavonifractor	0.00436	0	0	0	0	0	0	0	0	0	0	0	0	0	0	0	0	0	0	0
g__Arthrobacter	0	0	0	0	0	0	0	0	0	0	0	0.004267	0	0	0	0	0	0	0	0
g__Herbaspirillum	0	0	0	0	0	0	0	0	0	0	0	0.004267	0	0	0	0	0	0	0	0
g__Kouleothrix	0	0	0	0	0	0	0	0	0	0	0	0.004267	0	0	0	0	0	0	0	0
g__Pseudolabrys	0	0	0	0	0	0	0	0	0	0	0	0.004267	0	0	0	0	0	0	0	0
g__SC-I-84_unclassified	0	0	0	0	0	0	0	0	0	0	0	0.004267	0	0	0	0	0	0	0	0
g__Amaricoccus	0	0	0	0	0	0	0	0	0	0	0.004219	0	0	0	0	0	0	0	0	0
g__Fodinicola	0	0	0	0	0	0	0	0	0	0	0.004219	0	0	0	0	0	0	0	0	0
g__Microvirga	0	0	0	0	0	0	0	0	0	0	0.004219	0	0	0	0	0	0	0	0	0
g__Pir4_lineage	0	0	0	0	0	0	0	0	0	0	0.004219	0	0	0	0	0	0	0	0	0
g__Catenisphaera	0	0	0	0	0.004151	0	0	0	0	0	0	0	0	0	0	0	0	0	0	0
g__Gemmobacter	0	0	0	0	0.004151	0	0	0	0	0	0	0	0	0	0	0	0	0	0	0
g__Tissierella	0	0	0	0	0.004151	0	0	0	0	0	0	0	0	0	0	0	0	0	0	0
g__Fimbriiglobus	0	0	0	0	0	0	0	0	0	0	0	0	0	0	0	0	0.003166	0	0	0
g__BIrii41_unclassified	0	0	0	0	0	0	0	0	0	0	0	0	0	0.003116	0	0	0	0	0	0
g__Prosthecobacter	0	0	0	0	0	0	0	0	0	0	0	0	0	0.003116	0	0	0	0	0	0
g__SM2D12_unclassified	0	0	0	0	0	0	0	0	0	0	0	0	0	0.003116	0	0	0	0	0	0
g__Methylophilus	0	0	0	0	0	0	0	0	0	0.003099	0	0	0	0	0	0	0	0	0	0
g__B1-7BS_unclassified	0	0	0	0	0	0	0	0	0	0	0	0	0.003076	0	0	0	0	0	0	0
g__Enorma	0	0	0	0	0	0	0	0	0	0	0	0	0.003076	0	0	0	0	0	0	0
g__Turicibacter	0	0	0	0	0	0	0	0	0	0	0	0	0.003076	0	0	0	0	0	0	0
g__Weeksellaceae_unclassified	0	0	0	0	0	0	0	0	0	0	0	0	0.003076	0	0	0	0	0	0	0
g__Gordonia	0	0.003031	0	0	0	0	0	0	0	0	0	0	0	0	0	0	0	0	0	0
g__Limnohabitans	0	0.003031	0	0	0	0	0	0	0	0	0	0	0	0	0	0	0	0	0	0
g__Eubacterium	0	0	0	0	0	0	0	0	0	0	0	0	0	0	0	0	0	0	0.003011	0
g__Anaerovorax	0	0	0.002977	0	0	0	0	0	0	0	0	0	0	0	0	0	0	0	0	0
g__Nonomuraea	0	0	0.002977	0	0	0	0	0	0	0	0	0	0	0	0	0	0	0	0	0
g__Terrimonas	0	0	0.002977	0	0	0	0	0	0	0	0	0	0	0	0	0	0	0	0	0
g__Xanthomonadaceae_unclassified	0	0	0	0	0	0	0	0	0.002924	0	0	0	0	0	0	0	0	0	0	0
g__Agitococcus]_lubricus_group	0	0	0	0	0	0	0	0	0	0	0	0	0	0	0	0	0	0	0	0.002911
g__Dechloromonas	0.002907	0	0	0	0	0	0	0	0	0	0	0	0	0	0	0	0	0	0	0
g__Parasutterella	0.002907	0	0	0	0	0	0	0	0	0	0	0	0	0	0	0	0	0	0	0
g__Alkanindiges	0	0	0	0	0	0	0	0	0	0	0	0.002845	0	0	0	0	0	0	0	0
g__Chthoniobacter	0	0	0	0	0	0	0	0	0	0	0	0.002845	0	0	0	0	0	0	0	0
g__Flavobacteriaceae_unclassified	0	0	0	0	0	0	0	0	0	0	0	0.002845	0	0	0	0	0	0	0	0
g__Gemmataceae_unclassified	0	0	0	0	0	0	0	0	0	0	0	0.002845	0	0	0	0	0	0	0	0
g__Lautropia	0	0	0	0	0	0	0	0	0	0	0	0.002845	0	0	0	0	0	0	0	0
g__SWB02	0	0	0	0	0	0	0	0	0	0	0	0.002845	0	0	0	0	0	0	0	0
g__Acetatifactor	0	0	0	0	0	0	0	0	0	0	0.002813	0	0	0	0	0	0	0	0	0
g__Bacteroidetes_unclassified	0	0	0	0	0	0	0	0	0	0	0.002813	0	0	0	0	0	0	0	0	0
g__Chishuiella	0	0	0	0	0	0	0	0	0	0	0.002813	0	0	0	0	0	0	0	0	0
g__Deinococcus	0	0	0	0	0	0	0	0	0	0	0.002813	0	0	0	0	0	0	0	0	0
g__Gastranaerophilales_unclassified	0	0	0	0	0	0	0	0	0	0	0.002813	0	0	0	0	0	0	0	0	0
g__KD4-96_unclassified	0	0	0	0	0	0	0	0	0	0	0.002813	0	0	0	0	0	0	0	0	0
g__Roseomonas	0	0	0	0	0	0	0	0	0	0	0.002813	0	0	0	0	0	0	0	0	0
g__Vibrio	0	0	0	0	0	0	0	0	0	0	0.002813	0	0	0	0	0	0	0	0	0
g__Angelakisella	0	0	0	0.002809	0	0	0	0	0	0	0	0	0	0	0	0	0	0	0	0
g__Brachybacterium	0	0	0	0.002809	0	0	0	0	0	0	0	0	0	0	0	0	0	0	0	0
g__Sphingomonadaceae_unclassified	0	0	0	0.002809	0	0	0	0	0	0	0	0	0	0	0	0	0	0	0	0
g__Bosea	0	0	0	0	0.002768	0	0	0	0	0	0	0	0	0	0	0	0	0	0	0
g__Bryobacter	0	0	0	0	0.002768	0	0	0	0	0	0	0	0	0	0	0	0	0	0	0
g__Chitinophagaceae_unclassified	0	0	0	0	0.002768	0	0	0	0	0	0	0	0	0	0	0	0	0	0	0
g__Terrimicrobium	0	0	0	0	0.002768	0	0	0	0	0	0	0	0	0	0	0	0	0	0	0

## Sheet: G Species
TABLE S2-The aligned percentages that annotated at Species level
Species	LW1D_1	LW1D_2	LW1D_3	LW1D_4	LW1D_5	LW1D_6	LW1D_7	LW1D_8	LW1D_9	LW1D_10	LT1D_1	LT1D_2	LT1D_3	LT1D_4	LT1D_5	LT1D_6	LT1D_7	LT1D_8	LT1D_9	LT1D_10
s__Clostridium_sensu_stricto_1_unclassified	56.067	39.613	41.8888	36.1905	49.5689	39.8167	36.7547	53.6717	34.0447	57.6545	0.475393	0.85058	0.792149	0.77424	0.255775	1.0894	1.89324	0.40673	0.094855	0.243036	22.6073
s__Escherichia-Shigella_unclassified	35.1578	50.0311	45.0815	53.3744	38.9594	38.708	43.6707	31.1813	38.1392	29.6369	3.96068	2.64704	2.8179	2.28533	3.50835	4.86406	2.74489	1.76765	1.59146	2.91353	21.6521
s__Lactobacillus_sp._L-YJ	0.00872	0.009092	0.016373	0.021064	0.004151	0.004477	0.007464	0	0.048239	0.099177	11.2435	16.4213	11.8515	17.6673	23.8334	56.3835	71.7169	72.299	72.6561	66.509	21.04
s__Lactobacillus_crispatus	0	0.004546	0.016373	0.011234	0.019373	0.01343	0.013435	0	0.064318	0.108475	44.0316	32.0489	38.8107	22.347	55.0057	3.76989	4.93415	10.6291	13.7299	10.7212	11.814
s__Veillonella_unclassified	3.13049	3.98994	4.93563	4.21277	3.65184	15.4345	13.7662	10.8857	21.5977	8.66405	4.5303	5.60273	7.33853	7.10369	3.4157	6.15892	0.64269	0.833565	0.469759	2.76072	6.45628
s__Burkholderia-Caballeronia-Paraburkholderia_unclassified	1.72076	1.48808	1.04636	0.898725	2.82294	0.25667	0.715032	0.730054	0.306973	0.827509	11.9158	20.6315	19.4407	29.8152	0.747185	3.01496	8.4262	2.41409	1.07653	1.98358	5.51395
s__uncultured_Lactobacillus_sp.	0.037787	0	0.007442	0.057575	0.009687	0	0	0	0	0.012397	1.60481	3.08371	2.99786	3.62818	3.52647	8.44283	3.7295	5.96332	5.50913	7.98382	2.32973
s__Lactobacillus_amylovorus	0	0	0	0	0	0	0	0	0	0	2.78766	5.75493	4.38528	4.63921	3.04312	0	0.671183	1.12122	1.40476	1.2341	1.25207
s__Streptococcus_suis	0.357522	0.557652	0.666816	0.488682	0.291981	2.25034	2.10181	1.75054	2.78176	1.3234	0.731375	1.61582	1.18899	1.78371	0.52162	1.91839	0.509719	0.425288	0.316184	0.790232	1.11859
s__Streptococcus_unclassified	0.241255	0.27428	0.608767	0.28366	0.286446	0.559601	0.328407	0.388833	0.458997	0.379662	1.15895	0.823555	1.2136	1.07334	0.386684	5.79817	1.37244	1.29906	0.636885	1.44658	0.950959
s__Lactobacillus_delbrueckii	0	0	0	0	0	0	0	0	0	0.026344	8.63444	1.27587	0.669097	0.419055	0.827745	4.48421	0.077566	0.078872	0.016562	0.18919	0.834947
s__Lactobacillus_unclassified	0.386589	0.691003	0.73826	0.585575	0.045665	0.005969	0	0.019045	0	0	0.79748	0.840623	0.909049	0.930022	1.01907	2.98868	0.932375	1.42124	1.18494	1.75219	0.762388
s__Actinobacillus_unclassified	1.10745	1.27593	2.03766	1.584	1.77956	1.81311	1.63457	0.826866	1.39015	0.500535	0.012658	0	0.023072	0	0	0.188733	0.088647	0	0	0.008732	0.713583
s__uncultured_Actinobacillus_sp.	0.443269	0.448546	1.25474	0.848172	0.524459	0.513341	0.464248	0.219016	0.418068	0.110025	0.043601	0.018491	0.056912	0.034272	0	0	0.009498	0	0	0	0.270333
s__Moraxella_pluranimalium	0.130801	0.133352	0.156285	0.116553	0.168823	0	0.077624	0	0.080398	0.037191	0.997201	1.33276	0.952117	0.605995	0.155076	0.083616	0.050655	0	0	0.008732	0.254359
s__Streptococcus_thoraltensis	0	0	0	0	0	0	0	0	0	0	0.89734	0.440936	1.0198	0.518756	1.34332	0	0.018996	0.058767	0.054203	0.072765	0.221244
s__Rothia_sp._YIM_C456	0	0	0	0	0	0	0	0	0	0	0.524621	0.945879	0.730623	0.621573	0.503494	0.279516	0.098145	0.122174	0.108406	0.145531	0.203998
s__Acidiferrobacteraceae_unclassified	0.04796	0.059099	0.055072	0.023872	0.071957	0.004477	0.017913	0	0.013156	0.013947	0.267233	0.98855	0.584498	0.901982	0	0	0.248528	0.055674	0.028607	0.053846	0.171819
s__Rothia_nasimurium	0.005813	0	0	0	0	0.023876	0.008957	0.025393	0.029235	0.023245	0.572441	0.490719	0.632181	0.517198	0.535718	0	0.10606	0.100523	0.130991	0.152807	0.167758
s__Streptococcus_pluranimalium	0	0.007577	0.005954	0	0	0	0	0	0	0	0.37272	0.489297	0.470675	0.715042	0.398767	0	0.061736	0.054128	0.049686	0.068399	0.134699
s__Streptococcus_sp.	0	0	0	0	0	0.037307	0.025377	0.014284	0.039468	0	0.277078	0.199132	0.270715	0.277293	0.290013	0.353576	0.063319	0.100523	0.073776	0.110603	0.106623
s__Clostridioides_difficile	0.145334	0.465215	0.337873	0.306128	0.653152	0	0	0	0	0	0	0.009957	0	0	0	0	0.003166	0	0	0	0.0960412
s__Lactobacillus_sp._MR7	0	0	0	0	0	0	0	0	0	0	1.28834	0.187753	0.103056	0.066987	0	0	0	0	0.049686	0	0.0847913
s__Sphingopyxis_sp.	0.040694	0.025761	0.029769	0.012638	0.023525	0.005969	0.007464	0.006348	0.005847	0.020145	0.136429	0.411066	0.255334	0.317797	0	0.052559	0.129804	0.021651	0.009034	0.02474	0.0768287
s__Actinobacillus_indolicus	0.103187	0.113652	0.220287	0.175532	0.143915	0.140273	0.161218	0.09205	0.157872	0.054237	0.007032	0.012801	0	0.012463	0	0	0	0	0	0	0.069726
s__Ralstonia_unclassified	0.045054	0.025761	0.008931	0.029489	0.034595	0.005969	0	0.007935	0	0.012397	0.085796	0.210511	0.133819	0.138647	0	0	0.096562	0.009279	0.012045	0.033472	0.0445131
s__Moraxella_porci	0.107547	0.133352	0.190519	0.160085	0.161904	0.071629	0	0.061896	0	0	0	0	0	0	0	0	0	0	0	0	0.0443466
s__Howardella_unclassified	0	0.004546	0	0	0.005535	0.037307	0.02687	0.02698	0.039468	0.023245	0.047821	0.079653	0.05845	0.109048	0.134936	0.05017	0.026911	0.012372	0.018068	0.020374	0.0360877
s__Streptococcus_minor	0	0	0	0	0.012454	0	0	0	0	0	0.106893	0.125169	0.135358	0.132415	0.090629	0	0	0.015465	0.004517	0.02474	0.032382
s__Lactobacillus_hilgardii	0	0.036369	0.052095	0	0	0	0	0	0	0	0.13221	0	0	0.052966	0	0	0.060153	0.091244	0.090338	0.101872	0.0308624
s__Corynebacterium_1_unclassified	0	0	0	0	0	0	0	0	0	0	0.101267	0.112368	0.092289	0.138647	0.064447	0.021501	0.023745	0.010826	0.015056	0.014553	0.0297349
s__uncultured_Granulicatella_sp.	0	0	0	0	0	0	0	0	0	0	0.082983	0.085342	0.104594	0.185381	0.080559	0	0.011081	0.006186	0.007528	0.014553	0.0289104
s__uncultured_Bradyrhizobium_sp.	0.007267	0.010608	0	0.012638	0.02906	0.005969	0.004478	0	0.005847	0.012397	0.063292	0.08392	0.136896	0.135531	0	0.016723	0.026911	0.010826	0	0.002911	0.0282637
s__Brevundimonas_viscosa	0.010173	0.006061	0.008931	0.016851	0.019373	0	0	0	0	0.009298	0.063292	0.133703	0.081522	0.14332	0	0	0.045906	0.009279	0.004517	0	0.0276113
s__Actinobacillus_porcitonsillarum	0.029067	0.050007	0.099725	0.057575	0.056736	0.086552	0.07016	0	0.076012	0.024794	0	0	0	0	0	0	0	0	0	0	0.0275314
s__Lactobacillus_hayakitensis	0	0	0	0	0	0	0	0	0	0	0	0.007112	0	0	0	0	0.142468	0.145371	0.143036	0.100416	0.0269201
s__Corynebacteriales_unclassified	0	0	0	0	0	0	0	0	0	0	0.111113	0.058317	0.12459	0.082565	0.086601	0	0.014247	0.023198	0.018068	0.010187	0.0264443
s__Lactobacillus_sp._RA2066	0	0	0	0	0	0	0	0	0	0	0.503523	0	0	0	0	0	0	0	0	0	0.0251762
s__Actinobacteria_unclassified	0.007267	0.004546	0	0.002809	0	0	0	0	0.002924	0	0.036569	0.122324	0.078446	0.149551	0	0.007167	0.061736	0.00464	0.003011	0	0.0240495
s__Methylibium_unclassified	0.0218	0.010608	0.010419	0.012638	0	0	0	0	0	0.015496	0.046414	0.102411	0.079984	0.126184	0	0	0.036409	0.009279	0.009034	0	0.0240338
s__Corynebacterium_sp._820/3	0	0	0	0	0	0	0	0	0	0	0.073137	0.095299	0.076908	0.141762	0.038266	0	0.014247	0.015465	0	0.010187	0.0232636
s__Phreatobacter_unclassified	0.002907	0.004546	0.007442	0.002809	0.008303	0	0	0	0	0.023245	0.033756	0.125169	0.059988	0.137089	0	0.02389	0.017413	0.007733	0	0.004366	0.0229328
s__Gemella_unclassified	0	0	0	0	0	0	0	0	0	0	0.078763	0.079653	0.103056	0.110606	0	0	0.011081	0.007733	0	0	0.0195446
s__Bacillus_sp._HN-3	0.03052	0.016669	0.01935	0.029489	0.02906	0.028353	0	0	0.017541	0.030993	0.02813	0.011379	0.02461	0.043619	0	0	0.025328	0.015465	0.019573	0.016008	0.0193044
s__Faecalibacterium_unclassified	0.033427	0.018184	0.01935	0.016851	0.022141	0.011938	0.02687	0.023806	0.030697	0.049589	0.036569	0.02987	0	0	0	0	0.022162	0.020105	0	0	0.018078
s__Bifidobacterium_pseudocatenulatum	0.055227	0.036369	0.025303	0.028085	0.026292	0.029845	0.035826	0.030154	0.019003	0.018596	0.014065	0.011379	0.012305	0	0	0	0.018996	0	0	0	0.0180723
s__Limnobacter_unclassified	0.00436	0	0	0	0.019373	0	0	0	0	0	0.021097	0.120902	0.05845	0.104374	0	0	0.017413	0.00464	0.003011	0.004366	0.0178993
s__Lactobacillus_timonensis	0	0	0	0	0	0	0	0	0	0	0.115332	0.035559	0.061526	0	0.112783	0	0.011081	0	0.018068	0	0.0177175
s__Comamonas_unclassified	0	0.027276	0.011907	0.021064	0.023525	0	0	0	0	0	0.02391	0.066852	0.038454	0.098143	0	0	0.012664	0.006186	0.006023	0.008732	0.0172368
s__Ramlibacter_unclassified	0.020347	0	0.016373	0.00983	0.006919	0	0	0	0	0.012397	0.007032	0.072541	0.033839	0.042061	0	0	0.022162	0.010826	0.007528	0	0.0130928
s__Cetobacterium_somerae	0.020347	0.031823	0	0	0	0.007461	0.019406	0.009522	0.019003	0.026344	0.002813	0.004267	0	0.003116	0	0	0.034826	0.021651	0.021079	0.016008	0.0118833
s__Streptococcus_sp._C5I1	0.053774	0.033338	0.05656	0.032298	0.030444	0	0	0	0	0	0	0	0	0	0	0	0	0.009279	0	0	0.0107846
s__uncultured_Citrobacter_sp.	0.036334	0.039399	0.05656	0.040723	0.023525	0	0	0	0	0	0	0	0	0	0	0	0	0	0.018068	0	0.0107304
s__uncultured_Globicatella_sp.	0	0	0	0	0	0	0	0	0	0	0.032349	0.02987	0.053835	0.054524	0	0.009556	0.009498	0.010826	0	0	0.0100229
s__uncultured_Brevundimonas_sp.	0	0	0	0	0	0	0	0	0	0	0.021097	0.05974	0.027687	0.04985	0	0	0.022162	0	0.004517	0	0.00925265
s__Prevotella_sp._HN-2017	0	0	0.007442	0	0	0	0	0	0	0	0	0	0.003076	0	0	0	0.056987	0.038663	0.036135	0.039293	0.0090798
s__Lactobacillus_helveticus	0	0	0	0	0	0	0	0	0	0	0.178624	0	0	0	0	0	0	0	0	0	0.0089312
s__Faecalibacterium_prausnitzii	0.011627	0.0197	0.011907	0.011234	0	0	0	0	0	0.018596	0	0	0.035378	0.023367	0	0	0	0	0.015056	0.014553	0.0080709
s__Lactobacillus_sp._T17/4F	0	0	0	0	0.012454	0.005969	0	0.004761	0	0	0	0	0	0.010905	0	0	0.030077	0.018558	0.021079	0.052391	0.0078097
s__Dadabacteriales_unclassified	0	0	0	0	0	0	0	0	0	0	0.012658	0.05405	0.023072	0.043619	0	0	0.009498	0.00464	0	0	0.00737685
s__Pasteurellaceae_unclassified	0.002907	0.013638	0.017861	0.028085	0.016606	0	0	0	0	0	0.009845	0.022758	0.027687	0	0	0	0.007915	0	0	0	0.0073651
s__Streptococcus_porcorum	0.055227	0.043945	0.041676	0	0	0	0	0	0	0	0	0	0	0	0	0	0	0	0	0	0.0070424
s__Brevundimonas_sp._ALBL_104	0	0	0	0	0.006919	0	0	0	0	0	0.018284	0.019913	0.039992	0.023367	0	0	0.01583	0.009279	0	0.005821	0.00697025
s__Acetobacter_unclassified	0	0	0	0	0.008303	0	0	0	0	0	0	0	0	0	0	0	0.034826	0.024744	0.028607	0.040749	0.00686145
s__Clostridium_sensu_stricto_8_unclassified	0	0	0	0	0.004151	0	0	0	0	0	0.009845	0.042671	0.023072	0.03583	0	0	0.011081	0	0.004517	0.004366	0.00677665
s__Brevundimonas_sp._3X/A02/233	0.007267	0	0	0	0.013838	0	0	0	0	0	0.011252	0.038404	0.02461	0.038946	0	0	0	0	0	0	0.00671585
s__Agathobacter_unclassified	0	0.007577	0	0.012638	0	0	0	0	0.017541	0.013947	0.018284	0	0	0.012463	0	0	0	0.013919	0.013551	0.014553	0.00622365
s__Lachnospiraceae_NK4A136_group_unclassified	0.00872	0.013638	0	0.00983	0.009687	0.025369	0.008957	0	0	0.012397	0.008439	0	0	0	0	0	0	0.006186	0.007528	0	0.00553755
s__Sphingosinicella_unclassified	0.00436	0	0	0	0.006919	0	0	0	0	0.003099	0.009845	0.028447	0.023072	0.031157	0	0	0	0.003093	0	0	0.0054996
s__Weissella_cibaria	0	0	0	0	0.006919	0	0	0	0	0	0	0.004267	0.012305	0	0	0	0.014247	0.006186	0.030113	0.034927	0.0054482
s__Citrobacter_sp.	0.02616	0.027276	0	0.028085	0.022141	0	0	0	0	0	0	0	0	0	0	0	0	0	0	0	0.0051831
s__Pseudoclavibacter_unclassified	0	0	0	0	0	0	0.004478	0	0	0	0	0	0	0	0.02014	0	0.014247	0.013919	0.018068	0.02474	0.0047796
s__Rhodospirillales_unclassified	0.011627	0.009092	0.004465	0.004213	0.012454	0.007461	0.013435	0	0	0.010847	0	0.004267	0.012305	0	0	0	0.004749	0	0	0	0.00474575
s__Novosphingobium_unclassified	0	0	0	0	0	0	0	0	0	0	0	0.011379	0	0.018694	0	0	0.020579	0.010826	0.004517	0.02474	0.00453675
s__uncultured_Porphyromonas_sp.	0.002907	0.004546	0	0	0	0	0	0	0	0	0.015471	0.014224	0.043068	0	0	0	0.009498	0	0	0	0.0044857
s__Devosia_unclassified	0	0	0	0	0	0	0	0	0	0	0.016878	0.021336	0.010767	0.029599	0	0	0.007915	0.003093	0	0	0.0044794
s__Acinetobacter_indicus	0	0.021215	0.01935	0.014043	0.026292	0	0	0	0	0	0	0	0.004614	0	0	0	0	0	0	0	0.0042757
s__TRA3-20_unclassified	0	0.003031	0.007442	0	0.006919	0	0	0	0	0.009298	0.011252	0.025603	0.013843	0.006231	0	0	0	0	0	0	0.00418095
s__Terrisporobacter_unclassified	0	0	0	0	0	0.004477	0.007464	0	0.008771	0	0.015471	0	0.009229	0.009347	0.02014	0	0	0	0.007528	0	0.00412135
s__Actinomycetales_unclassified	0	0	0	0	0	0	0	0	0	0	0.011252	0.007112	0.027687	0.012463	0.016112	0	0.004749	0	0.003011	0	0.0041193
s__Rhizobacter_unclassified	0	0	0.002977	0	0	0	0	0	0	0	0.009845	0.017068	0.012305	0.028041	0	0	0.007915	0	0.003011	0	0.0040581
s__Subgroup_7_unclassified	0	0	0	0.004213	0	0	0	0	0	0	0.008439	0.017068	0.015382	0.017136	0	0	0.014247	0	0.004517	0	0.0040501
s__Methylobacterium_unclassified	0	0.013638	0	0	0	0	0.005971	0.004761	0.002924	0.010847	0.005626	0.004267	0	0	0	0	0.012664	0.015465	0	0.002911	0.0039537
s__Subdoligranulum_unclassified	0.011627	0	0	0	0.009687	0	0	0	0	0	0	0	0	0.007789	0	0	0.014247	0.017012	0.006023	0.008732	0.00375585
s__Acinetobacter_radioresistens	0	0	0.013396	0.011234	0.017989	0	0	0	0	0	0	0.008534	0.013843	0.007789	0	0	0	0	0	0	0.00363925
s__Cedecea_unclassified	0.018893	0	0	0	0	0	0	0	0.017541	0	0	0	0	0	0	0	0.020579	0.013919	0	0	0.0035466
s__Erysipelotrichaceae_UCG-003_unclassified	0.00872	0	0.005954	0.004213	0.008303	0	0	0	0.013156	0.013947	0.008439	0	0.006153	0	0	0	0	0	0	0	0.00344425
s__Enterococcus_faecium	0	0.006061	0.004465	0	0.01107	0	0	0	0	0	0.011252	0	0.01692	0.007789	0	0	0.011081	0	0	0	0.0034319
s__Saccharimonadales_unclassified	0	0	0	0	0	0	0	0	0	0	0.004219	0.031292	0.015382	0.017136	0	0	0	0	0	0	0.00340145
s__Ruminococcus]_gnavus_group_unclassified	0.014533	0	0	0	0	0	0	0	0.011694	0	0	0	0	0	0	0	0.01583	0.013919	0.009034	0	0.0032505
s__Streptococcus_hyovaginalis	0	0	0	0	0	0	0	0	0	0	0	0.064007	0	0	0	0	0	0	0	0	0.00320035
s__Lysinibacillus_unclassified	0	0	0.013396	0.014043	0	0	0	0	0	0	0.012658	0	0	0	0	0	0	0.013919	0	0.007277	0.00306465
s__Lactobacillus_kefiranofaciens	0	0	0	0	0	0	0	0	0	0	0.060479	0	0	0	0	0	0	0	0	0	0.00302395
s__Fusicatenibacter_saccharivorans	0	0.006061	0.002977	0	0.006919	0	0	0.006348	0.007309	0.013947	0	0.005689	0.009229	0	0	0	0	0	0	0	0.00292395
s__Reyranella_unclassified	0.00436	0	0.002977	0	0	0	0	0	0	0.006199	0.005626	0.011379	0.015382	0.012463	0	0	0	0	0	0	0.0029193
s__Acinetobacter_baylyi	0	0	0	0	0	0	0	0	0	0	0.014065	0.027025	0.013843	0	0	0	0	0	0	0	0.00274665
s__Lactobacillus_aviarius	0	0	0.013396	0.00983	0.024908	0	0	0	0	0	0	0	0	0.004673	0	0	0	0	0	0	0.00264035
s__Fusobacterium_unclassified	0.00436	0.015154	0.005954	0	0.005535	0	0	0	0	0.012397	0	0	0	0	0	0	0.004749	0.003093	0	0	0.0025621
s__Lactobacillus_sp._KC38	0	0	0	0	0	0	0	0	0	0	0	0.007112	0	0	0	0	0	0	0.043664	0	0.0025388
s__Sphingomonas_unclassified	0	0	0	0	0	0	0	0	0	0	0.021097	0.011379	0	0.017136	0	0	0	0	0	0	0.0024806
s__Lactobacillus_sp._oral_taxon_052	0	0	0	0	0	0	0	0	0	0	0	0	0	0.038946	0	0	0	0.009279	0	0	0.00241125
s__Lysobacter_sp.	0.007267	0	0.011907	0.012638	0	0.004477	0	0	0	0.010847	0	0	0	0	0	0	0	0	0	0	0.0023568
s__Clostridiales_unclassified	0.01744	0	0	0.012638	0.002768	0	0	0	0	0.013947	0	0	0	0	0	0	0	0	0	0	0.00233965
s__Streptococcus_equinus	0.01308	0.009092	0.008931	0.015447	0	0	0	0	0	0	0	0	0	0	0	0	0	0	0	0	0.0023275
s__Enterococcus_faecalis	0	0	0	0	0	0	0	0	0	0	0.008439	0.012801	0.012305	0.012463	0	0	0	0	0	0	0.0023004
s__Akkermansia_muciniphila	0	0.010608	0	0	0	0	0	0	0.005847	0.009298	0	0.002845	0.004614	0	0	0	0.007915	0	0	0.004366	0.00227465
s__Bergeyella_unclassified	0	0	0	0	0.005535	0	0	0	0	0	0.012658	0.007112	0.015382	0.004673	0	0	0	0	0	0	0.002268
s__Aeromicrobium_sp.	0.002907	0.003031	0	0	0	0	0	0	0	0	0	0.011379	0.007691	0.015578	0	0	0.004749	0	0	0	0.00226675
s__Anaerococcus_unclassified	0	0	0	0	0	0	0	0	0	0	0.007032	0	0.023072	0.01402	0	0	0	0	0	0	0.0022062
s__Alloprevotella_unclassified	0	0	0.004465	0.00983	0	0	0	0	0.004385	0	0.002813	0	0.012305	0	0	0	0	0	0	0.010187	0.00219925
s__Negativibacillus_unclassified	0.00436	0	0.007442	0.005617	0.008303	0	0	0	0	0	0.005626	0	0.006153	0	0	0	0.006332	0	0	0	0.00219165
s__Streptococcus_salivarius	0	0	0	0	0	0	0	0	0	0	0	0	0	0	0	0	0.022162	0.009279	0.010539	0	0.002099
s__Erysipelatoclostridium_ramosum	0	0.004546	0	0.005617	0.012454	0	0	0	0	0	0	0	0	0	0	0	0.018996	0	0	0	0.00208065
s__Micromonospora_sp._CNS-726_SD06	0	0	0.017861	0	0	0	0	0	0.021927	0	0	0	0	0	0	0	0	0	0	0	0.0019894
s__Acidobacteria_unclassified	0	0	0	0	0	0	0	0	0	0	0.005626	0.008534	0.009229	0.01402	0	0	0	0	0	0	0.00187045
s__Lutispora_unclassified	0	0	0	0	0.002768	0	0	0	0	0	0.007032	0.011379	0.009229	0.006231	0	0	0	0	0	0	0.00183195
s__Comamonadaceae_unclassified	0.00872	0	0	0	0	0	0	0	0.005847	0	0	0	0	0.015578	0	0	0.006332	0	0	0	0.00182385
s__Erysipelotrichaceae_unclassified	0	0	0	0	0	0	0	0	0	0	0	0.008534	0.010767	0.017136	0	0	0	0	0	0	0.00182185
s__Staphylococcus_chromogenes	0.00872	0	0	0	0	0	0	0	0	0	0.004219	0	0.023072	0	0	0	0	0	0	0	0.00180055
s__uncultured_Catenibacterium_sp.	0	0	0	0	0	0	0	0	0	0	0	0	0	0	0	0	0	0.010826	0.012045	0.013098	0.00179845
s__Muribaculaceae_unclassified	0	0	0	0	0.004151	0	0	0	0.004385	0.003099	0	0	0.004614	0	0	0	0.004749	0	0.006023	0.008732	0.00178765
s__Lachnospiraceae_UCG-004_unclassified	0.00872	0.010608	0	0.007021	0.008303	0	0	0	0	0	0	0	0	0	0	0	0	0	0	0	0.0017326
s__Kocuria_sp._RMB42	0	0	0	0	0	0	0	0	0	0	0	0.012801	0.021534	0	0	0	0	0	0	0	0.00171675
s__Pseudomonas_stutzeri	0	0	0	0	0	0	0	0	0	0	0	0.011379	0.009229	0.009347	0	0	0	0	0.003011	0	0.0016483
s__Phyllobacteriaceae_unclassified	0	0	0	0	0	0	0	0	0	0.003099	0.004219	0.012801	0	0.012463	0	0	0	0	0	0	0.0016291
s__Lachnospiraceae_unclassified	0	0	0.004465	0	0.009687	0	0	0	0	0	0	0.008534	0	0	0	0	0	0.00464	0	0.004366	0.0015846
s__Bifidobacterium_adolescentis	0	0	0	0	0	0	0	0	0	0	0	0	0	0	0	0	0	0.007733	0.015056	0.008732	0.00157605
s__uncultured_Bilophila_sp.	0	0	0	0.008426	0.005535	0	0	0	0	0	0.011252	0	0.006153	0	0	0	0	0	0	0	0.0015683
s__Lactobacillus_paracasei	0	0	0	0	0	0	0	0	0	0	0	0	0	0	0	0	0.009498	0	0	0.02183	0.0015664
s__Sphingobium_sp._JCM_28632	0	0.009092	0	0	0	0	0	0	0	0.010847	0	0	0	0	0	0	0	0.010826	0	0	0.00153825
s__Lactobacillus_hamsteri	0	0	0	0	0	0	0	0	0	0	0	0.019913	0.010767	0	0	0	0	0	0	0	0.001534
s__Bifidobacterium_pseudolongum	0	0	0	0	0	0	0	0	0	0	0.002813	0	0.009229	0	0.018126	0	0	0	0	0	0.0015084
s__Romboutsia_unclassified	0	0	0	0	0.006919	0	0	0	0	0.006199	0.016878	0	0	0	0	0	0	0	0	0	0.0014998
s__uncultured_Roseburia_sp.	0.015987	0	0	0	0	0.01343	0	0	0	0	0	0	0	0	0	0	0	0	0	0	0.00147085
s__Subgroup_6_unclassified	0	0	0	0	0	0	0	0	0	0	0	0.007112	0.006153	0.012463	0	0	0	0.003093	0	0	0.00144105
s__Stenotrophomonas_koreensis	0	0	0	0.005617	0.016606	0	0	0	0	0	0	0.005689	0	0	0	0	0	0	0	0	0.0013956
s__Rothia_sp._ZHT413	0	0	0	0	0.013838	0	0	0	0	0	0.014065	0	0	0	0	0	0	0	0	0	0.00139515
s__Porphyromonas_endodontalis	0.00436	0	0	0	0	0	0	0	0.013156	0	0	0	0	0	0	0	0.009498	0	0	0	0.0013507
s__Staphylococcus_agnetis	0	0.0197	0	0	0	0	0	0	0.007309	0	0	0	0	0	0	0	0	0	0	0	0.00135045
s__Enhydrobacter_unclassified	0	0.003031	0	0	0	0	0	0	0	0	0.004219	0	0.010767	0.007789	0	0	0	0	0	0	0.0012903
s__Allorhizobium-Neorhizobium-Pararhizobium-Rhizobium_unclassified	0	0	0	0	0.012454	0	0	0	0	0	0	0.007112	0.006153	0	0	0	0	0	0	0	0.00128595
s__Oxyphotobacteria_unclassified	0	0.009092	0	0	0	0	0	0	0	0	0.002813	0	0	0	0	0	0	0.006186	0	0.007277	0.0012684
s__Devosia_sp._HM-198	0	0	0	0	0	0	0	0	0	0	0	0.009957	0.015382	0	0	0	0	0	0	0	0.00126695
s__uncultured_Acinetobacter_sp.	0	0	0	0	0	0	0	0	0	0	0	0	0	0	0	0	0.025328	0	0	0	0.0012664
s__Ruminococcus]_torques_group_unclassified	0	0	0	0	0	0	0	0	0.010232	0	0	0.009957	0	0	0	0	0.004749	0	0	0	0.0012469
s__Staphylococcus_sp._CNE_3	0	0	0	0	0	0	0	0	0	0	0	0	0	0.024925	0	0	0	0	0	0	0.00124625
s__Flavisolibacter_unclassified	0	0	0	0	0	0	0	0	0	0	0.004219	0.012801	0	0.007789	0	0	0	0	0	0	0.00124045
s__Acinetobacter_sp._GA67	0	0	0	0	0	0	0	0	0	0	0.014065	0.009957	0	0	0	0	0	0	0	0	0.0012011
s__Peptostreptococcus_sp._D1	0	0	0	0	0	0	0	0	0	0	0	0	0	0.010905	0	0	0.012664	0	0	0	0.00117845
s__Phascolarctobacterium_unclassified	0	0	0	0.002809	0	0	0	0	0	0	0	0.004267	0	0	0	0	0	0	0.012045	0.004366	0.00117435
s__Hydrogenophaga_unclassified	0	0	0	0	0	0.005969	0	0	0	0	0.008439	0.004267	0.004614	0	0	0	0	0	0	0	0.00116445
s__Ruminiclostridium_9_unclassified	0	0	0	0	0	0	0.010449	0	0.004385	0	0	0	0	0	0	0	0.007915	0	0	0	0.00113745
s__Clostridium]_innocuum_group_unclassified	0	0	0.005954	0.008426	0.008303	0	0	0	0	0	0	0	0	0	0	0	0	0	0	0	0.00113415
s__Bacteroides_heparinolyticus	0	0	0	0	0	0	0	0	0	0	0	0	0	0	0	0	0.022162	0	0	0	0.0011081
s__Haliangium_unclassified	0	0	0	0	0.009687	0	0	0	0	0	0	0	0.012305	0	0	0	0	0	0	0	0.0010996
s__Corynebacterium_urealyticum	0	0	0	0	0	0	0	0	0	0	0	0	0	0.02181	0	0	0	0	0	0	0.0010905
s__Leclercia_sp.	0	0	0	0	0	0	0	0	0	0	0	0	0	0.02181	0	0	0	0	0	0	0.0010905
s__Acinetobacter_sp.	0	0	0	0	0	0	0	0	0	0	0.015471	0	0	0	0	0	0	0	0	0.005821	0.0010646
s__Alphaproteobacteria_unclassified	0	0	0	0	0.008303	0	0	0	0	0	0.009845	0	0	0.003116	0	0	0	0	0	0	0.0010632
s__JG30-KF-CM45_unclassified	0	0	0	0	0	0	0	0	0	0	0.005626	0	0.003076	0	0	0	0.011081	0	0	0	0.00098915
s__Lachnoclostridium_unclassified	0	0	0	0	0	0	0	0	0	0	0	0	0	0	0	0	0.007915	0	0.004517	0.007277	0.00098545
s__Klebsiella_unclassified	0	0	0	0	0	0	0	0	0	0	0.019691	0	0	0	0	0	0	0	0	0	0.00098455
s__Lactobacillus_sp._KC45a	0	0	0	0	0	0	0	0	0	0	0	0	0	0	0	0	0	0	0.019573	0	0.00097865
s__Lactobacillus_harbinensis	0	0	0	0	0	0	0	0	0	0	0	0	0	0	0	0	0	0.009279	0	0.010187	0.0009733
s__Corynebacterium_sp._C3	0	0	0	0	0	0	0	0	0	0	0.012658	0	0.006153	0	0	0	0	0	0	0	0.00094055
s__Acinetobacter_unclassified	0	0	0	0	0	0	0	0	0	0	0	0.018491	0	0	0	0	0	0	0	0	0.00092455
s__Dialister_unclassified	0	0	0	0.005617	0	0.004477	0	0	0	0	0	0	0	0	0	0	0.003166	0	0.004517	0	0.00088885
s__uncultured_Sphingomonas_sp.	0	0	0	0	0.006919	0	0	0	0	0	0	0	0.010767	0	0	0	0	0	0	0	0.0008843
s__Eisenbergiella_sp.	0	0	0	0	0	0	0	0	0	0	0	0	0	0	0	0	0.017413	0	0	0	0.00087065
s__Streptococcus_henryi	0	0	0	0	0	0	0	0	0	0	0.011252	0.005689	0	0	0	0	0	0	0	0	0.00084705
s__Acinetobacter_sp._FR-W3CA	0	0	0	0	0	0	0	0	0	0	0	0	0.01692	0	0	0	0	0	0	0	0.000846
s__Fusobacterium_gastrosuis	0	0	0	0	0	0	0	0	0	0	0	0.007112	0.009229	0	0	0	0	0	0	0	0.00081705
s__Globicatella_sanguinis	0	0	0	0	0	0	0	0	0	0	0	0.008534	0	0.007789	0	0	0	0	0	0	0.00081615
s__Ruminococcus_2_unclassified	0.00436	0	0	0	0.002768	0.002985	0	0	0	0	0	0	0.006153	0	0	0	0	0	0	0	0.0008133
s__Patulibacter_unclassified	0	0	0	0	0	0	0	0	0	0	0	0.009957	0.006153	0	0	0	0	0	0	0	0.0008055
s__Pantoea_agglomerans	0	0	0	0	0	0	0	0	0	0	0	0	0	0	0	0	0	0	0	0.016008	0.0008004
s__uncultured_Pseudomonas_sp.	0	0	0	0	0	0	0	0	0	0	0	0	0	0	0	0	0.01583	0	0	0	0.0007915
s__Micromonosporaceae_unclassified	0.005813	0	0	0	0	0	0	0	0	0	0	0.009957	0	0	0	0	0	0	0	0	0.0007885
s__Afipia_unclassified	0	0	0	0	0	0	0	0	0	0	0	0	0	0.010905	0	0	0.004749	0	0	0	0.0007827
s__Pantoea_sp.	0	0	0	0	0	0	0	0	0	0	0	0.015646	0	0	0	0	0	0	0	0	0.0007823
s__Bifidobacterium_sp._195	0	0	0	0	0	0	0	0	0	0	0	0	0	0	0	0	0.006332	0.009279	0	0	0.00078055
s__Stenotrophomonas_maltophilia	0	0	0	0.004213	0	0	0	0	0	0	0	0.011379	0	0	0	0	0	0	0	0	0.0007796
s__Methyloversatilis_unclassified	0	0	0	0	0	0	0	0	0	0	0	0.008534	0.006153	0	0	0	0	0	0	0	0.00073435
s__Roseiflexaceae_unclassified	0.00872	0.003031	0	0.002809	0	0	0	0	0	0	0	0	0	0	0	0	0	0	0	0	0.000728
s__unclassified	0	0.003031	0	0.002809	0.005535	0	0	0	0	0	0	0	0	0	0	0	0.003166	0	0	0	0.00072705
s__Bifidobacterium_longum	0	0	0	0	0	0	0	0	0.002924	0	0.005626	0.002845	0	0	0	0	0	0.003093	0	0	0.0007244
s__Lactobacillus_salivarius	0	0	0	0	0	0	0	0	0	0	0	0	0	0	0	0	0.014247	0	0	0	0.00071235
s__Sulfuritalea_unclassified	0	0	0	0	0	0	0	0	0	0	0.005626	0.008534	0	0	0	0	0	0	0	0	0.000708
s__Staphylococcus_hyicus	0	0	0	0.014043	0	0	0	0	0	0	0	0	0	0	0	0	0	0	0	0	0.00070215
s__Helcococcus_unclassified	0	0	0	0	0	0	0	0	0	0	0	0	0.013843	0	0	0	0	0	0	0	0.00069215
s__Klebsiella_aerogenes	0	0	0	0	0	0	0	0	0	0	0	0	0.013843	0	0	0	0	0	0	0	0.00069215
s__Flectobacillus_unclassified	0	0	0	0	0	0	0	0	0.008771	0	0	0	0	0	0	0	0.004749	0	0	0	0.000676
s__Acinetobacter_sp._MG-2011-22-CW	0	0	0	0	0	0	0	0	0	0	0.007032	0	0.006153	0	0	0	0	0	0	0	0.00065925
s__Corynebacterium_epidermidicanis	0	0	0	0	0	0	0	0	0	0	0.007032	0	0.006153	0	0	0	0	0	0	0	0.00065925
s__Ruminococcaceae_UCG-013_unclassified	0	0	0.004465	0	0	0	0	0	0.004385	0	0	0.004267	0	0	0	0	0	0	0	0	0.00065585
s__Massilia_unclassified	0.00872	0	0	0	0	0	0	0	0	0	0	0.004267	0	0	0	0	0	0	0	0	0.00064935
s__Gemmata_unclassified	0	0	0	0	0.002768	0	0	0	0	0	0.004219	0.002845	0.003076	0	0	0	0	0	0	0	0.0006454
s__Bradyrhizobium_sp._BR3286	0	0	0	0	0	0	0	0	0	0	0	0.012801	0	0	0	0	0	0	0	0	0.00064005
s__Caldilineaceae_unclassified	0	0	0	0	0	0	0	0	0	0	0	0.012801	0	0	0	0	0	0	0	0	0.00064005
s__Staphylococcus_hominis	0	0	0	0	0	0	0	0	0	0	0	0.012801	0	0	0	0	0	0	0	0	0.00064005
s__Lysobacter_sp._A7	0	0	0	0.002809	0.006919	0	0	0	0	0	0	0	0	0	0	0	0	0	0	0.002911	0.00063195
s__Enterobacter_unclassified	0	0	0	0	0	0	0	0	0	0.012397	0	0	0	0	0	0	0	0	0	0	0.00061985
s__Micromonospora_sp._WMMB_411	0	0	0	0	0	0	0	0	0	0.012397	0	0	0	0	0	0	0	0	0	0	0.00061985
s__Rhizobiales_Incertae_Sedis_unclassified	0	0.006061	0	0	0	0	0	0	0	0.003099	0	0	0	0	0	0	0.003166	0	0	0	0.0006163
s__Lachnoclostridium_edouardi	0	0	0	0	0	0	0	0	0	0	0	0	0	0	0	0	0	0	0.012045	0	0.00060225
s__Bacillus_sp._CSB17	0	0	0	0	0	0.008954	0	0	0	0	0	0	0.003076	0	0	0	0	0	0	0	0.0006015
s__Lactobacillus_nagelii	0	0	0	0	0	0	0	0	0	0	0	0	0	0	0	0	0	0.006186	0	0.005821	0.00060035
s__Sphingobacterium_unclassified	0.002907	0	0	0	0	0	0	0	0	0	0.002813	0	0	0.006231	0	0	0	0	0	0	0.00059755
s__Bacillus_kokeshiiformis	0	0	0	0	0	0.011938	0	0	0	0	0	0	0	0	0	0	0	0	0	0	0.0005969
s__Eubacterium]_coprostanoligenes_group_unclassified	0	0	0.007442	0	0	0.004477	0	0	0	0	0	0	0	0	0	0	0	0	0	0	0.00059595
s__Citrobacter_freundii	0	0	0	0	0	0	0	0	0.011694	0	0	0	0	0	0	0	0	0	0	0	0.0005847
s__Ruminiclostridium_5_unclassified	0	0	0	0	0.004151	0	0	0	0	0.004649	0	0.002845	0	0	0	0	0	0	0	0	0.00058225
s__OM60(NOR5)_clade_unclassified	0	0	0	0	0	0	0	0	0	0	0	0	0	0	0	0	0.011081	0	0	0	0.00055405
s__Sphingobium_yanoikuyae	0	0	0	0	0	0	0	0	0	0	0	0	0	0	0	0	0.011081	0	0	0	0.00055405
s__Pseudomonas_sp.	0	0	0	0	0	0	0	0	0	0	0	0	0	0.010905	0	0	0	0	0	0	0.00054525
s__Actinomyces_urogenitalis	0	0	0	0	0	0	0	0	0	0	0	0	0.010767	0	0	0	0	0	0	0	0.00053835
s__Tyzzerella_4_unclassified	0	0.006061	0	0	0	0	0	0	0	0	0	0	0	0	0	0	0	0.00464	0	0	0.00053505
s__Micromonospora_echinospora	0	0.010608	0	0	0	0	0	0	0	0	0	0	0	0	0	0	0	0	0	0	0.0005304
s__Streptococcus_mitis	0	0	0	0	0	0	0	0	0	0	0	0	0	0	0	0	0	0	0.010539	0	0.00052695
s__Desulfovibrio_sp.	0	0	0	0	0	0.010446	0	0	0	0	0	0	0	0	0	0	0	0	0	0	0.0005223
s__Caulobacter_unclassified	0	0	0	0	0	0	0	0	0	0	0.005626	0	0	0	0	0	0.004749	0	0	0	0.00051875
s__Isosphaeraceae_unclassified	0	0	0	0	0	0	0	0	0	0	0	0.005689	0.004614	0	0	0	0	0	0	0	0.00051515
s__Frateuria_aurantia	0	0	0	0	0	0	0	0	0	0	0	0	0	0	0	0	0	0	0	0.010187	0.00050935
s__Helicobacter_unclassified	0	0	0.005954	0.004213	0	0	0	0	0	0	0	0	0	0	0	0	0	0	0	0	0.00050835
s__Brevundimonas_unclassified	0	0	0	0	0	0	0	0	0	0	0	0.009957	0	0	0	0	0	0	0	0	0.00049785
s__Clostridium_sensu_stricto_13_unclassified	0	0	0	0	0	0	0	0	0	0	0	0.009957	0	0	0	0	0	0	0	0	0.00049785
s__Dolosigranulum_unclassified	0	0	0	0	0	0	0	0	0	0	0	0.009957	0	0	0	0	0	0	0	0	0.00049785
s__Pseudomonas_unclassified	0	0	0	0	0	0	0	0	0	0	0	0.009957	0	0	0	0	0	0	0	0	0.00049785
s__Finegoldia_unclassified	0	0	0	0	0	0	0	0	0	0	0.004219	0.005689	0	0	0	0	0	0	0	0	0.0004954
s__Micromonospora_saelicesensis	0	0	0	0.00983	0	0	0	0	0	0	0	0	0	0	0	0	0	0	0	0	0.0004915
s__Acinetobacter_dispersus	0	0	0	0	0	0	0	0	0	0	0	0	0	0	0	0	0.009498	0	0	0	0.0004749
s__Collinsella_unclassified	0	0	0	0	0	0	0	0	0	0	0	0	0	0	0	0	0.009498	0	0	0	0.0004749
s__Eubacterium]_ruminantium_group_unclassified	0	0	0	0	0	0	0	0	0	0	0	0	0	0	0	0	0.009498	0	0	0	0.0004749
s__uncultured_Lactococcus_sp.	0	0	0	0	0	0	0	0	0	0	0	0	0	0.004673	0	0	0.004749	0	0	0	0.0004711
s__Bacteroidales_unclassified	0	0	0	0	0	0	0	0	0	0.004649	0	0	0	0.004673	0	0	0	0	0	0	0.0004661
s__SH-PL14_unclassified	0	0	0	0	0	0	0	0	0	0	0	0	0.009229	0	0	0	0	0	0	0	0.00046145
s__Ruminococcaceae_UCG-014_unclassified	0	0	0.005954	0	0	0	0	0	0	0	0	0	0	0.003116	0	0	0	0	0	0	0.0004535
s__Macrococcus_sp._R314A3	0	0	0	0	0.002768	0	0	0	0	0	0	0	0	0	0	0	0	0.006186	0	0	0.0004477
s__Clostridium_sp._Clone-24	0	0	0.008931	0	0	0	0	0	0	0	0	0	0	0	0	0	0	0	0	0	0.00044655
s__Firmicutes_unclassified	0	0	0.002977	0	0	0	0	0	0.002924	0	0	0	0	0	0	0	0	0	0.003011	0	0.0004456
s__Microscillaceae_unclassified	0	0	0	0	0	0.002985	0	0	0	0	0	0	0	0	0	0	0	0	0	0.005821	0.0004403
s__Solibacillus_unclassified	0.00872	0	0	0	0	0	0	0	0	0	0	0	0	0	0	0	0	0	0	0	0.000436
s__Ruminococcaceae_NK4A214_group_unclassified	0	0	0	0	0.004151	0.004477	0	0	0	0	0	0	0	0	0	0	0	0	0	0	0.0004314
s__Curtobacterium_sp._NJ-10	0	0	0.002977	0.005617	0	0	0	0	0	0	0	0	0	0	0	0	0	0	0	0	0.0004297
s__Cellulomonas_sp._VC-CS293	0	0	0	0	0	0	0	0	0	0	0	0.008534	0	0	0	0	0	0	0	0	0.0004267
s__Collinsella_vaginalis	0	0	0	0	0	0	0	0	0	0	0.008439	0	0	0	0	0	0	0	0	0	0.00042195
s__Lactobacillus_sp._RA2120	0	0	0	0	0	0	0	0	0	0	0.008439	0	0	0	0	0	0	0	0	0	0.00042195
s__Lactobacillus_rhamnosus	0	0	0	0	0	0	0	0	0	0	0	0	0	0	0	0	0	0.007733	0	0	0.00038665
s__Globicatella_sulfidifaciens	0	0	0	0	0	0	0	0	0	0	0	0	0.007691	0	0	0	0	0	0	0	0.00038455
s__Glutamicibacter_unclassified	0	0	0	0	0	0	0	0	0	0	0	0	0.007691	0	0	0	0	0	0	0	0.00038455
s__Aquicella_unclassified	0	0	0	0	0	0.002985	0	0	0	0	0	0	0.004614	0	0	0	0	0	0	0	0.00037995
s__Dongia_unclassified	0	0	0	0	0	0.002985	0	0	0	0	0	0	0.004614	0	0	0	0	0	0	0	0.00037995
s__Fournierella_massiliensis	0	0	0	0	0	0	0	0	0	0	0	0	0	0	0	0	0	0	0.007528	0	0.0003764
s__Ruminococcaceae_UCG-005_unclassified	0	0	0.007442	0	0	0	0	0	0	0	0	0	0	0	0	0	0	0	0	0	0.0003721
s__Streptococcus_orisratti	0	0	0.007442	0	0	0	0	0	0	0	0	0	0	0	0	0	0	0	0	0	0.0003721
s__Candidatus_Xiphinematobacter_unclassified	0	0	0	0	0	0	0	0	0	0	0.004219	0	0.003076	0	0	0	0	0	0	0	0.00036475
s__Leuconostoc_citreum	0	0	0	0	0	0	0	0	0	0	0	0	0	0	0	0	0	0	0	0.007277	0.00036385
s__Acinetobacter_sp._983B6_12ECASO	0.007267	0	0	0	0	0	0	0	0	0	0	0	0	0	0	0	0	0	0	0	0.00036335
s__Clostridium_perfringens	0.007267	0	0	0	0	0	0	0	0	0	0	0	0	0	0	0	0	0	0	0	0.00036335
s__Devosia_enhydra	0.007267	0	0	0	0	0	0	0	0	0	0	0	0	0	0	0	0	0	0	0	0.00036335
s__Holdemanella_unclassified	0.00436	0	0	0	0	0	0	0	0	0	0	0.002845	0	0	0	0	0	0	0	0	0.00036025
s__Peptoniphilus_unclassified	0	0	0	0	0	0	0	0	0	0	0.004219	0.002845	0	0	0	0	0	0	0	0	0.0003532
s__Bacteroides_fragilis	0	0	0	0	0	0	0	0	0	0	0.007032	0	0	0	0	0	0	0	0	0	0.0003516
s__Enterococcus_sp._VRE134aB15_13_2E	0	0	0	0.007021	0	0	0	0	0	0	0	0	0	0	0	0	0	0	0	0	0.00035105
s__Nitrospira_unclassified	0	0	0	0.007021	0	0	0	0	0	0	0	0	0	0	0	0	0	0	0	0	0.00035105
s__Dactylosporangium_sp._ECU-2	0	0	0	0	0.006919	0	0	0	0	0	0	0	0	0	0	0	0	0	0	0	0.00034595
s__Micromonosporales_unclassified	0	0	0	0	0	0	0	0.006348	0	0	0	0	0	0	0	0	0	0	0	0	0.0003174
s__Vogesella_unclassified	0	0	0	0	0	0	0	0	0	0	0	0	0	0	0	0	0.006332	0	0	0	0.0003166
s__Novosphingobium_sp._A37T18	0	0	0	0	0	0	0	0	0	0.006199	0	0	0	0	0	0	0	0	0	0	0.00030995
s__uncultured_Streptococcus_sp.	0	0	0	0	0	0	0	0	0	0.006199	0	0	0	0	0	0	0	0	0	0	0.00030995
s__Lysobacter_caeni	0	0	0	0	0	0	0	0	0	0	0	0	0	0	0	0	0	0.006186	0	0	0.0003093
s__Defluviicoccus_unclassified	0	0	0	0	0	0	0	0	0	0	0	0	0.006153	0	0	0	0	0	0	0	0.00030765
s__Methylopila_unclassified	0	0	0	0	0	0	0	0	0	0	0	0	0.006153	0	0	0	0	0	0	0	0.00030765
s__Dorea_unclassified	0	0	0	0	0	0.002985	0	0	0	0	0	0	0	0	0	0	0	0	0.003011	0	0.0002998
s__Izhakiella_unclassified	0.002907	0	0	0	0	0	0	0	0	0	0	0	0.003076	0	0	0	0	0	0	0	0.00029915
s__Blautia_caecimuris	0	0	0	0	0	0	0.005971	0	0	0	0	0	0	0	0	0	0	0	0	0	0.00029855
s__alpha_proteobacterium_WG1	0	0	0	0	0	0	0	0	0	0	0	0.002845	0.003076	0	0	0	0	0	0	0	0.00029605
s__Achromobacter_unclassified	0	0	0	0	0	0	0	0	0.005847	0	0	0	0	0	0	0	0	0	0	0	0.00029235
s__Lactococcus_lactis	0	0	0	0	0	0	0	0	0	0	0	0	0	0	0	0	0	0	0	0.005821	0.00029105
s__Prevotellaceae_unclassified	0	0	0	0	0	0	0	0	0	0	0	0	0	0	0	0	0	0	0	0.005821	0.00029105
s__Fusobacteriaceae_unclassified	0.005813	0	0	0	0	0	0	0	0	0	0	0	0	0	0	0	0	0	0	0	0.00029065
s__Novosphingobium_aromaticivorans	0.005813	0	0	0	0	0	0	0	0	0	0	0	0	0	0	0	0	0	0	0	0.00029065
s__Pirellula_unclassified	0.002907	0	0	0	0	0	0	0	0	0	0.002813	0	0	0	0	0	0	0	0	0	0.000286
s__Brevundimonas_sp._733B5_12EEMB	0	0	0	0	0	0	0	0	0	0	0	0.005689	0	0	0	0	0	0	0	0	0.00028445
s__Ilumatobacter_unclassified	0	0	0	0	0	0	0	0	0	0	0	0.005689	0	0	0	0	0	0	0	0	0.00028445
s__Pseudomonas_sp._BI205	0	0	0	0	0	0	0	0	0	0	0	0.005689	0	0	0	0	0	0	0	0	0.00028445
s__Sphingomonas_panni	0	0	0	0	0	0	0	0	0	0	0	0.005689	0	0	0	0	0	0	0	0	0.00028445
s__Globicatella_sp._canine_oral_taxon_218	0	0	0	0	0	0	0	0	0	0	0.005626	0	0	0	0	0	0	0	0	0	0.0002813
s__OPB56_unclassified	0	0	0	0	0	0	0	0	0	0	0.005626	0	0	0	0	0	0	0	0	0	0.0002813
s__Pseudoxanthomonas_mexicana	0	0	0	0	0	0	0	0	0	0	0.005626	0	0	0	0	0	0	0	0	0	0.0002813
s__Coprococcus_3_unclassified	0	0	0	0.005617	0	0	0	0	0	0	0	0	0	0	0	0	0	0	0	0	0.00028085
s__Ruminococcus_sp._Marseille-P3120	0	0	0	0.005617	0	0	0	0	0	0	0	0	0	0	0	0	0	0	0	0	0.00028085
s__Altererythrobacter_unclassified	0	0	0	0	0.005535	0	0	0	0	0	0	0	0	0	0	0	0	0	0	0	0.00027675
s__Arachidicoccus_unclassified	0	0	0	0	0.005535	0	0	0	0	0	0	0	0	0	0	0	0	0	0	0	0.00027675
s__Blastocatella_fastidiosa	0	0	0	0	0.005535	0	0	0	0	0	0	0	0	0	0	0	0	0	0	0	0.00027675
s__Candidatus_Stoquefichus_unclassified	0	0	0	0	0	0	0	0	0	0	0	0	0	0	0	0	0.004749	0	0	0	0.00023745
s__Prevotellaceae_UCG-004_unclassified	0	0	0	0	0	0	0	0	0	0	0	0	0	0	0	0	0.004749	0	0	0	0.00023745
s__Shinella_sp._HZN8	0	0	0	0	0	0	0	0	0	0	0	0	0	0	0	0	0.004749	0	0	0	0.00023745
s__CL500-29_marine_group_unclassified	0	0	0	0	0	0	0	0	0	0	0	0	0	0.004673	0	0	0	0	0	0	0.00023365
s__Eggerthella_unclassified	0	0	0	0	0	0	0	0	0	0	0	0	0	0.004673	0	0	0	0	0	0	0.00023365
s__Nocardioides_unclassified	0	0	0	0	0	0	0	0	0	0	0	0	0	0.004673	0	0	0	0	0	0	0.00023365
s__Bacteroides_sp._S129	0	0	0	0	0	0	0	0	0	0.004649	0	0	0	0	0	0	0	0	0	0	0.00023245
s__Geobacillus_sp._LV-3	0	0	0	0	0	0	0	0	0	0.004649	0	0	0	0	0	0	0	0	0	0	0.00023245
s__Lawsonella_unclassified	0	0	0	0	0	0	0	0	0	0.004649	0	0	0	0	0	0	0	0	0	0	0.00023245
s__Acinetobacter_sp._LCE2	0	0	0	0	0	0	0	0	0	0	0	0	0	0	0	0	0	0.00464	0	0	0.000232
s__Luteolibacter_unclassified	0	0	0	0	0	0	0	0	0	0	0	0	0.004614	0	0	0	0	0	0	0	0.0002307
s__Parabacteroides_goldsteinii	0	0	0	0	0	0	0	0	0	0	0	0	0.004614	0	0	0	0	0	0	0	0.0002307
s__Proteus_unclassified	0	0.004546	0	0	0	0	0	0	0	0	0	0	0	0	0	0	0	0	0	0	0.0002273
s__Shinella_yambaruensis	0	0	0	0	0	0	0.004478	0	0	0	0	0	0	0	0	0	0	0	0	0	0.0002239
s__Dubosiella_unclassified	0	0	0.004465	0	0	0	0	0	0	0	0	0	0	0	0	0	0	0	0	0	0.00022325
s__Prevotellaceae_Ga6A1_group_unclassified	0	0	0.004465	0	0	0	0	0	0	0	0	0	0	0	0	0	0	0	0	0	0.00022325
s__Staphylococcus_carnosus	0	0	0.004465	0	0	0	0	0	0	0	0	0	0	0	0	0	0	0	0	0	0.00022325
s__Bacteroides_sp.	0	0	0	0	0	0	0	0	0.004385	0	0	0	0	0	0	0	0	0	0	0	0.00021925
s__Lysobacter_unclassified	0	0	0	0	0	0	0	0	0.004385	0	0	0	0	0	0	0	0	0	0	0	0.00021925
s__Megasphaera_unclassified	0	0	0	0	0	0	0	0	0.004385	0	0	0	0	0	0	0	0	0	0	0	0.00021925
s__uncultured_Alloprevotella_sp.	0	0	0	0	0	0	0	0	0.004385	0	0	0	0	0	0	0	0	0	0	0	0.00021925
s__Blautia_sp._Ser8	0.00436	0	0	0	0	0	0	0	0	0	0	0	0	0	0	0	0	0	0	0	0.000218
s__Flavonifractor_unclassified	0.00436	0	0	0	0	0	0	0	0	0	0	0	0	0	0	0	0	0	0	0	0.000218
s__Arthrobacter_sp._108	0	0	0	0	0	0	0	0	0	0	0	0.004267	0	0	0	0	0	0	0	0	0.00021335
s__Bacillus_sp._MG-2011-10-BY	0	0	0	0	0	0	0	0	0	0	0	0.004267	0	0	0	0	0	0	0	0	0.00021335
s__Dorea_longicatena	0	0	0	0	0	0	0	0	0	0	0	0.004267	0	0	0	0	0	0	0	0	0.00021335
s__Herbaspirillum_unclassified	0	0	0	0	0	0	0	0	0	0	0	0.004267	0	0	0	0	0	0	0	0	0.00021335
s__Pseudolabrys_unclassified	0	0	0	0	0	0	0	0	0	0	0	0.004267	0	0	0	0	0	0	0	0	0.00021335
s__SC-I-84_unclassified	0	0	0	0	0	0	0	0	0	0	0	0.004267	0	0	0	0	0	0	0	0	0.00021335
s__uncultured_Kouleothrix_sp.	0	0	0	0	0	0	0	0	0	0	0	0.004267	0	0	0	0	0	0	0	0	0.00021335
s__Amaricoccus_unclassified	0	0	0	0	0	0	0	0	0	0	0.004219	0	0	0	0	0	0	0	0	0	0.00021095
s__Fodinicola_unclassified	0	0	0	0	0	0	0	0	0	0	0.004219	0	0	0	0	0	0	0	0	0	0.00021095
s__Microvirga_unclassified	0	0	0	0	0	0	0	0	0	0	0.004219	0	0	0	0	0	0	0	0	0	0.00021095
s__Pir4_lineage_unclassified	0	0	0	0	0	0	0	0	0	0	0.004219	0	0	0	0	0	0	0	0	0	0.00021095
s__Corynebacterium_sp._R603	0	0	0	0.004213	0	0	0	0	0	0	0	0	0	0	0	0	0	0	0	0	0.00021065
s__Catenisphaera_unclassified	0	0	0	0	0.004151	0	0	0	0	0	0	0	0	0	0	0	0	0	0	0	0.00020755
s__Gemmobacter_intermedius	0	0	0	0	0.004151	0	0	0	0	0	0	0	0	0	0	0	0	0	0	0	0.00020755
s__uncultured_Collinsella_sp.	0	0	0	0	0.004151	0	0	0	0	0	0	0	0	0	0	0	0	0	0	0	0.00020755
s__uncultured_Faecalibacterium_sp.	0	0	0	0	0.004151	0	0	0	0	0	0	0	0	0	0	0	0	0	0	0	0.00020755
s__uncultured_Tissierella_sp.	0	0	0	0	0.004151	0	0	0	0	0	0	0	0	0	0	0	0	0	0	0	0.00020755
s__Actinomadura_alba	0	0	0	0	0	0	0	0.003174	0	0	0	0	0	0	0	0	0	0	0	0	0.0001587
s__Dactylosporangium_unclassified	0	0	0	0	0	0	0	0.003174	0	0	0	0	0	0	0	0	0	0	0	0	0.0001587
s__Bacteroides_unclassified	0	0	0	0	0	0	0	0	0	0	0	0	0	0	0	0	0.003166	0	0	0	0.0001583
s__Fimbriiglobus_unclassified	0	0	0	0	0	0	0	0	0	0	0	0	0	0	0	0	0.003166	0	0	0	0.0001583
s__BIrii41_unclassified	0	0	0	0	0	0	0	0	0	0	0	0	0	0.003116	0	0	0	0	0	0	0.0001558
s__Nocardioides_sp._CZGSY3	0	0	0	0	0	0	0	0	0	0	0	0	0	0.003116	0	0	0	0	0	0	0.0001558
s__Prosthecobacter_fluviatilis	0	0	0	0	0	0	0	0	0	0	0	0	0	0.003116	0	0	0	0	0	0	0.0001558
s__SM2D12_unclassified	0	0	0	0	0	0	0	0	0	0	0	0	0	0.003116	0	0	0	0	0	0	0.0001558
s__uncultured_Desulfovibrio_sp.	0	0	0	0	0	0	0	0	0	0	0	0	0	0.003116	0	0	0	0	0	0	0.0001558
s__Methylophilus_unclassified	0	0	0	0	0	0	0	0	0	0.003099	0	0	0	0	0	0	0	0	0	0	0.00015495
s__B1-7BS_unclassified	0	0	0	0	0	0	0	0	0	0	0	0	0.003076	0	0	0	0	0	0	0	0.0001538
s__Collinsella]_massiliensis	0	0	0	0	0	0	0	0	0	0	0	0	0.003076	0	0	0	0	0	0	0	0.0001538
s__Nocardioides_sp._SP12	0	0	0	0	0	0	0	0	0	0	0	0	0.003076	0	0	0	0	0	0	0	0.0001538
s__Turicibacter_unclassified	0	0	0	0	0	0	0	0	0	0	0	0	0.003076	0	0	0	0	0	0	0	0.0001538
s__Weeksellaceae_unclassified	0	0	0	0	0	0	0	0	0	0	0	0	0.003076	0	0	0	0	0	0	0	0.0001538
s__Gordonia_unclassified	0	0.003031	0	0	0	0	0	0	0	0	0	0	0	0	0	0	0	0	0	0	0.00015155
s__Limnohabitans_unclassified	0	0.003031	0	0	0	0	0	0	0	0	0	0	0	0	0	0	0	0	0	0	0.00015155
s__Enterococcus_italicus	0	0	0	0	0	0	0	0	0	0	0	0	0	0	0	0	0	0	0.003011	0	0.00015055
s__Eubacterium_ramulus	0	0	0	0	0	0	0	0	0	0	0	0	0	0	0	0	0	0	0.003011	0	0.00015055
s__Nonomuraea_unclassified	0	0	0.002977	0	0	0	0	0	0	0	0	0	0	0	0	0	0	0	0	0	0.00014885
s__Terrimonas_unclassified	0	0	0.002977	0	0	0	0	0	0	0	0	0	0	0	0	0	0	0	0	0	0.00014885
s__uncultured_Anaerovorax_sp.	0	0	0.002977	0	0	0	0	0	0	0	0	0	0	0	0	0	0	0	0	0	0.00014885
s__Xanthomonadaceae_unclassified	0	0	0	0	0	0	0	0	0.002924	0	0	0	0	0	0	0	0	0	0	0	0.0001462
s__Agitococcus]_lubricus_group_unclassified	0	0	0	0	0	0	0	0	0	0	0	0	0	0	0	0	0	0	0	0.002911	0.00014555
s__Dechloromonas_unclassified	0.002907	0	0	0	0	0	0	0	0	0	0	0	0	0	0	0	0	0	0	0	0.00014535
s__Parasutterella_unclassified	0.002907	0	0	0	0	0	0	0	0	0	0	0	0	0	0	0	0	0	0	0	0.00014535
s__Actinomadura_sp._3-196	0	0	0	0	0	0	0	0	0	0	0	0.002845	0	0	0	0	0	0	0	0	0.00014225
s__Bacteroides_acidifaciens	0	0	0	0	0	0	0	0	0	0	0	0.002845	0	0	0	0	0	0	0	0	0.00014225
s__Chthoniobacter_unclassified	0	0	0	0	0	0	0	0	0	0	0	0.002845	0	0	0	0	0	0	0	0	0.00014225
s__Erysipelatoclostridium_unclassified	0	0	0	0	0	0	0	0	0	0	0	0.002845	0	0	0	0	0	0	0	0	0.00014225
s__Flavobacteriaceae_unclassified	0	0	0	0	0	0	0	0	0	0	0	0.002845	0	0	0	0	0	0	0	0	0.00014225
s__Gemmataceae_unclassified	0	0	0	0	0	0	0	0	0	0	0	0.002845	0	0	0	0	0	0	0	0	0.00014225
s__Geobacillus_uzenensis	0	0	0	0	0	0	0	0	0	0	0	0.002845	0	0	0	0	0	0	0	0	0.00014225
s__Lautropia_unclassified	0	0	0	0	0	0	0	0	0	0	0	0.002845	0	0	0	0	0	0	0	0	0.00014225
s__SWB02_unclassified	0	0	0	0	0	0	0	0	0	0	0	0.002845	0	0	0	0	0	0	0	0	0.00014225
s__Streptococcus_varani	0	0	0	0	0	0	0	0	0	0	0	0.002845	0	0	0	0	0	0	0	0	0.00014225
s__uncultured_Alkanindiges_sp.	0	0	0	0	0	0	0	0	0	0	0	0.002845	0	0	0	0	0	0	0	0	0.00014225
s__uncultured_Brevibacterium_sp.	0	0	0	0	0	0	0	0	0	0	0	0.002845	0	0	0	0	0	0	0	0	0.00014225
s__Acetatifactor_sp.	0	0	0	0	0	0	0	0	0	0	0.002813	0	0	0	0	0	0	0	0	0	0.00014065
s__Actinomyces_unclassified	0	0	0	0	0	0	0	0	0	0	0.002813	0	0	0	0	0	0	0	0	0	0.00014065
s__Bacteroidetes_unclassified	0	0	0	0	0	0	0	0	0	0	0.002813	0	0	0	0	0	0	0	0	0	0.00014065
s__Brevibacterium_paucivorans	0	0	0	0	0	0	0	0	0	0	0.002813	0	0	0	0	0	0	0	0	0	0.00014065
s__Brevundimonas_sp._mixed_culture_JK-Clone-05	0	0	0	0	0	0	0	0	0	0	0.002813	0	0	0	0	0	0	0	0	0	0.00014065
s__Chishuiella_unclassified	0	0	0	0	0	0	0	0	0	0	0.002813	0	0	0	0	0	0	0	0	0	0.00014065
s__Gastranaerophilales_unclassified	0	0	0	0	0	0	0	0	0	0	0.002813	0	0	0	0	0	0	0	0	0	0.00014065
s__KD4-96_unclassified	0	0	0	0	0	0	0	0	0	0	0.002813	0	0	0	0	0	0	0	0	0	0.00014065
s__Roseomonas_unclassified	0	0	0	0	0	0	0	0	0	0	0.002813	0	0	0	0	0	0	0	0	0	0.00014065
s__Vibrio_sp.	0	0	0	0	0	0	0	0	0	0	0.002813	0	0	0	0	0	0	0	0	0	0.00014065
s__uncultured_Deinococcus_sp.	0	0	0	0	0	0	0	0	0	0	0.002813	0	0	0	0	0	0	0	0	0	0.00014065
s__Angelakisella_unclassified	0	0	0	0.002809	0	0	0	0	0	0	0	0	0	0	0	0	0	0	0	0	0.00014045
s__Brachybacterium_sp._MCCC_1A10544	0	0	0	0.002809	0	0	0	0	0	0	0	0	0	0	0	0	0	0	0	0	0.00014045
s__Sphingomonadaceae_unclassified	0	0	0	0.002809	0	0	0	0	0	0	0	0	0	0	0	0	0	0	0	0	0.00014045
s__Bosea_unclassified	0	0	0	0	0.002768	0	0	0	0	0	0	0	0	0	0	0	0	0	0	0	0.0001384
s__Bryobacter_unclassified	0	0	0	0	0.002768	0	0	0	0	0	0	0	0	0	0	0	0	0	0	0	0.0001384
s__Chitinophagaceae_unclassified	0	0	0	0	0.002768	0	0	0	0	0	0	0	0	0	0	0	0	0	0	0	0.0001384
s__Terrimicrobium_unclassified	0	0	0	0	0.002768	0	0	0	0	0	0	0	0	0	0	0	0	0	0	0	0.0001384
