# Supplementary material for: The difference of intestinal microbiota composition between Lantang and Landrace newborn piglets
Source: BMC Vet Res. 2023 Sep 27;19:174. doi: 10.1186/s12917-023-03642-z (PMC10523759; doi:10.1186/s12917-023-03642-z)
Supplement: Supplementary file 4 — Tables S3 (A) Differences between two groups identified at Phylum-taxa level. (B) Differences between two groups identified at Class-taxa level. (C) Differences between two groups identified at Order-taxa level. (D) Differences between two groups identified at Family-taxa level. (E) Differences between two groups identified at Genus-taxa level. (F) Differences between two groups identified at Species-taxa level. [file 12917_2023_3642_MOESM4_ESM.xlsx]

## Sheet: A Phylum
TABLE S3-Differences between two groups identified at Phylum-taxa level
Phylum	log2FC	wilcox.test.p_value	q_value	significance	regulation	mean	mean_LW1D	mean_LT1D	LW1D_1	LW1D_2	LW1D_3	LW1D_4	LW1D_5	LW1D_6	LW1D_7	LW1D_8	LW1D_9	LW1D_10	LT1D_1	LT1D_2	LT1D_3	LT1D_4	LT1D_5	LT1D_6	LT1D_7	LT1D_8	LT1D_9	LT1D_10
p__Actinobacteria	-4.07	0.0002	0.0016	yes	down	0.5273	0.0594	0.9951	0.077027	0.057584	0.049118	0.053362	0.0512	0.053722	0.049261	0.068244	0.076012	0.058886	1.50494	1.91451	1.85655	1.71828	1.2829	0.308185	0.376749	0.310847	0.311667	0.366737
p__Firmicutes	-0.6	0.0003	0.0016	yes	down	70.2501	55.9187	84.5815	60.7046	45.8684	49.5468	42.3959	54.8108	58.2896	53.084	66.792	59.215	68.4803	80.4048	70.4104	72.8039	62.8848	94.3065	91.4473	87.1874	95.1826	96.8111	94.3767
p__Proteobacteria	1.62	0.0003	0.0016	yes	up	29.1475	43.9819	14.313	39.1661	53.9968	50.3729	57.5198	45.0951	41.6463	46.8473	33.1302	40.6446	31.4004	17.9679	27.4717	25.1427	35.263	4.41061	8.24454	12.2317	4.42919	2.80952	5.15907
p__Dadabacteria	-Inf	0.0052	0.0208	yes	down	0.0074	0	0.0148	0	0	0	0	0	0	0	0	0	0	0.012658	0.05405	0.023072	0.043619	0	0	0.009498	0.00464	0	0
p__Acidobacteria	-3.46	0.0164	0.0525	yes	down	0.0078	0.0013	0.0143	0	0	0	0.004213	0.008303	0	0	0	0	0	0.014065	0.032715	0.030763	0.043619	0	0	0.014247	0.003093	0.004517	0
p__Bacteroidetes	-2.01	0.0228	0.0608	yes	down	0.0294	0.0117	0.0472	0.010173	0.004546	0.01935	0.00983	0.017989	0.002985	0	0	0.039468	0.012397	0.05626	0.039826	0.086137	0.023367	0	0	0.115558	0.038663	0.042158	0.069855
p__Patescibacteria	-Inf	0.0306	0.0699	yes	down	0.0034	0	0.0068	0	0	0	0	0	0	0	0	0	0	0.004219	0.031292	0.015382	0.017136	0	0	0	0	0	0
p__Epsilonbacteraeota	Inf	0.1468	0.2936	no	up	0.0005	0.001	0	0	0	0.005954	0.004213	0	0	0	0	0	0	0	0	0	0	0	0	0	0	0	0
p__Planctomycetes	-2.84	0.192	0.3413	no	down	0.0024	0.0006	0.0043	0.002907	0	0	0	0.002768	0	0	0	0	0	0.011252	0.011379	0.01692	0	0	0	0.003166	0	0	0
p__unclassified	1.87	0.3043	0.4231	no	up	0.0007	0.0011	0.0003	0	0.003031	0	0.002809	0.005535	0	0	0	0	0	0	0	0	0	0	0	0.003166	0	0	0
p__Nitrospirae	Inf	0.3173	0.4231	no	up	0.0004	0.0007	0	0	0	0	0.007021	0	0	0	0	0	0	0	0	0	0	0	0	0	0	0	0
p__Deinococcus-Thermus	-Inf	0.3173	0.4231	no	down	0.0001	0	0.0003	0	0	0	0	0	0	0	0	0	0	0.002813	0	0	0	0	0	0	0	0	0
p__Cyanobacteria	-1.08	0.358	0.4406	no	down	0.0014	0.0009	0.0019	0	0.009092	0	0	0	0	0	0	0	0	0.005626	0	0	0	0	0	0	0.006186	0	0.007277
p__Chloroflexi	-1.42	0.4247	0.4789	no	down	0.0027	0.0015	0.004	0.00872	0.003031	0	0.002809	0	0	0	0	0	0	0.008439	0.017068	0.003076	0	0	0	0.011081	0	0	0
p__Fusobacteria	0.52	0.449	0.4789	no	up	0.0156	0.0183	0.0128	0.03052	0.046976	0.005954	0	0.005535	0.007461	0.019406	0.009522	0.019003	0.038741	0.002813	0.011379	0.009229	0.003116	0	0	0.039574	0.024744	0.021079	0.016008
p__Verrucomicrobia	-0.39	0.5182	0.5182	no	down	0.0033	0.0029	0.0038	0	0.010608	0	0	0.002768	0	0	0	0.005847	0.009298	0.004219	0.005689	0.012305	0.003116	0	0	0.007915	0	0	0.004366

## Sheet: B Class
TABLE S3-Differences between two groups identified at Class-taxa level
Class	log2FC	wilcox.test.p_value	q_value	significance	regulation	mean	mean_LW1D	mean_LT1D	LW1D_1	LW1D_2	LW1D_3	LW1D_4	LW1D_5	LW1D_6	LW1D_7	LW1D_8	LW1D_9	LW1D_10	LT1D_1	LT1D_2	LT1D_3	LT1D_4	LT1D_5	LT1D_6	LT1D_7	LT1D_8	LT1D_9	LT1D_10
c__Bacilli	-5.28	0.0002	0.0025	yes	down	40.9495	2.054	79.8451	1.20191	1.70932	2.28176	1.56996	0.78738	2.92634	2.47649	2.17747	3.41763	1.99129	75.2064	63.711	64.4594	54.7576	90.4799	84.1488	84.4646	93.8387	96.1034	91.2813
c__Clostridia	5.75	0.0002	0.0025	yes	up	22.8298	44.8239	0.8357	56.3591	40.1646	42.31	36.5865	50.3342	39.9242	36.8413	53.7288	34.1792	57.811	0.659644	1.07816	0.985957	1.00636	0.410851	1.13957	2.05313	0.499521	0.206272	0.317257
c__Actinobacteria	-4.07	0.0002	0.0025	yes	down	0.5245	0.059	0.9899	0.077027	0.057584	0.049118	0.053362	0.047049	0.053722	0.049261	0.068244	0.076012	0.058886	1.4965	1.89887	1.84732	1.70894	1.2829	0.308185	0.367251	0.310847	0.311667	0.366737
c__Gammaproteobacteria	1.66	0.0003	0.0028	yes	up	28.9115	43.9107	13.9124	39.0556	53.9119	50.3193	57.4594	44.9111	41.6134	46.8115	33.1191	40.6242	31.2811	17.5164	26.4334	24.3844	34.2566	4.41061	8.15137	11.8581	4.30237	2.75833	5.05283
c__Dadabacteriia	-Inf	0.0052	0.0385	yes	down	0.0074	0	0.0148	0	0	0	0	0	0	0	0	0	0	0.012658	0.05405	0.023072	0.043619	0	0	0.009498	0.00464	0	0
c__Holophagae	-4.27	0.013	0.0802	yes	down	0.0041	0.0004	0.0077	0	0	0	0.004213	0	0	0	0	0	0	0.008439	0.017068	0.015382	0.017136	0	0	0.014247	0	0.004517	0
c__Bacteroidia	-1.98	0.0278	0.1132	yes	down	0.0289	0.0117	0.0461	0.010173	0.004546	0.01935	0.00983	0.017989	0.002985	0	0	0.039468	0.012397	0.047821	0.036982	0.086137	0.023367	0	0	0.115558	0.038663	0.042158	0.069855
c__Saccharimonadia	-Inf	0.0306	0.1132	yes	down	0.0034	0	0.0068	0	0	0	0	0	0	0	0	0	0	0.004219	0.031292	0.015382	0.017136	0	0	0	0	0	0
c__Acidobacteria_unclassified	-Inf	0.0306	0.1132	yes	down	0.0019	0	0.0037	0	0	0	0	0	0	0	0	0	0	0.005626	0.008534	0.009229	0.01402	0	0	0	0	0	0
c__Subgroup_6	-Inf	0.0306	0.1132	yes	down	0.0014	0	0.0029	0	0	0	0	0	0	0	0	0	0	0	0.007112	0.006153	0.012463	0	0	0	0.003093	0	0
c__Alphaproteobacteria	-2.57	0.0343	0.1154	yes	down	0.2306	0.0664	0.3948	0.101734	0.08486	0.053583	0.051958	0.168823	0.022384	0.035826	0.01111	0.014618	0.119322	0.440231	1.03833	0.739852	0.984546	0	0.093172	0.367251	0.126813	0.051192	0.106237
c__Negativicutes	1.22	0.0588	0.1813	no	up	6.4586	9.0286	3.8885	3.13049	3.98994	4.93563	4.2212	3.65184	15.439	13.7662	10.8857	21.6021	8.66405	4.5303	5.607	7.33853	7.10369	3.4157	6.15892	0.645856	0.833565	0.486321	2.76508
c__Coriobacteriia	-2.7	0.1119	0.3185	no	down	0.0015	0.0004	0.0026	0	0	0	0	0.004151	0	0	0	0	0	0.008439	0	0.003076	0.004673	0	0	0.009498	0	0	0
c__Thermoleophilia	-Inf	0.1468	0.3395	no	down	0.0008	0	0.0016	0	0	0	0	0	0	0	0	0	0	0	0.009957	0.006153	0	0	0	0	0	0	0
c__Acidimicrobiia	-Inf	0.1468	0.3395	no	down	0.0005	0	0.001	0	0	0	0	0	0	0	0	0	0	0	0.005689	0	0.004673	0	0	0	0	0	0
c__Campylobacteria	Inf	0.1468	0.3395	no	up	0.0005	0.001	0	0	0	0.005954	0.004213	0	0	0	0	0	0	0	0	0	0	0	0	0	0	0	0
c__Planctomycetacia	-2.84	0.192	0.4048	no	down	0.0024	0.0006	0.0043	0.002907	0	0	0	0.002768	0	0	0	0	0	0.011252	0.011379	0.01692	0	0	0	0.003166	0	0	0
c__unclassified	1.87	0.3043	0.4048	no	up	0.0007	0.0011	0.0003	0	0.003031	0	0.002809	0.005535	0	0	0	0	0	0	0	0	0	0	0	0.003166	0	0	0
c__Anaerolineae	-Inf	0.3173	0.4048	no	down	0.0006	0	0.0013	0	0	0	0	0	0	0	0	0	0	0	0.012801	0	0	0	0	0	0	0	0
c__Nitrospira	Inf	0.3173	0.4048	no	up	0.0004	0.0007	0	0	0	0	0.007021	0	0	0	0	0	0	0	0	0	0	0	0	0	0	0	0
c__Ignavibacteria	-Inf	0.3173	0.4048	no	down	0.0003	0	0.0006	0	0	0	0	0	0	0	0	0	0	0.005626	0	0	0	0	0	0	0	0	0
c__Blastocatellia	Inf	0.3173	0.4048	no	up	0.0003	0.0006	0	0	0	0	0	0.005535	0	0	0	0	0	0	0	0	0	0	0	0	0	0	0
c__Tissierellia	Inf	0.3173	0.4048	no	up	0.0002	0.0004	0	0	0	0	0	0.004151	0	0	0	0	0	0	0	0	0	0	0	0	0	0	0
c__Flavobacteriia	-Inf	0.3173	0.4048	no	down	0.0001	0	0.0003	0	0	0	0	0	0	0	0	0	0	0	0.002845	0	0	0	0	0	0	0	0
c__Bacteroidetes_unclassified	-Inf	0.3173	0.4048	no	down	0.0001	0	0.0003	0	0	0	0	0	0	0	0	0	0	0.002813	0	0	0	0	0	0	0	0	0
c__Deinococci	-Inf	0.3173	0.4048	no	down	0.0001	0	0.0003	0	0	0	0	0	0	0	0	0	0	0.002813	0	0	0	0	0	0	0	0	0
c__KD4-96	-Inf	0.3173	0.4048	no	down	0.0001	0	0.0003	0	0	0	0	0	0	0	0	0	0	0.002813	0	0	0	0	0	0	0	0	0
c__Melainabacteria	-Inf	0.3173	0.4048	no	down	0.0001	0	0.0003	0	0	0	0	0	0	0	0	0	0	0.002813	0	0	0	0	0	0	0	0	0
c__Acidobacteriia	Inf	0.3173	0.4048	no	up	0.0001	0.0003	0	0	0	0	0	0.002768	0	0	0	0	0	0	0	0	0	0	0	0	0	0	0
c__Oxyphotobacteria	-0.83	0.358	0.4415	no	down	0.0013	0.0009	0.0016	0	0.009092	0	0	0	0	0	0	0	0	0.002813	0	0	0	0	0	0	0.006186	0	0.007277
c__Fusobacteriia	0.52	0.449	0.5359	no	up	0.0156	0.0183	0.0128	0.03052	0.046976	0.005954	0	0.005535	0.007461	0.019406	0.009522	0.019003	0.038741	0.002813	0.011379	0.009229	0.003116	0	0	0.039574	0.024744	0.021079	0.016008
c__Chloroflexia	-0.68	0.478	0.5527	no	down	0.0019	0.0015	0.0024	0.00872	0.003031	0	0.002809	0	0	0	0	0	0	0.005626	0.004267	0.003076	0	0	0	0.011081	0	0	0
c__Verrucomicrobiae	-0.39	0.5182	0.581	no	down	0.0033	0.0029	0.0038	0	0.010608	0	0	0.002768	0	0	0	0.005847	0.009298	0.004219	0.005689	0.012305	0.003116	0	0	0.007915	0	0	0.004366
c__Firmicutes_unclassified	1	0.6267	0.682	no	up	0.0004	0.0006	0.0003	0	0	0.002977	0	0	0	0	0	0.002924	0	0	0	0	0	0	0	0	0	0.003011	0
c__Erysipelotrichia	-0.09	0.8193	0.8661	no	down	0.0116	0.0113	0.012	0.01308	0.004546	0.016373	0.018255	0.033211	0	0	0	0.013156	0.013947	0.008439	0.014224	0.019996	0.017136	0	0	0.023745	0.010826	0.012045	0.013098
c__Betaproteobacteria	-0.55	0.9139	0.9393	no	down	0.0018	0.0015	0.0022	0.00872	0	0	0	0	0	0	0	0.005847	0	0	0	0	0.015578	0	0	0.006332	0	0	0
c__Deltaproteobacteria	-0.08	0.9628	0.9628	no	down	0.0035	0.0034	0.0036	0	0	0	0.008426	0.015222	0.010446	0	0	0	0	0.011252	0	0.018458	0.006231	0	0	0	0	0	0

## Sheet: C Order
TABLE S3-Differences between two groups identified at Order-taxa level
Order	log2FC	wilcox.test.p_value	q_value	significance	regulation	mean	mean_LW1D	mean_LT1D	LW1D_1	LW1D_2	LW1D_3	LW1D_4	LW1D_5	LW1D_6	LW1D_7	LW1D_8	LW1D_9	LW1D_10	LT1D_1	LT1D_2	LT1D_3	LT1D_4	LT1D_5	LT1D_6	LT1D_7	LT1D_8	LT1D_9	LT1D_10
o__Corynebacteriales	-7.1	0.0001	0.0024	yes	down	0.0827	0.0012	0.1643	0	0.003031	0	0.004213	0	0	0	0	0	0.004649	0.305208	0.265984	0.306093	0.384783	0.189314	0.021501	0.052238	0.049488	0.033124	0.034927
o__Lactobacillales	-5.3	0.0002	0.0024	yes	down	40.899	2.0219	79.7761	1.15395	1.67295	2.24455	1.51239	0.755552	2.8771	2.47649	2.17747	3.39278	1.95565	75.0826	63.6	64.3056	54.5785	90.4799	84.1488	84.4282	93.7954	96.0838	91.258
o__Clostridiales	5.75	0.0002	0.0024	yes	up	22.8298	44.8239	0.8357	56.3591	40.1646	42.31	36.5865	50.3342	39.9242	36.8413	53.7288	34.1792	57.811	0.659644	1.07816	0.985957	1.00636	0.410851	1.13957	2.05313	0.499521	0.206272	0.317257
o__Enterobacteriales	3.79	0.0002	0.0024	yes	up	21.6577	40.3996	2.9158	35.1796	50.0356	45.0815	53.3744	38.9594	38.708	43.6707	31.1813	38.1567	29.6493	3.98036	2.64704	2.82097	2.28533	3.50835	4.86406	2.76547	1.78157	1.59146	2.91353
o__Pasteurellales	5.18	0.0002	0.0024	yes	up	1.0885	2.1186	0.0585	1.68588	1.90177	3.63028	2.69337	2.52128	2.55327	2.3302	1.13793	2.0421	0.689591	0.073137	0.05405	0.107671	0.046735	0	0.188733	0.10606	0	0	0.008732
o__Micrococcales	-5.68	0.0002	0.0024	yes	down	0.3815	0.0146	0.7484	0.005813	0	0.002977	0.008426	0.013838	0.023876	0.013435	0.025393	0.029235	0.023245	1.11394	1.46504	1.39203	1.13877	1.05935	0.279516	0.218451	0.236615	0.257464	0.323078
o__Bifidobacteriales	1.08	0.0011	0.0115	yes	up	0.0227	0.0308	0.0146	0.055227	0.036369	0.025303	0.028085	0.026292	0.029845	0.035826	0.030154	0.021927	0.018596	0.022504	0.014224	0.021534	0	0.018126	0	0.025328	0.020105	0.015056	0.008732
o__Actinomycetales	-Inf	0.0019	0.0173	yes	down	0.0048	0	0.0096	0	0	0	0	0	0	0	0	0	0	0.014065	0.007112	0.038454	0.012463	0.016112	0	0.004749	0	0.003011	0
o__Betaproteobacteriales	-3.17	0.0032	0.026	yes	down	5.6441	1.129	10.1593	1.82685	1.55779	1.10441	0.971746	2.91427	0.268609	0.715032	0.73799	0.31282	0.880197	12.1352	21.2844	19.8253	30.3589	0.747185	3.01496	8.62566	2.4543	1.11718	2.03015
o__Micromonosporales	3.25	0.0038	0.0277	yes	up	0.0052	0.0095	0.001	0.005813	0.010608	0.017861	0.00983	0.006919	0	0	0.009522	0.021927	0.012397	0	0.009957	0	0	0	0	0	0	0	0
o__Dadabacteriales	-Inf	0.0052	0.0345	yes	down	0.0074	0	0.0148	0	0	0	0	0	0	0	0	0	0	0.012658	0.05405	0.023072	0.043619	0	0	0.009498	0.00464	0	0
o__Actinobacteria_unclassified	-4.68	0.0124	0.073	yes	down	0.024	0.0018	0.0463	0.007267	0.004546	0	0.002809	0	0	0	0	0.002924	0	0.036569	0.122324	0.078446	0.149551	0	0.007167	0.061736	0.00464	0.003011	0
o__Subgroup_7	-4.27	0.013	0.073	yes	down	0.0041	0.0004	0.0077	0	0	0	0.004213	0	0	0	0	0	0	0.008439	0.017068	0.015382	0.017136	0	0	0.014247	0	0.004517	0
o__Sphingomonadales	-2.77	0.0156	0.0813	yes	down	0.0936	0.024	0.1633	0.050867	0.034853	0.029769	0.015447	0.042898	0.005969	0.007464	0.006348	0.005847	0.040291	0.167372	0.467961	0.289173	0.384783	0	0.052559	0.161464	0.046395	0.013551	0.04948
o__Saccharimonadales	-Inf	0.0306	0.1314	yes	down	0.0034	0	0.0068	0	0	0	0	0	0	0	0	0	0	0.004219	0.031292	0.015382	0.017136	0	0	0	0	0	0
o__Acidobacteria_unclassified	-Inf	0.0306	0.1314	yes	down	0.0019	0	0.0037	0	0	0	0	0	0	0	0	0	0	0.005626	0.008534	0.009229	0.01402	0	0	0	0	0	0
o__Subgroup_6_unclassified	-Inf	0.0306	0.1314	yes	down	0.0014	0	0.0029	0	0	0	0	0	0	0	0	0	0	0	0.007112	0.006153	0.012463	0	0	0	0.003093	0	0
o__Rhodospirillales	1.45	0.0393	0.1594	yes	up	0.0051	0.0074	0.0027	0.011627	0.009092	0.004465	0.004213	0.012454	0.007461	0.013435	0	0	0.010847	0	0.004267	0.018458	0	0	0	0.004749	0	0	0
o__Acetobacterales	-4.04	0.0451	0.1733	yes	down	0.007	0.0008	0.0132	0	0	0	0	0.008303	0	0	0	0	0	0.002813	0	0	0	0	0	0.034826	0.024744	0.028607	0.040749
o__Bacteroidales	-2.12	0.0477	0.1741	yes	down	0.0228	0.0085	0.037	0.007267	0.004546	0.016373	0.00983	0.004151	0	0	0	0.030697	0.012397	0.025317	0.017068	0.067679	0.004673	0	0	0.110809	0.038663	0.042158	0.064034
o__Selenomonadales	1.22	0.0588	0.2044	no	up	6.4586	9.0286	3.8885	3.13049	3.98994	4.93563	4.2212	3.65184	15.439	13.7662	10.8857	21.6021	8.66405	4.5303	5.607	7.33853	7.10369	3.4157	6.15892	0.645856	0.833565	0.486321	2.76508
o__Thermomicrobiales	-Inf	0.0682	0.2263	no	down	0.001	0	0.002	0	0	0	0	0	0	0	0	0	0	0.005626	0	0.003076	0	0	0	0.011081	0	0	0
o__Caulobacterales	-3.25	0.0781	0.2479	no	down	0.0521	0.0099	0.0944	0.01744	0.006061	0.008931	0.016851	0.04013	0	0	0	0	0.009298	0.122365	0.270251	0.173811	0.255484	0	0	0.088647	0.018558	0.009034	0.005821
o__Gemmatales	-2.42	0.0912	0.2774	no	down	0.0009	0.0003	0.0016	0	0	0	0	0.002768	0	0	0	0	0	0.004219	0.005689	0.003076	0	0	0	0.003166	0	0	0
o__Acidiferrobacterales	-3.35	0.0958	0.2797	no	down	0.1718	0.0307	0.3129	0.04796	0.059099	0.055072	0.023872	0.071957	0.004477	0.017913	0	0.013156	0.013947	0.267233	0.98855	0.584498	0.901982	0	0	0.248528	0.055674	0.028607	0.053846
o__Flavobacteriales	-3.03	0.1119	0.3025	no	down	0.0027	0.0006	0.0049	0	0	0	0	0.005535	0	0	0	0	0	0.015471	0.009957	0.018458	0.004673	0	0	0	0	0	0
o__Coriobacteriales	-2.7	0.1119	0.3025	no	down	0.0015	0.0004	0.0026	0	0	0	0	0.004151	0	0	0	0	0	0.008439	0	0.003076	0.004673	0	0	0.009498	0	0	0
o__Rhizobiales	-2.41	0.1304	0.3349	no	down	0.0678	0.0215	0.1142	0.01744	0.034853	0.007442	0.015447	0.052584	0.005969	0.014928	0.004761	0.008771	0.052688	0.127991	0.284475	0.238414	0.325586	0	0.040614	0.077566	0.037116	0	0.010187
o__Solirubrobacterales	-Inf	0.1468	0.3349	no	down	0.0008	0	0.0016	0	0	0	0	0	0	0	0	0	0	0	0.009957	0.006153	0	0	0	0	0	0	0
o__Microtrichales	-Inf	0.1468	0.3349	no	down	0.0005	0	0.001	0	0	0	0	0	0	0	0	0	0	0	0.005689	0	0.004673	0	0	0	0	0	0
o__Isosphaerales	-Inf	0.1468	0.3349	no	down	0.0005	0	0.001	0	0	0	0	0	0	0	0	0	0	0	0.005689	0.004614	0	0	0	0	0	0	0
o__Campylobacterales	Inf	0.1468	0.3349	no	up	0.0005	0.001	0	0	0	0.005954	0.004213	0	0	0	0	0	0	0	0	0	0	0	0	0	0	0	0
o__Xanthomonadales	1.12	0.1779	0.3935	no	up	0.0066	0.0091	0.0042	0.007267	0	0.011907	0.025277	0.023525	0.004477	0	0	0.007309	0.010847	0.005626	0.017068	0	0	0	0	0	0.006186	0	0.013098
o__Propionibacteriales	-3.06	0.192	0.4122	no	down	0.0028	0.0006	0.005	0.002907	0.003031	0	0	0	0	0	0	0	0	0	0.011379	0.010767	0.023367	0	0	0.004749	0	0	0
o__Chthoniobacterales	-1.74	0.2137	0.437	no	down	0.0006	0.0003	0.001	0	0	0	0	0.002768	0	0	0	0	0	0.004219	0.002845	0.003076	0	0	0	0	0	0	0
o__Enterobacterales	1.88	0.2345	0.437	no	up	0.0199	0.0312	0.0085	0.062494	0.066676	0.05656	0.068809	0.045665	0	0	0	0.011694	0	0	0.015646	0.013843	0.02181	0	0	0	0	0.018068	0.016008
o__Chloroflexales	1.91	0.3043	0.437	no	up	0.0009	0.0015	0.0004	0.00872	0.003031	0	0.002809	0	0	0	0	0	0	0	0.004267	0	0	0	0	0	0	0	0
o__unclassified	1.87	0.3043	0.437	no	up	0.0007	0.0011	0.0003	0	0.003031	0	0.002809	0.005535	0	0	0	0	0	0	0	0	0	0	0	0.003166	0	0	0
o__Caldilineales	-Inf	0.3173	0.437	no	down	0.0006	0	0.0013	0	0	0	0	0	0	0	0	0	0	0	0.012801	0	0	0	0	0	0	0	0
o__Cellvibrionales	-Inf	0.3173	0.437	no	down	0.0006	0	0.0011	0	0	0	0	0	0	0	0	0	0	0	0	0	0	0	0	0.011081	0	0	0
o__Planctomycetales	-Inf	0.3173	0.437	no	down	0.0005	0	0.0009	0	0	0	0	0	0	0	0	0	0	0	0	0.009229	0	0	0	0	0	0	0
o__Nitrospirales	Inf	0.3173	0.437	no	up	0.0004	0.0007	0	0	0	0	0.007021	0	0	0	0	0	0	0	0	0	0	0	0	0	0	0	0
o__OPB56	-Inf	0.3173	0.437	no	down	0.0003	0	0.0006	0	0	0	0	0	0	0	0	0	0	0.005626	0	0	0	0	0	0	0	0	0
o__Blastocatellales	Inf	0.3173	0.437	no	up	0.0003	0.0006	0	0	0	0	0	0.005535	0	0	0	0	0	0	0	0	0	0	0	0	0	0	0
o__Frankiales	-Inf	0.3173	0.437	no	down	0.0002	0	0.0004	0	0	0	0	0	0	0	0	0	0	0.004219	0	0	0	0	0	0	0	0	0
o__Tissierellales	Inf	0.3173	0.437	no	up	0.0002	0.0004	0	0	0	0	0	0.004151	0	0	0	0	0	0	0	0	0	0	0	0	0	0	0
o__Rickettsiales	-Inf	0.3173	0.437	no	down	0.0002	0	0.0003	0	0	0	0	0	0	0	0	0	0	0	0	0	0.003116	0	0	0	0	0	0
o__Bacteroidetes_unclassified	-Inf	0.3173	0.437	no	down	0.0001	0	0.0003	0	0	0	0	0	0	0	0	0	0	0.002813	0	0	0	0	0	0	0	0	0
o__Deinococcales	-Inf	0.3173	0.437	no	down	0.0001	0	0.0003	0	0	0	0	0	0	0	0	0	0	0.002813	0	0	0	0	0	0	0	0	0
o__Gastranaerophilales	-Inf	0.3173	0.437	no	down	0.0001	0	0.0003	0	0	0	0	0	0	0	0	0	0	0.002813	0	0	0	0	0	0	0	0	0
o__KD4-96_unclassified	-Inf	0.3173	0.437	no	down	0.0001	0	0.0003	0	0	0	0	0	0	0	0	0	0	0.002813	0	0	0	0	0	0	0	0	0
o__Vibrionales	-Inf	0.3173	0.437	no	down	0.0001	0	0.0003	0	0	0	0	0	0	0	0	0	0	0.002813	0	0	0	0	0	0	0	0	0
o__Solibacterales	Inf	0.3173	0.437	no	up	0.0001	0.0003	0	0	0	0	0	0.002768	0	0	0	0	0	0	0	0	0	0	0	0	0	0	0
o__Oxyphotobacteria_unclassified	-0.83	0.358	0.484	no	down	0.0013	0.0009	0.0016	0	0.009092	0	0	0	0	0	0	0	0	0.002813	0	0	0	0	0	0	0.006186	0	0.007277
o__Reyranellales	-1.68	0.3751	0.4979	no	down	0.0029	0.0014	0.0045	0.00436	0	0.002977	0	0	0	0	0	0	0.006199	0.005626	0.011379	0.015382	0.012463	0	0	0	0	0	0
o__Fusobacteriales	0.52	0.449	0.5853	no	up	0.0156	0.0183	0.0128	0.03052	0.046976	0.005954	0	0.005535	0.007461	0.019406	0.009522	0.019003	0.038741	0.002813	0.011379	0.009229	0.003116	0	0	0.039574	0.024744	0.021079	0.016008
o__Streptosporangiales	1	0.4656	0.5963	no	up	0.0004	0.0006	0.0003	0	0	0.002977	0	0	0	0	0.003174	0	0	0	0.002845	0	0	0	0	0	0	0	0
o__Bacillales	-1.1	0.4947	0.6226	no	down	0.0505	0.0321	0.069	0.04796	0.036369	0.037211	0.057575	0.031827	0.049245	0	0	0.02485	0.035642	0.123771	0.110945	0.153815	0.17915	0	0	0.036409	0.043302	0.019573	0.023285
o__Myxococcales	-0.58	0.5432	0.6489	no	down	0.0013	0.001	0.0015	0	0	0	0	0.009687	0	0	0	0	0	0	0	0.012305	0.003116	0	0	0	0	0	0
o__Alphaproteobacteria_unclassified	-0.7	0.5432	0.6489	no	down	0.0011	0.0008	0.0013	0	0	0	0	0.008303	0	0	0	0	0	0.009845	0	0	0.003116	0	0	0	0	0	0
o__Sphingobacteriales	-1.58	0.5432	0.6489	no	down	0.0006	0.0003	0.0009	0.002907	0	0	0	0	0	0	0	0	0	0.002813	0	0	0.006231	0	0	0	0	0	0
o__Chitinophagales	-1.18	0.5511	0.6489	no	down	0.0018	0.0011	0.0025	0	0	0.002977	0	0.008303	0	0	0	0	0	0.004219	0.012801	0	0.007789	0	0	0	0	0	0
o__Firmicutes_unclassified	1	0.6267	0.7262	no	up	0.0004	0.0006	0.0003	0	0	0.002977	0	0	0	0	0	0.002924	0	0	0	0	0	0	0	0	0	0.003011	0
o__Verrucomicrobiales	-0.05	0.701	0.7923	no	down	0.0027	0.0026	0.0027	0	0.010608	0	0	0	0	0	0	0.005847	0.009298	0	0.002845	0.009229	0.003116	0	0	0.007915	0	0	0.004366
o__Pseudomonadales	-1.23	0.7055	0.7923	no	down	0.3217	0.1922	0.4513	0.245615	0.290949	0.379549	0.301915	0.375009	0.071629	0.077624	0.061896	0.080398	0.037191	1.05205	1.42664	1.02749	0.641825	0.155076	0.083616	0.101311	0.00464	0.003011	0.017464
o__Erysipelotrichales	-0.09	0.8193	0.9062	no	down	0.0116	0.0113	0.012	0.01308	0.004546	0.016373	0.018255	0.033211	0	0	0	0.013156	0.013947	0.008439	0.014224	0.019996	0.017136	0	0	0.023745	0.010826	0.012045	0.013098
o__Burkholderiales	-0.55	0.9139	0.9687	no	down	0.0018	0.0015	0.0022	0.00872	0	0	0	0	0	0	0	0.005847	0	0	0	0	0.015578	0	0	0.006332	0	0	0
o__Pirellulales	-1.22	0.9422	0.9687	no	down	0.0005	0.0003	0.0007	0.002907	0	0	0	0	0	0	0	0	0	0.007032	0	0	0	0	0	0	0	0	0
o__Rhodobacterales	0	0.9422	0.9687	no	no	0.0004	0.0004	0.0004	0	0	0	0	0.004151	0	0	0	0	0	0.004219	0	0	0	0	0	0	0	0	0
o__Diplorickettsiales	-0.74	0.9422	0.9687	no	down	0.0004	0.0003	0.0005	0	0	0	0	0	0.002985	0	0	0	0	0	0	0.004614	0	0	0	0	0	0	0
o__Dongiales	-0.74	0.9422	0.9687	no	down	0.0004	0.0003	0.0005	0	0	0	0	0	0.002985	0	0	0	0	0	0	0.004614	0	0	0	0	0	0	0
o__Desulfovibrionales	0.19	0.9628	0.9762	no	up	0.0022	0.0024	0.0021	0	0	0	0.008426	0.005535	0.010446	0	0	0	0	0.011252	0	0.006153	0.003116	0	0	0	0	0	0
o__Cytophagales	0.13	1	1	no	up	0.0011	0.0012	0.0011	0	0	0	0	0	0.002985	0	0	0.008771	0	0	0	0	0	0	0	0.004749	0	0	0.005821

## Sheet: D Family
TABLE S3-Differences between two groups identified at Family-taxa level
Family	log2FC	wilcox.test.p_value	q_value	significance	regulation	mean	mean_LW1D	mean_LT1D	LW1D_1	LW1D_2	LW1D_3	LW1D_4	LW1D_5	LW1D_6	LW1D_7	LW1D_8	LW1D_9	LW1D_10	LT1D_1	LT1D_2	LT1D_3	LT1D_4	LT1D_5	LT1D_6	LT1D_7	LT1D_8	LT1D_9	LT1D_10
f__Corynebacteriaceae	-6.95	0.0001	0.0032	yes	down	0.0561	0.0009	0.1114	0	0	0	0.004213	0	0	0	0	0	0.004649	0.194096	0.207667	0.181502	0.302218	0.102713	0.021501	0.037992	0.026291	0.015056	0.02474
f__Lactobacillaceae	-7.87	0.0002	0.0032	yes	down	38.2531	0.3253	76.1809	0.433095	0.74101	0.843938	0.685278	0.116239	0.029845	0.020899	0.023806	0.112557	0.246393	71.3864	59.6828	59.7988	49.8053	87.3683	76.0691	82.3292	91.8004	94.8869	88.6821
f__Clostridiaceae_1	5.99	0.0002	0.0032	yes	up	22.6146	44.5275	0.7017	56.067	39.613	41.8888	36.1905	49.5731	39.8167	36.7547	53.6717	34.0447	57.6545	0.485239	0.903207	0.815222	0.81007	0.255775	1.0894	1.90433	0.40673	0.099372	0.247402
f__Enterobacteriaceae	3.79	0.0002	0.0032	yes	up	21.676	40.4308	2.9212	35.2421	50.1023	45.1381	53.4432	39.0051	38.708	43.6707	31.1813	38.1684	29.6493	3.98036	2.64704	2.83482	2.30714	3.50835	4.86406	2.76547	1.78157	1.60953	2.91353
f__Pasteurellaceae	5.18	0.0002	0.0032	yes	up	1.0885	2.1186	0.0585	1.68588	1.90177	3.63028	2.69337	2.52128	2.55327	2.3302	1.13793	2.0421	0.689591	0.073137	0.05405	0.107671	0.046735	0	0.188733	0.10606	0	0	0.008732
f__Micrococcaceae	-5.83	0.0002	0.0032	yes	down	0.3755	0.013	0.7379	0.005813	0	0	0	0.013838	0.023876	0.008957	0.025393	0.029235	0.023245	1.11113	1.45367	1.39203	1.13877	1.03921	0.279516	0.204204	0.222696	0.239397	0.298338
f__Carnobacteriaceae	-Inf	0.0002	0.0032	yes	down	0.0294	0	0.0588	0	0	0	0	0	0	0	0	0	0	0.082983	0.095299	0.104594	0.185381	0.080559	0	0.011081	0.006186	0.007528	0.014553
f__Corynebacteriales_unclassified	-Inf	0.0002	0.0032	yes	down	0.0264	0	0.0529	0	0	0	0	0	0	0	0	0	0	0.111113	0.058317	0.12459	0.082565	0.086601	0	0.014247	0.023198	0.018068	0.010187
f__Bifidobacteriaceae	1.08	0.0011	0.0159	yes	up	0.0227	0.0308	0.0146	0.055227	0.036369	0.025303	0.028085	0.026292	0.029845	0.035826	0.030154	0.021927	0.018596	0.022504	0.014224	0.021534	0	0.018126	0	0.025328	0.020105	0.015056	0.008732
f__Aerococcaceae	-Inf	0.0019	0.0225	yes	down	0.0115	0	0.023	0	0	0	0	0	0	0	0	0	0	0.037975	0.038404	0.061526	0.062313	0	0.009556	0.009498	0.010826	0	0
f__Actinomycetales_unclassified	-Inf	0.0019	0.0225	yes	down	0.0041	0	0.0082	0	0	0	0	0	0	0	0	0	0	0.011252	0.007112	0.027687	0.012463	0.016112	0	0.004749	0	0.003011	0
f__Burkholderiaceae	-3.17	0.0032	0.0347	yes	down	5.6375	1.1257	10.1494	1.82394	1.55476	1.09697	0.971746	2.90735	0.268609	0.715032	0.73799	0.31282	0.8678	12.1183	21.2375	19.8022	30.3527	0.747185	3.01496	8.61932	2.4543	1.11718	2.03015
f__Micromonosporaceae	3.15	0.0038	0.038	yes	up	0.0049	0.0089	0.001	0.005813	0.010608	0.017861	0.00983	0.006919	0	0	0.003174	0.021927	0.012397	0	0.009957	0	0	0	0	0	0	0	0
f__Family_XI	-Inf	0.0052	0.0422	yes	down	0.0233	0	0.0466	0	0	0	0	0	0	0	0	0	0	0.094235	0.088187	0.139972	0.124626	0	0	0.011081	0.007733	0	0
f__Dadabacteriales_unclassified	-Inf	0.0052	0.0422	yes	down	0.0074	0	0.0148	0	0	0	0	0	0	0	0	0	0	0.012658	0.05405	0.023072	0.043619	0	0	0.009498	0.00464	0	0
f__Devosiaceae	-Inf	0.0052	0.0422	yes	down	0.0045	0	0.009	0	0	0	0	0	0	0	0	0	0	0.016878	0.021336	0.010767	0.029599	0	0	0.007915	0.003093	0	0
f__Actinobacteria_unclassified	-4.68	0.0124	0.0845	yes	down	0.024	0.0018	0.0463	0.007267	0.004546	0	0.002809	0	0	0	0	0.002924	0	0.036569	0.122324	0.078446	0.149551	0	0.007167	0.061736	0.00464	0.003011	0
f__Streptococcaceae	-1.04	0.0126	0.0845	yes	down	2.5929	1.693	3.4928	0.720857	0.925884	1.39614	0.820087	0.621324	2.84725	2.45559	2.15366	3.28022	1.70926	3.55561	3.76645	4.29914	4.50523	3.03104	8.07014	2.05313	1.97179	1.15633	2.51914
f__Subgroup_7_unclassified	-4.27	0.013	0.0845	yes	down	0.0041	0.0004	0.0077	0	0	0	0.004213	0	0	0	0	0	0	0.008439	0.017068	0.015382	0.017136	0	0	0.014247	0	0.004517	0
f__Pseudomonadaceae	-Inf	0.013	0.0845	yes	down	0.0038	0	0.0075	0	0	0	0	0	0	0	0	0	0	0	0.027025	0.009229	0.020252	0	0	0.01583	0	0.003011	0
f__Sphingomonadaceae	-2.77	0.0156	0.0966	yes	down	0.0936	0.024	0.1633	0.050867	0.034853	0.029769	0.015447	0.042898	0.005969	0.007464	0.006348	0.005847	0.040291	0.167372	0.467961	0.289173	0.384783	0	0.052559	0.161464	0.046395	0.013551	0.04948
f__Lachnospiraceae	-0.74	0.0191	0.1129	yes	down	0.065	0.0487	0.0812	0.05232	0.048491	0.007442	0.035106	0.04013	0.07909	0.041797	0.033329	0.086245	0.063535	0.077357	0.1081	0.067679	0.12151	0.134936	0.05017	0.082315	0.055674	0.067754	0.04657
f__Leuconostocaceae	-3.96	0.0211	0.1193	yes	down	0.0058	0.0007	0.0109	0	0	0	0	0.006919	0	0	0	0	0	0	0.004267	0.012305	0	0	0	0.014247	0.006186	0.030113	0.042204
f__Rhodospirillales_unclassified	1.82	0.0265	0.1421	yes	up	0.0047	0.0074	0.0021	0.011627	0.009092	0.004465	0.004213	0.012454	0.007461	0.013435	0	0	0.010847	0	0.004267	0.012305	0	0	0	0.004749	0	0	0
f__Saccharimonadales_unclassified	-Inf	0.0306	0.1421	yes	down	0.0034	0	0.0068	0	0	0	0	0	0	0	0	0	0	0.004219	0.031292	0.015382	0.017136	0	0	0	0	0	0
f__Clostridiales_unclassified	Inf	0.0306	0.1421	yes	up	0.0023	0.0047	0	0.01744	0	0	0.012638	0.002768	0	0	0	0	0.013947	0	0	0	0	0	0	0	0	0	0
f__Acidobacteria_unclassified	-Inf	0.0306	0.1421	yes	down	0.0019	0	0.0037	0	0	0	0	0	0	0	0	0	0	0.005626	0.008534	0.009229	0.01402	0	0	0	0	0	0
f__Subgroup_6_unclassified	-Inf	0.0306	0.1421	yes	down	0.0014	0	0.0029	0	0	0	0	0	0	0	0	0	0	0	0.007112	0.006153	0.012463	0	0	0	0.003093	0	0
f__Acetobacteraceae	-4.04	0.0451	0.2022	yes	down	0.007	0.0008	0.0132	0	0	0	0	0.008303	0	0	0	0	0	0.002813	0	0	0	0	0	0.034826	0.024744	0.028607	0.040749
f__Rhizobiales_Incertae_Sedis	-2.83	0.0555	0.2405	no	down	0.0235	0.0058	0.0413	0.002907	0.010608	0.007442	0.002809	0.008303	0	0	0	0	0.026344	0.033756	0.125169	0.059988	0.137089	0	0.02389	0.020579	0.007733	0	0.004366
f__Veillonellaceae	1.22	0.0588	0.2466	no	up	6.4574	9.0283	3.8864	3.13049	3.98994	4.93563	4.21839	3.65184	15.439	13.7662	10.8857	21.6021	8.66405	4.5303	5.60273	7.33853	7.10369	3.4157	6.15892	0.645856	0.833565	0.474276	2.76072
f__Xanthobacteraceae	-Inf	0.0682	0.2657	no	down	0.001	0	0.002	0	0	0	0	0	0	0	0	0	0	0	0.004267	0	0.010905	0	0	0.004749	0	0	0
f__JG30-KF-CM45	-Inf	0.0682	0.2657	no	down	0.001	0	0.002	0	0	0	0	0	0	0	0	0	0	0.005626	0	0.003076	0	0	0	0.011081	0	0	0
f__Ruminococcaceae	0.63	0.0695	0.2657	no	up	0.0384	0.0466	0.0301	0.06976	0.037884	0.064002	0.042128	0.055352	0.023876	0.037319	0.023806	0.039468	0.072833	0.042195	0.036982	0.047683	0.034272	0	0	0.050655	0.037116	0.028607	0.023285
f__Caulobacteraceae	-3.25	0.0781	0.2901	no	down	0.052	0.0099	0.0941	0.01744	0.006061	0.008931	0.016851	0.04013	0	0	0	0	0.009298	0.122365	0.267406	0.173811	0.255484	0	0	0.088647	0.018558	0.009034	0.005821
f__Xanthomonadaceae	1.51	0.0812	0.2932	no	up	0.0061	0.0091	0.0032	0.007267	0	0.011907	0.025277	0.023525	0.004477	0	0	0.007309	0.010847	0.005626	0.017068	0	0	0	0	0	0.006186	0	0.002911
f__Gracilibacteraceae	-3.5	0.0912	0.312	no	down	0.0018	0.0003	0.0034	0	0	0	0	0.002768	0	0	0	0	0	0.007032	0.011379	0.009229	0.006231	0	0	0	0	0	0
f__Gemmataceae	-2.42	0.0912	0.312	no	down	0.0009	0.0003	0.0016	0	0	0	0	0.002768	0	0	0	0	0	0.004219	0.005689	0.003076	0	0	0	0.003166	0	0	0
f__Acidiferrobacteraceae	-3.35	0.0958	0.3182	no	down	0.1718	0.0307	0.3129	0.04796	0.059099	0.055072	0.023872	0.071957	0.004477	0.017913	0	0.013156	0.013947	0.267233	0.98855	0.584498	0.901982	0	0	0.248528	0.055674	0.028607	0.053846
f__Prevotellaceae	-2.58	0.0979	0.3182	no	down	0.0123	0.0035	0.021	0	0	0.016373	0.00983	0	0	0	0	0.008771	0	0.002813	0	0.015382	0	0	0	0.061736	0.038663	0.036135	0.055302
f__Weeksellaceae	-2.94	0.1119	0.3464	no	down	0.0026	0.0006	0.0046	0	0	0	0	0.005535	0	0	0	0	0	0.015471	0.007112	0.018458	0.004673	0	0	0	0	0	0
f__Phyllobacteriaceae	-3.54	0.1119	0.3464	no	down	0.0019	0.0003	0.0035	0	0	0	0	0	0	0	0	0	0.003099	0.004219	0.015646	0.003076	0.012463	0	0	0	0	0	0
f__Microbacteriaceae	-2.81	0.1354	0.3597	no	down	0.0052	0.0013	0.0091	0	0	0.002977	0.005617	0	0	0.004478	0	0	0	0	0	0	0	0.02014	0	0.014247	0.013919	0.018068	0.02474
f__Enterococcaceae	-1.73	0.146	0.3597	no	down	0.0062	0.0029	0.0096	0	0.006061	0.004465	0.007021	0.01107	0	0	0	0	0	0.019691	0.012801	0.029225	0.020252	0	0	0.011081	0	0.003011	0
f__Erwiniaceae	-Inf	0.1468	0.3597	no	down	0.0016	0	0.0032	0	0	0	0	0	0	0	0	0	0	0	0.015646	0	0	0	0	0	0	0	0.016008
f__Clostridiaceae	Inf	0.1468	0.3597	no	up	0.0008	0.0016	0	0.007267	0	0.008931	0	0	0	0	0	0	0	0	0	0	0	0	0	0	0	0	0
f__Solirubrobacteraceae	-Inf	0.1468	0.3597	no	down	0.0008	0	0.0016	0	0	0	0	0	0	0	0	0	0	0	0.009957	0.006153	0	0	0	0	0	0	0
f__Actinomycetaceae	-Inf	0.1468	0.3597	no	down	0.0007	0	0.0014	0	0	0	0	0	0	0	0	0	0	0.002813	0	0.010767	0	0	0	0	0	0	0
f__Ilumatobacteraceae	-Inf	0.1468	0.3597	no	down	0.0005	0	0.001	0	0	0	0	0	0	0	0	0	0	0	0.005689	0	0.004673	0	0	0	0	0	0
f__Isosphaeraceae	-Inf	0.1468	0.3597	no	down	0.0005	0	0.001	0	0	0	0	0	0	0	0	0	0	0	0.005689	0.004614	0	0	0	0	0	0	0
f__Helicobacteraceae	Inf	0.1468	0.3597	no	up	0.0005	0.001	0	0	0	0.005954	0.004213	0	0	0	0	0	0	0	0	0	0	0	0	0	0	0	0
f__Xiphinematobacteraceae	-Inf	0.1468	0.3597	no	down	0.0004	0	0.0007	0	0	0	0	0	0	0	0	0	0	0.004219	0	0.003076	0	0	0	0	0	0	0
f__Brevibacteriaceae	-Inf	0.1468	0.3597	no	down	0.0003	0	0.0006	0	0	0	0	0	0	0	0	0	0	0.002813	0.002845	0	0	0	0	0	0	0	0
f__Bradyrhizobiaceae	-2.48	0.1494	0.3597	no	down	0.0289	0.0088	0.049	0.007267	0.010608	0	0.012638	0.02906	0.005969	0.004478	0	0.005847	0.012397	0.063292	0.096721	0.136896	0.135531	0	0.016723	0.026911	0.010826	0	0.002911
f__Nocardioidaceae	-3.06	0.192	0.4167	no	down	0.0028	0.0006	0.005	0.002907	0.003031	0	0	0	0	0	0	0	0	0	0.011379	0.010767	0.023367	0	0	0.004749	0	0	0
f__Rhodocyclaceae	-3.27	0.2137	0.4167	no	down	0.0016	0.0003	0.0029	0.002907	0	0	0	0	0	0	0	0	0	0.005626	0.017068	0.006153	0	0	0	0	0	0	0
f__Acidaminococcaceae	-2.81	0.2137	0.4167	no	down	0.0012	0.0003	0.0021	0	0	0	0.002809	0	0	0	0	0	0	0	0.004267	0	0	0	0	0	0	0.012045	0.004366
f__Coriobacteriaceae	-2.39	0.2562	0.4167	no	down	0.0013	0.0004	0.0021	0	0	0	0	0.004151	0	0	0	0	0	0.008439	0	0.003076	0	0	0	0.009498	0	0	0
f__Peptostreptococcaceae	4.08	0.2712	0.4167	no	up	0.1028	0.1942	0.0115	0.145334	0.465215	0.337873	0.306128	0.660071	0.004477	0.007464	0	0.008771	0.006199	0.032349	0.009957	0.009229	0.020252	0.02014	0	0.01583	0	0.007528	0
f__Roseiflexaceae	1.91	0.3043	0.4167	no	up	0.0009	0.0015	0.0004	0.00872	0.003031	0	0.002809	0	0	0	0	0	0	0	0.004267	0	0	0	0	0	0	0	0
f__unclassified	1.87	0.3043	0.4167	no	up	0.0007	0.0011	0.0003	0	0.003031	0	0.002809	0.005535	0	0	0	0	0	0	0	0	0	0	0	0.003166	0	0	0
f__Caldilineaceae	-Inf	0.3173	0.4167	no	down	0.0006	0	0.0013	0	0	0	0	0	0	0	0	0	0	0	0.012801	0	0	0	0	0	0	0	0
f__Halieaceae	-Inf	0.3173	0.4167	no	down	0.0006	0	0.0011	0	0	0	0	0	0	0	0	0	0	0	0	0	0	0	0	0.011081	0	0	0
f__Rhodanobacteraceae	-Inf	0.3173	0.4167	no	down	0.0005	0	0.001	0	0	0	0	0	0	0	0	0	0	0	0	0	0	0	0	0	0	0	0.010187
f__Rubinisphaeraceae	-Inf	0.3173	0.4167	no	down	0.0005	0	0.0009	0	0	0	0	0	0	0	0	0	0	0	0	0.009229	0	0	0	0	0	0	0
f__Cellulomonadaceae	-Inf	0.3173	0.4167	no	down	0.0004	0	0.0009	0	0	0	0	0	0	0	0	0	0	0	0.008534	0	0	0	0	0	0	0	0
f__Nitrospiraceae	Inf	0.3173	0.4167	no	up	0.0004	0.0007	0	0	0	0	0.007021	0	0	0	0	0	0	0	0	0	0	0	0	0	0	0	0
f__Micromonosporales_unclassified	Inf	0.3173	0.4167	no	up	0.0003	0.0006	0	0	0	0	0	0	0	0	0.006348	0	0	0	0	0	0	0	0	0	0	0	0
f__Chromobacteriaceae	-Inf	0.3173	0.4167	no	down	0.0003	0	0.0006	0	0	0	0	0	0	0	0	0	0	0	0	0	0	0	0	0.006332	0	0	0
f__Methylopilaceae	-Inf	0.3173	0.4167	no	down	0.0003	0	0.0006	0	0	0	0	0	0	0	0	0	0	0	0	0.006153	0	0	0	0	0	0	0
f__Rhodopirillaceae	-Inf	0.3173	0.4167	no	down	0.0003	0	0.0006	0	0	0	0	0	0	0	0	0	0	0	0	0.006153	0	0	0	0	0	0	0
f__OPB56_unclassified	-Inf	0.3173	0.4167	no	down	0.0003	0	0.0006	0	0	0	0	0	0	0	0	0	0	0.005626	0	0	0	0	0	0	0	0	0
f__Blastocatellaceae	Inf	0.3173	0.4167	no	up	0.0003	0.0006	0	0	0	0	0	0.005535	0	0	0	0	0	0	0	0	0	0	0	0	0	0	0
f__Eggerthellaceae	-Inf	0.3173	0.4167	no	down	0.0002	0	0.0005	0	0	0	0	0	0	0	0	0	0	0	0	0	0.004673	0	0	0	0	0	0
f__Rubritaleaceae	-Inf	0.3173	0.4167	no	down	0.0002	0	0.0005	0	0	0	0	0	0	0	0	0	0	0	0	0.004614	0	0	0	0	0	0	0
f__Tannerellaceae	-Inf	0.3173	0.4167	no	down	0.0002	0	0.0005	0	0	0	0	0	0	0	0	0	0	0	0	0.004614	0	0	0	0	0	0	0
f__SC-I-84	-Inf	0.3173	0.4167	no	down	0.0002	0	0.0004	0	0	0	0	0	0	0	0	0	0	0	0.004267	0	0	0	0	0	0	0	0
f__Cryptosporangiaceae	-Inf	0.3173	0.4167	no	down	0.0002	0	0.0004	0	0	0	0	0	0	0	0	0	0	0.004219	0	0	0	0	0	0	0	0	0
f__Tissierellaceae	Inf	0.3173	0.4167	no	up	0.0002	0.0004	0	0	0	0	0	0.004151	0	0	0	0	0	0	0	0	0	0	0	0	0	0	0
f__BIrii41	-Inf	0.3173	0.4167	no	down	0.0002	0	0.0003	0	0	0	0	0	0	0	0	0	0	0	0	0	0.003116	0	0	0	0	0	0
f__SM2D12	-Inf	0.3173	0.4167	no	down	0.0002	0	0.0003	0	0	0	0	0	0	0	0	0	0	0	0	0	0.003116	0	0	0	0	0	0
f__Verrucomicrobiaceae	-Inf	0.3173	0.4167	no	down	0.0002	0	0.0003	0	0	0	0	0	0	0	0	0	0	0	0	0	0.003116	0	0	0	0	0	0
f__Methylophilaceae	Inf	0.3173	0.4167	no	up	0.0002	0.0003	0	0	0	0	0	0	0	0	0	0	0.003099	0	0	0	0	0	0	0	0	0	0
f__B1-7BS	-Inf	0.3173	0.4167	no	down	0.0002	0	0.0003	0	0	0	0	0	0	0	0	0	0	0	0	0.003076	0	0	0	0	0	0	0
f__Nocardiaceae	Inf	0.3173	0.4167	no	up	0.0002	0.0003	0	0	0.003031	0	0	0	0	0	0	0	0	0	0	0	0	0	0	0	0	0	0
f__Eubacteriaceae	-Inf	0.3173	0.4167	no	down	0.0002	0	0.0003	0	0	0	0	0	0	0	0	0	0	0	0	0	0	0	0	0	0	0.003011	0
f__Clostridiales_Family_XIII._Incertae_Sedis	Inf	0.3173	0.4167	no	up	0.0001	0.0003	0	0	0	0.002977	0	0	0	0	0	0	0	0	0	0	0	0	0	0	0	0	0
f__Streptosporangiaceae	Inf	0.3173	0.4167	no	up	0.0001	0.0003	0	0	0	0.002977	0	0	0	0	0	0	0	0	0	0	0	0	0	0	0	0	0
f__Chthoniobacteraceae	-Inf	0.3173	0.4167	no	down	0.0001	0	0.0003	0	0	0	0	0	0	0	0	0	0	0	0.002845	0	0	0	0	0	0	0	0
f__Flavobacteriaceae	-Inf	0.3173	0.4167	no	down	0.0001	0	0.0003	0	0	0	0	0	0	0	0	0	0	0	0.002845	0	0	0	0	0	0	0	0
f__Hyphomonadaceae	-Inf	0.3173	0.4167	no	down	0.0001	0	0.0003	0	0	0	0	0	0	0	0	0	0	0	0.002845	0	0	0	0	0	0	0	0
f__Bacteroidetes_unclassified	-Inf	0.3173	0.4167	no	down	0.0001	0	0.0003	0	0	0	0	0	0	0	0	0	0	0.002813	0	0	0	0	0	0	0	0	0
f__Deinococcaceae	-Inf	0.3173	0.4167	no	down	0.0001	0	0.0003	0	0	0	0	0	0	0	0	0	0	0.002813	0	0	0	0	0	0	0	0	0
f__Gastranaerophilales_unclassified	-Inf	0.3173	0.4167	no	down	0.0001	0	0.0003	0	0	0	0	0	0	0	0	0	0	0.002813	0	0	0	0	0	0	0	0	0
f__KD4-96_unclassified	-Inf	0.3173	0.4167	no	down	0.0001	0	0.0003	0	0	0	0	0	0	0	0	0	0	0.002813	0	0	0	0	0	0	0	0	0
f__Vibrionaceae	-Inf	0.3173	0.4167	no	down	0.0001	0	0.0003	0	0	0	0	0	0	0	0	0	0	0.002813	0	0	0	0	0	0	0	0	0
f__Dermabacteraceae	Inf	0.3173	0.4167	no	up	0.0001	0.0003	0	0	0	0	0.002809	0	0	0	0	0	0	0	0	0	0	0	0	0	0	0	0
f__Solibacteraceae_(Subgroup_3)	Inf	0.3173	0.4167	no	up	0.0001	0.0003	0	0	0	0	0	0.002768	0	0	0	0	0	0	0	0	0	0	0	0	0	0	0
f__Terrimicrobiaceae	Inf	0.3173	0.4167	no	up	0.0001	0.0003	0	0	0	0	0	0.002768	0	0	0	0	0	0	0	0	0	0	0	0	0	0	0
f__Porphyromonadaceae	-1.88	0.3292	0.4237	no	down	0.0058	0.0025	0.0092	0.007267	0.004546	0	0	0	0	0	0	0.013156	0	0.015471	0.014224	0.043068	0	0	0	0.018996	0	0	0
f__Muribaculaceae	-1	0.3292	0.4237	no	down	0.0018	0.0012	0.0024	0	0	0	0	0.004151	0	0	0	0.004385	0.003099	0	0	0.004614	0	0	0	0.004749	0	0.006023	0.008732
f__Oxyphotobacteria_unclassified	-0.83	0.358	0.4563	no	down	0.0013	0.0009	0.0016	0	0.009092	0	0	0	0	0	0	0	0	0.002813	0	0	0	0	0	0	0.006186	0	0.007277
f__Reyranellaceae	-1.68	0.3751	0.4734	no	down	0.0029	0.0014	0.0045	0.00436	0	0.002977	0	0	0	0	0	0	0.006199	0.005626	0.011379	0.015382	0.012463	0	0	0	0	0	0
f__Bacillaceae	0.23	0.4039	0.5049	no	up	0.0211	0.0228	0.0194	0.03052	0.016669	0.01935	0.029489	0.02906	0.049245	0	0	0.017541	0.035642	0.02813	0.018491	0.027687	0.043619	0	0	0.025328	0.015465	0.019573	0.016008
f__Fusobacteriaceae	0.52	0.449	0.5559	no	up	0.0156	0.0183	0.0128	0.03052	0.046976	0.005954	0	0.005535	0.007461	0.019406	0.009522	0.019003	0.038741	0.002813	0.011379	0.009229	0.003116	0	0	0.039574	0.024744	0.021079	0.016008
f__Hyphomicrobiaceae	-1.84	0.4656	0.571	no	down	0.0016	0.0007	0.0025	0.007267	0	0	0	0	0	0	0	0	0	0	0.009957	0.015382	0	0	0	0	0	0	0
f__Alphaproteobacteria_unclassified	-0.7	0.5432	0.6513	no	down	0.0011	0.0008	0.0013	0	0	0	0	0.008303	0	0	0	0	0	0.009845	0	0	0.003116	0	0	0	0	0	0
f__Sphingobacteriaceae	-1.58	0.5432	0.6513	no	down	0.0006	0.0003	0.0009	0.002907	0	0	0	0	0	0	0	0	0	0.002813	0	0	0.006231	0	0	0	0	0	0
f__Bacteroidaceae	-1.96	0.5511	0.6513	no	down	0.0022	0.0009	0.0035	0	0	0	0	0	0	0	0	0.004385	0.004649	0.007032	0.002845	0	0	0	0	0.025328	0	0	0
f__Chitinophagaceae	-1.18	0.5511	0.6513	no	down	0.0018	0.0011	0.0025	0	0	0.002977	0	0.008303	0	0	0	0	0	0.004219	0.012801	0	0.007789	0	0	0	0	0	0
f__Rhizobiaceae	-0.08	0.6194	0.7254	no	down	0.0017	0.0017	0.0018	0	0	0	0	0.012454	0	0.004478	0	0	0	0	0.007112	0.006153	0	0	0	0.004749	0	0	0
f__Firmicutes_unclassified	1	0.6267	0.7274	no	up	0.0004	0.0006	0.0003	0	0	0.002977	0	0	0	0	0	0.002924	0	0	0	0	0	0	0	0	0	0.003011	0
f__TRA3-20	-1.08	0.6697	0.7705	no	down	0.0042	0.0027	0.0057	0	0.003031	0.007442	0	0.006919	0	0	0	0	0.009298	0.011252	0.025603	0.013843	0.006231	0	0	0	0	0	0
f__Moraxellaceae	-1.21	0.7055	0.8045	no	down	0.318	0.1922	0.4438	0.245615	0.290949	0.379549	0.301915	0.375009	0.071629	0.077624	0.061896	0.080398	0.037191	1.05205	1.39962	1.01826	0.621573	0.155076	0.083616	0.085481	0.00464	0	0.017464
f__Erysipelotrichaceae	-0.09	0.8193	0.9262	no	down	0.0116	0.0113	0.012	0.01308	0.004546	0.016373	0.018255	0.033211	0	0	0	0.013156	0.013947	0.008439	0.014224	0.019996	0.017136	0	0	0.023745	0.010826	0.012045	0.013098
f__Beijerinckiaceae	-0.13	0.8741	0.9569	no	down	0.0043	0.0041	0.0045	0	0.013638	0	0	0.002768	0	0.005971	0.004761	0.002924	0.010847	0.009845	0.004267	0	0	0	0	0.012664	0.015465	0	0.002911
f__Planococcaceae	0.08	0.8888	0.9569	no	up	0.0035	0.0036	0.0034	0.00872	0	0.013396	0.014043	0	0	0	0	0	0	0.012658	0	0	0	0	0	0	0.013919	0	0.007277
f__Comamonadaceae	-0.55	0.9139	0.9569	no	down	0.0018	0.0015	0.0022	0.00872	0	0	0	0	0	0	0	0.005847	0	0	0	0	0.015578	0	0	0.006332	0	0	0
f__Staphylococcaceae	-0.32	0.9368	0.9569	no	down	0.0064	0.0057	0.0071	0.00872	0.0197	0.004465	0.014043	0.002768	0	0	0	0.007309	0	0.004219	0.012801	0.023072	0.024925	0	0	0	0.006186	0	0
f__Haliangiaceae	-0.26	0.9422	0.9569	no	down	0.0011	0.001	0.0012	0	0	0	0	0.009687	0	0	0	0	0	0	0	0.012305	0	0	0	0	0	0	0
f__Spirosomaceae	0.85	0.9422	0.9569	no	up	0.0007	0.0009	0.0005	0	0	0	0	0	0	0	0	0.008771	0	0	0	0	0	0	0	0.004749	0	0	0
f__Pirellulaceae	-1.22	0.9422	0.9569	no	down	0.0005	0.0003	0.0007	0.002907	0	0	0	0	0	0	0	0	0	0.007032	0	0	0	0	0	0	0	0	0
f__Bacteroidales_unclassified	0	0.9422	0.9569	no	no	0.0005	0.0005	0.0005	0	0	0	0	0	0	0	0	0	0.004649	0	0	0	0.004673	0	0	0	0	0	0
f__Microscillaceae	-1	0.9422	0.9569	no	down	0.0004	0.0003	0.0006	0	0	0	0	0	0.002985	0	0	0	0	0	0	0	0	0	0	0	0	0	0.005821
f__Rhodobacteraceae	0	0.9422	0.9569	no	no	0.0004	0.0004	0.0004	0	0	0	0	0.004151	0	0	0	0	0	0.004219	0	0	0	0	0	0	0	0	0
f__Diplorickettsiaceae	-0.74	0.9422	0.9569	no	down	0.0004	0.0003	0.0005	0	0	0	0	0	0.002985	0	0	0	0	0	0	0.004614	0	0	0	0	0	0	0
f__Dongiaceae	-0.74	0.9422	0.9569	no	down	0.0004	0.0003	0.0005	0	0	0	0	0	0.002985	0	0	0	0	0	0	0.004614	0	0	0	0	0	0	0
f__Thermomonosporaceae	0	0.9422	0.9569	no	no	0.0003	0.0003	0.0003	0	0	0	0	0	0	0	0.003174	0	0	0	0.002845	0	0	0	0	0	0	0	0
f__Desulfovibrionaceae	0.19	0.9628	0.9703	no	up	0.0022	0.0024	0.0021	0	0	0	0.008426	0.005535	0.010446	0	0	0	0	0.011252	0	0.006153	0.003116	0	0	0	0	0	0
f__Akkermansiaceae	0.38	1	1	no	up	0.0023	0.0026	0.002	0	0.010608	0	0	0	0	0	0	0.005847	0.009298	0	0.002845	0.004614	0	0	0	0.007915	0	0	0.004366

## Sheet: E Genus
TABLE S3-Differences between two groups identified at Genus-taxa level
Genus	log2FC	wilcox.test.p_value	q_value	significance	regulation	mean	mean_LW1D	mean_LT1D	LW1D_1	LW1D_2	LW1D_3	LW1D_4	LW1D_5	LW1D_6	LW1D_7	LW1D_8	LW1D_9	LW1D_10	LT1D_1	LT1D_2	LT1D_3	LT1D_4	LT1D_5	LT1D_6	LT1D_7	LT1D_8	LT1D_9	LT1D_10
g__Corynebacterium_1	-Inf	0.0001	0.0064	yes	down	0.0297	0	0.0595	0	0	0	0	0	0	0	0	0	0	0.101267	0.112368	0.092289	0.138647	0.064447	0.021501	0.023745	0.010826	0.015056	0.014553
g__Lactobacillus	-7.87	0.0002	0.0064	yes	down	38.2531	0.3253	76.1809	0.433095	0.74101	0.843938	0.685278	0.116239	0.029845	0.020899	0.023806	0.112557	0.246393	71.3864	59.6828	59.7988	49.8053	87.3683	76.0691	82.3292	91.8004	94.8869	88.6821
g__Clostridium_sensu_stricto_1	6.02	0.0002	0.0064	yes	up	22.6073	44.5271	0.6875	56.067	39.613	41.8888	36.1905	49.5689	39.8167	36.7547	53.6717	34.0447	57.6545	0.475393	0.85058	0.792149	0.77424	0.255775	1.0894	1.89324	0.40673	0.094855	0.243036
g__Escherichia-Shigella	3.8	0.0002	0.0064	yes	up	21.6521	40.394	2.9101	35.1578	50.0311	45.0815	53.3744	38.9594	38.708	43.6707	31.1813	38.1392	29.6369	3.96068	2.64704	2.8179	2.28533	3.50835	4.86406	2.74489	1.76765	1.59146	2.91353
g__Actinobacillus	5.35	0.0002	0.0064	yes	up	1.0812	2.1107	0.0517	1.68297	1.88814	3.61241	2.66528	2.50467	2.55327	2.3302	1.13793	2.0421	0.689591	0.063292	0.031292	0.079984	0.046735	0	0.188733	0.098145	0	0	0.008732
g__Rothia	-5.82	0.0002	0.0064	yes	down	0.3732	0.013	0.7333	0.005813	0	0	0	0.013838	0.023876	0.008957	0.025393	0.029235	0.023245	1.11113	1.4366	1.3628	1.13877	1.03921	0.279516	0.204204	0.222696	0.239397	0.298338
g__Granulicatella	-Inf	0.0002	0.0064	yes	down	0.0289	0	0.0578	0	0	0	0	0	0	0	0	0	0	0.082983	0.085342	0.104594	0.185381	0.080559	0	0.011081	0.006186	0.007528	0.014553
g__Corynebacteriales_unclassified	-Inf	0.0002	0.0064	yes	down	0.0264	0	0.0529	0	0	0	0	0	0	0	0	0	0	0.111113	0.058317	0.12459	0.082565	0.086601	0	0.014247	0.023198	0.018068	0.010187
g__Bifidobacterium	1.08	0.0011	0.0314	yes	up	0.0227	0.0308	0.0146	0.055227	0.036369	0.025303	0.028085	0.026292	0.029845	0.035826	0.030154	0.021927	0.018596	0.022504	0.014224	0.021534	0	0.018126	0	0.025328	0.020105	0.015056	0.008732
g__Corynebacterium	-7.02	0.0013	0.0334	yes	down	0.0262	0.0004	0.0519	0	0	0	0.004213	0	0	0	0	0	0	0.092828	0.095299	0.089213	0.163572	0.038266	0	0.014247	0.015465	0	0.010187
g__Globicatella	-Inf	0.0019	0.0407	yes	down	0.0115	0	0.023	0	0	0	0	0	0	0	0	0	0	0.037975	0.038404	0.061526	0.062313	0	0.009556	0.009498	0.010826	0	0
g__Actinomycetales_unclassified	-Inf	0.0019	0.0407	yes	down	0.0041	0	0.0082	0	0	0	0	0	0	0	0	0	0	0.011252	0.007112	0.027687	0.012463	0.016112	0	0.004749	0	0.003011	0
g__Burkholderia-Caballeronia-Paraburkholderia	-3.2	0.0032	0.0633	yes	down	5.5139	1.0813	9.9466	1.72076	1.48808	1.04636	0.898725	2.82294	0.25667	0.715032	0.730054	0.306973	0.827509	11.9158	20.6315	19.4407	29.8152	0.747185	3.01496	8.4262	2.41409	1.07653	1.98358
g__Clostridium_sensu_stricto_8	-5.03	0.0043	0.0789	yes	down	0.0068	0.0004	0.0131	0	0	0	0	0.004151	0	0	0	0	0	0.009845	0.042671	0.023072	0.03583	0	0	0.011081	0	0.004517	0.004366
g__Gemella	-Inf	0.0052	0.0835	yes	down	0.0195	0	0.0391	0	0	0	0	0	0	0	0	0	0	0.078763	0.079653	0.103056	0.110606	0	0	0.011081	0.007733	0	0
g__Dadabacteriales_unclassified	-Inf	0.0052	0.0835	yes	down	0.0074	0	0.0148	0	0	0	0	0	0	0	0	0	0	0.012658	0.05405	0.023072	0.043619	0	0	0.009498	0.00464	0	0
g__Limnobacter	-3.8	0.0077	0.1164	yes	down	0.0179	0.0024	0.0334	0.00436	0	0	0	0.019373	0	0	0	0	0	0.021097	0.120902	0.05845	0.104374	0	0	0.017413	0.00464	0.003011	0.004366
g__Actinobacteria_unclassified	-4.68	0.0124	0.1403	yes	down	0.024	0.0018	0.0463	0.007267	0.004546	0	0.002809	0	0	0	0	0.002924	0	0.036569	0.122324	0.078446	0.149551	0	0.007167	0.061736	0.00464	0.003011	0
g__Streptococcus	-1.04	0.0126	0.1403	yes	down	2.5922	1.693	3.4913	0.720857	0.925884	1.39614	0.820087	0.621324	2.84725	2.45559	2.15366	3.28022	1.70926	3.55561	3.76645	4.29914	4.50056	3.03104	8.07014	2.04838	1.97179	1.15633	2.51332
g__Rhizobacter	-4.7	0.013	0.1403	yes	down	0.0041	0.0003	0.0078	0	0	0.002977	0	0	0	0	0	0	0	0.009845	0.017068	0.012305	0.028041	0	0	0.007915	0	0.003011	0
g__Subgroup_7_unclassified	-4.27	0.013	0.1403	yes	down	0.0041	0.0004	0.0077	0	0	0	0.004213	0	0	0	0	0	0	0.008439	0.017068	0.015382	0.017136	0	0	0.014247	0	0.004517	0
g__Pseudomonas	-Inf	0.013	0.1403	yes	down	0.0038	0	0.0075	0	0	0	0	0	0	0	0	0	0	0	0.027025	0.009229	0.020252	0	0	0.01583	0	0.003011	0
g__Micromonospora	Inf	0.013	0.1403	yes	up	0.0036	0.0073	0	0	0.010608	0.017861	0.00983	0	0	0	0	0.021927	0.012397	0	0	0	0	0	0	0	0	0	0
g__Lysobacter	2.76	0.0131	0.1403	yes	up	0.0035	0.0061	0.0009	0.007267	0	0.011907	0.015447	0.006919	0.004477	0	0	0.004385	0.010847	0	0	0	0	0	0	0	0.006186	0	0.002911
g__Lachnospiraceae_NK4A136_group	2.02	0.0138	0.1419	yes	up	0.0055	0.0089	0.0022	0.00872	0.013638	0	0.00983	0.009687	0.025369	0.008957	0	0	0.012397	0.008439	0	0	0	0	0	0	0.006186	0.007528	0
g__Howardella	-1.77	0.0154	0.1522	yes	down	0.0361	0.0164	0.0558	0	0.004546	0	0	0.005535	0.037307	0.02687	0.02698	0.039468	0.023245	0.047821	0.079653	0.05845	0.109048	0.134936	0.05017	0.026911	0.012372	0.018068	0.020374
g__Citrobacter	4.12	0.0166	0.1524	yes	up	0.0165	0.0312	0.0018	0.062494	0.066676	0.05656	0.068809	0.045665	0	0	0	0.011694	0	0	0	0	0	0	0	0	0	0.018068	0
g__Devosia	-4.04	0.0166	0.1524	yes	down	0.0061	0.0007	0.0115	0.007267	0	0	0	0	0	0	0	0	0	0.016878	0.031292	0.026149	0.029599	0	0	0.007915	0.003093	0	0
g__Weissella	-3.87	0.0211	0.187	yes	down	0.0054	0.0007	0.0102	0	0	0	0	0.006919	0	0	0	0	0	0	0.004267	0.012305	0	0	0	0.014247	0.006186	0.030113	0.034927
g__Rhodospirillales_unclassified	1.82	0.0265	0.2247	yes	up	0.0047	0.0074	0.0021	0.011627	0.009092	0.004465	0.004213	0.012454	0.007461	0.013435	0	0	0.010847	0	0.004267	0.012305	0	0	0	0.004749	0	0	0
g__Saccharimonadales_unclassified	-Inf	0.0306	0.2247	yes	down	0.0034	0	0.0068	0	0	0	0	0	0	0	0	0	0	0.004219	0.031292	0.015382	0.017136	0	0	0	0	0	0
g__Clostridiales_unclassified	Inf	0.0306	0.2247	yes	up	0.0023	0.0047	0	0.01744	0	0	0.012638	0.002768	0	0	0	0	0.013947	0	0	0	0	0	0	0	0	0	0
g__Acidobacteria_unclassified	-Inf	0.0306	0.2247	yes	down	0.0019	0	0.0037	0	0	0	0	0	0	0	0	0	0	0.005626	0.008534	0.009229	0.01402	0	0	0	0	0	0
g__Lachnospiraceae_UCG-004	Inf	0.0306	0.2247	yes	up	0.0017	0.0035	0	0.00872	0.010608	0	0.007021	0.008303	0	0	0	0	0	0	0	0	0	0	0	0	0	0	0
g__Subgroup_6_unclassified	-Inf	0.0306	0.2247	yes	down	0.0014	0	0.0029	0	0	0	0	0	0	0	0	0	0	0	0.007112	0.006153	0.012463	0	0	0	0.003093	0	0
g__Pseudoclavibacter	-4.51	0.036	0.257	yes	down	0.0048	0.0004	0.0091	0	0	0	0	0	0	0.004478	0	0	0	0	0	0	0	0.02014	0	0.014247	0.013919	0.018068	0.02474
g__Phreatobacter	-3.06	0.0386	0.2681	yes	down	0.0229	0.0049	0.0409	0.002907	0.004546	0.007442	0.002809	0.008303	0	0	0	0	0.023245	0.033756	0.125169	0.059988	0.137089	0	0.02389	0.017413	0.007733	0	0.004366
g__Novosphingobium	-2.92	0.0406	0.2722	yes	down	0.0051	0.0012	0.0091	0.005813	0	0	0	0	0	0	0	0	0.006199	0	0.011379	0	0.018694	0	0	0.020579	0.010826	0.004517	0.02474
g__Sphingopyxis	-2.93	0.0413	0.2722	yes	down	0.0768	0.0178	0.1358	0.040694	0.025761	0.029769	0.012638	0.023525	0.005969	0.007464	0.006348	0.005847	0.020145	0.136429	0.411066	0.255334	0.317797	0	0.052559	0.129804	0.021651	0.009034	0.02474
g__Prevotella	-4.64	0.0451	0.2898	yes	down	0.0091	0.0007	0.0174	0	0	0.007442	0	0	0	0	0	0	0	0	0	0.003076	0	0	0	0.056987	0.038663	0.036135	0.039293
g__Faecalibacterium	0.74	0.0493	0.309	yes	up	0.0264	0.033	0.0197	0.045054	0.037884	0.031257	0.028085	0.026292	0.011938	0.02687	0.023806	0.030697	0.068184	0.036569	0.02987	0.035378	0.023367	0	0	0.022162	0.020105	0.015056	0.014553
g__Veillonella	1.22	0.0588	0.3437	no	up	6.4563	9.0269	3.8857	3.13049	3.98994	4.93563	4.21277	3.65184	15.4345	13.7662	10.8857	21.5977	8.66405	4.5303	5.60273	7.33853	7.10369	3.4157	6.15892	0.64269	0.833565	0.469759	2.76072
g__Anaerococcus	-Inf	0.0682	0.3437	no	down	0.0022	0	0.0044	0	0	0	0	0	0	0	0	0	0	0.007032	0	0.023072	0.01402	0	0	0	0	0	0
g__Erysipelotrichaceae_unclassified	-Inf	0.0682	0.3437	no	down	0.0018	0	0.0036	0	0	0	0	0	0	0	0	0	0	0	0.008534	0.010767	0.017136	0	0	0	0	0	0
g__Catenibacterium	-Inf	0.0682	0.3437	no	down	0.0018	0	0.0036	0	0	0	0	0	0	0	0	0	0	0	0	0	0	0	0	0	0.010826	0.012045	0.013098
g__Lachnoclostridium	-Inf	0.0682	0.3437	no	down	0.0016	0	0.0032	0	0	0	0	0	0	0	0	0	0	0	0	0	0	0	0	0.007915	0	0.016562	0.007277
g__Flavisolibacter	-Inf	0.0682	0.3437	no	down	0.0012	0	0.0025	0	0	0	0	0	0	0	0	0	0	0.004219	0.012801	0	0.007789	0	0	0	0	0	0
g__Clostridium]_innocuum_group	Inf	0.0682	0.3437	no	up	0.0011	0.0023	0	0	0	0.005954	0.008426	0.008303	0	0	0	0	0	0	0	0	0	0	0	0	0	0	0
g__JG30-KF-CM45_unclassified	-Inf	0.0682	0.3437	no	down	0.001	0	0.002	0	0	0	0	0	0	0	0	0	0	0.005626	0	0.003076	0	0	0	0.011081	0	0	0
g__Lactococcus	-Inf	0.0682	0.3437	no	down	0.0008	0	0.0015	0	0	0	0	0	0	0	0	0	0	0	0	0	0.004673	0	0	0.004749	0	0	0.005821
g__Roseiflexaceae_unclassified	Inf	0.0682	0.3437	no	up	0.0007	0.0015	0	0.00872	0.003031	0	0.002809	0	0	0	0	0	0	0	0	0	0	0	0	0	0	0	0
g__Erysipelotrichaceae_UCG-003	1.85	0.0732	0.3618	no	up	0.0034	0.0054	0.0015	0.00872	0	0.005954	0.004213	0.008303	0	0	0	0.013156	0.013947	0.008439	0	0.006153	0	0	0	0	0	0	0
g__Clostridioides	7.2	0.0761	0.369	no	up	0.096	0.1908	0.0013	0.145334	0.465215	0.337873	0.306128	0.653152	0	0	0	0	0	0	0.009957	0	0	0	0	0.003166	0	0	0
g__Brevundimonas	-3.23	0.0781	0.3717	no	down	0.0515	0.0099	0.0931	0.01744	0.006061	0.008931	0.016851	0.04013	0	0	0	0	0.009298	0.116739	0.267406	0.173811	0.255484	0	0	0.083898	0.018558	0.009034	0.005821
g__Fusicatenibacter	1.55	0.0879	0.4041	no	up	0.0029	0.0044	0.0015	0	0.006061	0.002977	0	0.006919	0	0	0.006348	0.007309	0.013947	0	0.005689	0.009229	0	0	0	0	0	0	0
g__Acetobacter	-4.01	0.0912	0.4041	no	down	0.0069	0.0008	0.0129	0	0	0	0	0.008303	0	0	0	0	0	0	0	0	0	0	0	0.034826	0.024744	0.028607	0.040749
g__Sphingomonas	-3.24	0.0912	0.4041	no	down	0.0036	0.0007	0.0066	0	0	0	0	0.006919	0	0	0	0	0	0.021097	0.017068	0.010767	0.017136	0	0	0	0	0	0
g__Lutispora	-3.5	0.0912	0.4041	no	down	0.0018	0.0003	0.0034	0	0	0	0	0.002768	0	0	0	0	0	0.007032	0.011379	0.009229	0.006231	0	0	0	0	0	0
g__Acidiferrobacteraceae_unclassified	-3.35	0.0958	0.4118	no	down	0.1718	0.0307	0.3129	0.04796	0.059099	0.055072	0.023872	0.071957	0.004477	0.017913	0	0.013156	0.013947	0.267233	0.98855	0.584498	0.901982	0	0	0.248528	0.055674	0.028607	0.053846
g__Bergeyella	-2.74	0.1119	0.4118	no	down	0.0023	0.0006	0.004	0	0	0	0	0.005535	0	0	0	0	0	0.012658	0.007112	0.015382	0.004673	0	0	0	0	0	0
g__Comamonas	-1.64	0.1183	0.4118	no	down	0.0172	0.0084	0.0261	0	0.027276	0.011907	0.021064	0.023525	0	0	0	0	0	0.02391	0.066852	0.038454	0.098143	0	0	0.012664	0.006186	0.006023	0.008732
g__Ralstonia	-2.08	0.1291	0.4118	no	down	0.0445	0.017	0.072	0.045054	0.025761	0.008931	0.029489	0.034595	0.005969	0	0.007935	0	0.012397	0.085796	0.210511	0.133819	0.138647	0	0	0.096562	0.009279	0.012045	0.033472
g__Enterococcus	-1.73	0.146	0.4118	no	down	0.0062	0.0029	0.0096	0	0.006061	0.004465	0.007021	0.01107	0	0	0	0	0	0.019691	0.012801	0.029225	0.020252	0	0	0.011081	0	0.003011	0
g__Kocuria	-Inf	0.1468	0.4118	no	down	0.0017	0	0.0034	0	0	0	0	0	0	0	0	0	0	0	0.012801	0.021534	0	0	0	0	0	0	0
g__Klebsiella	-Inf	0.1468	0.4118	no	down	0.0017	0	0.0034	0	0	0	0	0	0	0	0	0	0	0.019691	0	0.013843	0	0	0	0	0	0	0
g__Pantoea	-Inf	0.1468	0.4118	no	down	0.0016	0	0.0032	0	0	0	0	0	0	0	0	0	0	0	0.015646	0	0	0	0	0	0	0	0.016008
g__Roseburia	Inf	0.1468	0.4118	no	up	0.0015	0.0029	0	0.015987	0	0	0	0	0.01343	0	0	0	0	0	0	0	0	0	0	0	0	0	0
g__Peptostreptococcus	-Inf	0.1468	0.4118	no	down	0.0012	0	0.0024	0	0	0	0	0	0	0	0	0	0	0	0	0	0.010905	0	0	0.012664	0	0	0
g__Clostridium	Inf	0.1468	0.4118	no	up	0.0008	0.0016	0	0.007267	0	0.008931	0	0	0	0	0	0	0	0	0	0	0	0	0	0	0	0	0
g__Patulibacter	-Inf	0.1468	0.4118	no	down	0.0008	0	0.0016	0	0	0	0	0	0	0	0	0	0	0	0.009957	0.006153	0	0	0	0	0	0	0
g__Afipia	-Inf	0.1468	0.4118	no	down	0.0008	0	0.0016	0	0	0	0	0	0	0	0	0	0	0	0	0	0.010905	0	0	0.004749	0	0	0
g__Methyloversatilis	-Inf	0.1468	0.4118	no	down	0.0007	0	0.0015	0	0	0	0	0	0	0	0	0	0	0	0.008534	0.006153	0	0	0	0	0	0	0
g__Sulfuritalea	-Inf	0.1468	0.4118	no	down	0.0007	0	0.0014	0	0	0	0	0	0	0	0	0	0	0.005626	0.008534	0	0	0	0	0	0	0	0
g__Actinomyces	-Inf	0.1468	0.4118	no	down	0.0007	0	0.0014	0	0	0	0	0	0	0	0	0	0	0.002813	0	0.010767	0	0	0	0	0	0	0
g__Eubacterium]_coprostanoligenes_group	Inf	0.1468	0.4118	no	up	0.0006	0.0012	0	0	0	0.007442	0	0	0.004477	0	0	0	0	0	0	0	0	0	0	0	0	0	0
g__Nocardioides	-Inf	0.1468	0.4118	no	down	0.0005	0	0.0011	0	0	0	0	0	0	0	0	0	0	0	0	0.003076	0.007789	0	0	0	0	0	0
g__Caulobacter	-Inf	0.1468	0.4118	no	down	0.0005	0	0.001	0	0	0	0	0	0	0	0	0	0	0.005626	0	0	0	0	0	0.004749	0	0	0
g__Blautia	Inf	0.1468	0.4118	no	up	0.0005	0.001	0	0.00436	0	0	0	0	0	0.005971	0	0	0	0	0	0	0	0	0	0	0	0	0
g__Isosphaeraceae_unclassified	-Inf	0.1468	0.4118	no	down	0.0005	0	0.001	0	0	0	0	0	0	0	0	0	0	0	0.005689	0.004614	0	0	0	0	0	0	0
g__Helicobacter	Inf	0.1468	0.4118	no	up	0.0005	0.001	0	0	0	0.005954	0.004213	0	0	0	0	0	0	0	0	0	0	0	0	0	0	0	0
g__Dactylosporangium	Inf	0.1468	0.4118	no	up	0.0005	0.001	0	0	0	0	0	0.006919	0	0	0.003174	0	0	0	0	0	0	0	0	0	0	0	0
g__Finegoldia	-Inf	0.1468	0.4118	no	down	0.0005	0	0.001	0	0	0	0	0	0	0	0	0	0	0.004219	0.005689	0	0	0	0	0	0	0	0
g__Ruminococcaceae_NK4A214_group	Inf	0.1468	0.4118	no	up	0.0004	0.0009	0	0	0	0	0	0.004151	0.004477	0	0	0	0	0	0	0	0	0	0	0	0	0	0
g__Curtobacterium	Inf	0.1468	0.4118	no	up	0.0004	0.0009	0	0	0	0.002977	0.005617	0	0	0	0	0	0	0	0	0	0	0	0	0	0	0	0
g__Candidatus_Xiphinematobacter	-Inf	0.1468	0.4118	no	down	0.0004	0	0.0007	0	0	0	0	0	0	0	0	0	0	0.004219	0	0.003076	0	0	0	0	0	0	0
g__Peptoniphilus	-Inf	0.1468	0.4118	no	down	0.0004	0	0.0007	0	0	0	0	0	0	0	0	0	0	0.004219	0.002845	0	0	0	0	0	0	0	0
g__Mesorhizobium	-Inf	0.1468	0.4118	no	down	0.0003	0	0.0006	0	0	0	0	0	0	0	0	0	0	0	0.002845	0.003076	0	0	0	0	0	0	0
g__Brevibacterium	-Inf	0.1468	0.4118	no	down	0.0003	0	0.0006	0	0	0	0	0	0	0	0	0	0	0.002813	0.002845	0	0	0	0	0	0	0	0
g__Bradyrhizobium	-2.48	0.1494	0.4118	no	down	0.0289	0.0088	0.049	0.007267	0.010608	0	0.012638	0.02906	0.005969	0.004478	0	0.005847	0.012397	0.063292	0.096721	0.136896	0.135531	0	0.016723	0.026911	0.010826	0	0.002911
g__Terrisporobacter	-1.56	0.1592	0.4118	no	down	0.0041	0.0021	0.0062	0	0	0	0	0	0.004477	0.007464	0	0.008771	0	0.015471	0	0.009229	0.009347	0.02014	0	0	0	0.007528	0
g__Methylibium	-2.53	0.1717	0.4118	no	down	0.024	0.0071	0.041	0.0218	0.010608	0.010419	0.012638	0	0	0	0	0	0.015496	0.046414	0.102411	0.079984	0.126184	0	0	0.036409	0.009279	0.009034	0
g__Aeromicrobium	-2.7	0.192	0.4118	no	down	0.0023	0.0006	0.0039	0.002907	0.003031	0	0	0	0	0	0	0	0	0	0.011379	0.007691	0.015578	0	0	0.004749	0	0	0
g__Ramlibacter	-1.57	0.1975	0.4118	no	down	0.0131	0.0066	0.0196	0.020347	0	0.016373	0.00983	0.006919	0	0	0	0	0.012397	0.007032	0.072541	0.033839	0.042061	0	0	0.022162	0.010826	0.007528	0
g__Phyllobacteriaceae_unclassified	-3.27	0.2137	0.4118	no	down	0.0016	0.0003	0.0029	0	0	0	0	0	0	0	0	0	0.003099	0.004219	0.012801	0	0.012463	0	0	0	0	0	0
g__Enhydrobacter	-2.94	0.2137	0.4118	no	down	0.0013	0.0003	0.0023	0	0.003031	0	0	0	0	0	0	0	0	0.004219	0	0.010767	0.007789	0	0	0	0	0	0
g__Phascolarctobacterium	-2.81	0.2137	0.4118	no	down	0.0012	0.0003	0.0021	0	0	0	0.002809	0	0	0	0	0	0	0	0.004267	0	0	0	0	0	0	0.012045	0.004366
g__Gemmata	-1.74	0.2137	0.4118	no	down	0.0006	0.0003	0.001	0	0	0	0	0.002768	0	0	0	0	0	0.004219	0.002845	0.003076	0	0	0	0	0	0	0
g__Subdoligranulum	-1.36	0.2143	0.4118	no	down	0.0038	0.0021	0.0054	0.011627	0	0	0	0.009687	0	0	0	0	0	0	0	0	0.007789	0	0	0.014247	0.017012	0.006023	0.008732
g__Sphingosinicella	-2.78	0.216	0.4118	no	down	0.0055	0.0014	0.0096	0.00436	0	0	0	0.006919	0	0	0	0	0.003099	0.009845	0.028447	0.023072	0.031157	0	0	0	0.003093	0	0
g__Hydrogenophaga	-1.5	0.3043	0.4118	no	down	0.0012	0.0006	0.0017	0	0	0	0	0	0.005969	0	0	0	0	0.008439	0.004267	0.004614	0	0	0	0	0	0	0
g__unclassified	1.87	0.3043	0.4118	no	up	0.0007	0.0011	0.0003	0	0.003031	0	0.002809	0.005535	0	0	0	0	0	0	0	0	0	0	0	0.003166	0	0	0
g__Leclercia	-Inf	0.3173	0.4118	no	down	0.0011	0	0.0022	0	0	0	0	0	0	0	0	0	0	0	0	0	0.02181	0	0	0	0	0	0
g__Eisenbergiella	-Inf	0.3173	0.4118	no	down	0.0009	0	0.0017	0	0	0	0	0	0	0	0	0	0	0	0	0	0	0	0	0.017413	0	0	0
g__Helcococcus	-Inf	0.3173	0.4118	no	down	0.0007	0	0.0014	0	0	0	0	0	0	0	0	0	0	0	0	0.013843	0	0	0	0	0	0	0
g__Caldilineaceae_unclassified	-Inf	0.3173	0.4118	no	down	0.0006	0	0.0013	0	0	0	0	0	0	0	0	0	0	0	0.012801	0	0	0	0	0	0	0	0
g__Enterobacter	Inf	0.3173	0.4118	no	up	0.0006	0.0012	0	0	0	0	0	0	0	0	0	0	0.012397	0	0	0	0	0	0	0	0	0	0
g__OM60(NOR5)_clade	-Inf	0.3173	0.4118	no	down	0.0006	0	0.0011	0	0	0	0	0	0	0	0	0	0	0	0	0	0	0	0	0.011081	0	0	0
g__Frateuria	-Inf	0.3173	0.4118	no	down	0.0005	0	0.001	0	0	0	0	0	0	0	0	0	0	0	0	0	0	0	0	0	0	0	0.010187
g__Clostridium_sensu_stricto_13	-Inf	0.3173	0.4118	no	down	0.0005	0	0.001	0	0	0	0	0	0	0	0	0	0	0	0.009957	0	0	0	0	0	0	0	0
g__Dolosigranulum	-Inf	0.3173	0.4118	no	down	0.0005	0	0.001	0	0	0	0	0	0	0	0	0	0	0	0.009957	0	0	0	0	0	0	0	0
g__Eubacterium]_ruminantium_group	-Inf	0.3173	0.4118	no	down	0.0005	0	0.0009	0	0	0	0	0	0	0	0	0	0	0	0	0	0	0	0	0.009498	0	0	0
g__SH-PL14	-Inf	0.3173	0.4118	no	down	0.0005	0	0.0009	0	0	0	0	0	0	0	0	0	0	0	0	0.009229	0	0	0	0	0	0	0
g__Solibacillus	Inf	0.3173	0.4118	no	up	0.0004	0.0009	0	0.00872	0	0	0	0	0	0	0	0	0	0	0	0	0	0	0	0	0	0	0
g__Cellulomonas	-Inf	0.3173	0.4118	no	down	0.0004	0	0.0009	0	0	0	0	0	0	0	0	0	0	0	0.008534	0	0	0	0	0	0	0	0
g__Glutamicibacter	-Inf	0.3173	0.4118	no	down	0.0004	0	0.0008	0	0	0	0	0	0	0	0	0	0	0	0	0.007691	0	0	0	0	0	0	0
g__Fournierella	-Inf	0.3173	0.4118	no	down	0.0004	0	0.0008	0	0	0	0	0	0	0	0	0	0	0	0	0	0	0	0	0	0	0.007528	0
g__Ruminococcaceae_UCG-005	Inf	0.3173	0.4118	no	up	0.0004	0.0007	0	0	0	0.007442	0	0	0	0	0	0	0	0	0	0	0	0	0	0	0	0	0
g__Leuconostoc	-Inf	0.3173	0.4118	no	down	0.0004	0	0.0007	0	0	0	0	0	0	0	0	0	0	0	0	0	0	0	0	0	0	0	0.007277
g__Nitrospira	Inf	0.3173	0.4118	no	up	0.0004	0.0007	0	0	0	0	0.007021	0	0	0	0	0	0	0	0	0	0	0	0	0	0	0	0
g__Micromonosporales_unclassified	Inf	0.3173	0.4118	no	up	0.0003	0.0006	0	0	0	0	0	0	0	0	0.006348	0	0	0	0	0	0	0	0	0	0	0	0
g__Vogesella	-Inf	0.3173	0.4118	no	down	0.0003	0	0.0006	0	0	0	0	0	0	0	0	0	0	0	0	0	0	0	0	0.006332	0	0	0
g__Defluviicoccus	-Inf	0.3173	0.4118	no	down	0.0003	0	0.0006	0	0	0	0	0	0	0	0	0	0	0	0	0.006153	0	0	0	0	0	0	0
g__Methylopila	-Inf	0.3173	0.4118	no	down	0.0003	0	0.0006	0	0	0	0	0	0	0	0	0	0	0	0	0.006153	0	0	0	0	0	0	0
g__Achromobacter	Inf	0.3173	0.4118	no	up	0.0003	0.0006	0	0	0	0	0	0	0	0	0	0.005847	0	0	0	0	0	0	0	0	0	0	0
g__Prevotellaceae_unclassified	-Inf	0.3173	0.4118	no	down	0.0003	0	0.0006	0	0	0	0	0	0	0	0	0	0	0	0	0	0	0	0	0	0	0	0.005821
g__Fusobacteriaceae_unclassified	Inf	0.3173	0.4118	no	up	0.0003	0.0006	0	0.005813	0	0	0	0	0	0	0	0	0	0	0	0	0	0	0	0	0	0	0
g__Ilumatobacter	-Inf	0.3173	0.4118	no	down	0.0003	0	0.0006	0	0	0	0	0	0	0	0	0	0	0	0.005689	0	0	0	0	0	0	0	0
g__OPB56_unclassified	-Inf	0.3173	0.4118	no	down	0.0003	0	0.0006	0	0	0	0	0	0	0	0	0	0	0.005626	0	0	0	0	0	0	0	0	0
g__Pseudoxanthomonas	-Inf	0.3173	0.4118	no	down	0.0003	0	0.0006	0	0	0	0	0	0	0	0	0	0	0.005626	0	0	0	0	0	0	0	0	0
g__Coprococcus_3	Inf	0.3173	0.4118	no	up	0.0003	0.0006	0	0	0	0	0.005617	0	0	0	0	0	0	0	0	0	0	0	0	0	0	0	0
g__Ruminococcus	Inf	0.3173	0.4118	no	up	0.0003	0.0006	0	0	0	0	0.005617	0	0	0	0	0	0	0	0	0	0	0	0	0	0	0	0
g__Altererythrobacter	Inf	0.3173	0.4118	no	up	0.0003	0.0006	0	0	0	0	0	0.005535	0	0	0	0	0	0	0	0	0	0	0	0	0	0	0
g__Arachidicoccus	Inf	0.3173	0.4118	no	up	0.0003	0.0006	0	0	0	0	0	0.005535	0	0	0	0	0	0	0	0	0	0	0	0	0	0	0
g__Blastocatella	Inf	0.3173	0.4118	no	up	0.0003	0.0006	0	0	0	0	0	0.005535	0	0	0	0	0	0	0	0	0	0	0	0	0	0	0
g__Candidatus_Stoquefichus	-Inf	0.3173	0.4118	no	down	0.0002	0	0.0005	0	0	0	0	0	0	0	0	0	0	0	0	0	0	0	0	0.004749	0	0	0
g__Prevotellaceae_UCG-004	-Inf	0.3173	0.4118	no	down	0.0002	0	0.0005	0	0	0	0	0	0	0	0	0	0	0	0	0	0	0	0	0.004749	0	0	0
g__CL500-29_marine_group	-Inf	0.3173	0.4118	no	down	0.0002	0	0.0005	0	0	0	0	0	0	0	0	0	0	0	0	0	0.004673	0	0	0	0	0	0
g__Eggerthella	-Inf	0.3173	0.4118	no	down	0.0002	0	0.0005	0	0	0	0	0	0	0	0	0	0	0	0	0	0.004673	0	0	0	0	0	0
g__Lawsonella	Inf	0.3173	0.4118	no	up	0.0002	0.0005	0	0	0	0	0	0	0	0	0	0	0.004649	0	0	0	0	0	0	0	0	0	0
g__Luteolibacter	-Inf	0.3173	0.4118	no	down	0.0002	0	0.0005	0	0	0	0	0	0	0	0	0	0	0	0	0.004614	0	0	0	0	0	0	0
g__Parabacteroides	-Inf	0.3173	0.4118	no	down	0.0002	0	0.0005	0	0	0	0	0	0	0	0	0	0	0	0	0.004614	0	0	0	0	0	0	0
g__Proteus	Inf	0.3173	0.4118	no	up	0.0002	0.0005	0	0	0.004546	0	0	0	0	0	0	0	0	0	0	0	0	0	0	0	0	0	0
g__Dubosiella	Inf	0.3173	0.4118	no	up	0.0002	0.0004	0	0	0	0.004465	0	0	0	0	0	0	0	0	0	0	0	0	0	0	0	0	0
g__Prevotellaceae_Ga6A1_group	Inf	0.3173	0.4118	no	up	0.0002	0.0004	0	0	0	0.004465	0	0	0	0	0	0	0	0	0	0	0	0	0	0	0	0	0
g__Megasphaera	Inf	0.3173	0.4118	no	up	0.0002	0.0004	0	0	0	0	0	0	0	0	0	0.004385	0	0	0	0	0	0	0	0	0	0	0
g__Flavonifractor	Inf	0.3173	0.4118	no	up	0.0002	0.0004	0	0.00436	0	0	0	0	0	0	0	0	0	0	0	0	0	0	0	0	0	0	0
g__Arthrobacter	-Inf	0.3173	0.4118	no	down	0.0002	0	0.0004	0	0	0	0	0	0	0	0	0	0	0	0.004267	0	0	0	0	0	0	0	0
g__Herbaspirillum	-Inf	0.3173	0.4118	no	down	0.0002	0	0.0004	0	0	0	0	0	0	0	0	0	0	0	0.004267	0	0	0	0	0	0	0	0
g__Kouleothrix	-Inf	0.3173	0.4118	no	down	0.0002	0	0.0004	0	0	0	0	0	0	0	0	0	0	0	0.004267	0	0	0	0	0	0	0	0
g__Pseudolabrys	-Inf	0.3173	0.4118	no	down	0.0002	0	0.0004	0	0	0	0	0	0	0	0	0	0	0	0.004267	0	0	0	0	0	0	0	0
g__SC-I-84_unclassified	-Inf	0.3173	0.4118	no	down	0.0002	0	0.0004	0	0	0	0	0	0	0	0	0	0	0	0.004267	0	0	0	0	0	0	0	0
g__Amaricoccus	-Inf	0.3173	0.4118	no	down	0.0002	0	0.0004	0	0	0	0	0	0	0	0	0	0	0.004219	0	0	0	0	0	0	0	0	0
g__Fodinicola	-Inf	0.3173	0.4118	no	down	0.0002	0	0.0004	0	0	0	0	0	0	0	0	0	0	0.004219	0	0	0	0	0	0	0	0	0
g__Microvirga	-Inf	0.3173	0.4118	no	down	0.0002	0	0.0004	0	0	0	0	0	0	0	0	0	0	0.004219	0	0	0	0	0	0	0	0	0
g__Pir4_lineage	-Inf	0.3173	0.4118	no	down	0.0002	0	0.0004	0	0	0	0	0	0	0	0	0	0	0.004219	0	0	0	0	0	0	0	0	0
g__Catenisphaera	Inf	0.3173	0.4118	no	up	0.0002	0.0004	0	0	0	0	0	0.004151	0	0	0	0	0	0	0	0	0	0	0	0	0	0	0
g__Gemmobacter	Inf	0.3173	0.4118	no	up	0.0002	0.0004	0	0	0	0	0	0.004151	0	0	0	0	0	0	0	0	0	0	0	0	0	0	0
g__Tissierella	Inf	0.3173	0.4118	no	up	0.0002	0.0004	0	0	0	0	0	0.004151	0	0	0	0	0	0	0	0	0	0	0	0	0	0	0
g__Fimbriiglobus	-Inf	0.3173	0.4118	no	down	0.0002	0	0.0003	0	0	0	0	0	0	0	0	0	0	0	0	0	0	0	0	0.003166	0	0	0
g__BIrii41_unclassified	-Inf	0.3173	0.4118	no	down	0.0002	0	0.0003	0	0	0	0	0	0	0	0	0	0	0	0	0	0.003116	0	0	0	0	0	0
g__Prosthecobacter	-Inf	0.3173	0.4118	no	down	0.0002	0	0.0003	0	0	0	0	0	0	0	0	0	0	0	0	0	0.003116	0	0	0	0	0	0
g__SM2D12_unclassified	-Inf	0.3173	0.4118	no	down	0.0002	0	0.0003	0	0	0	0	0	0	0	0	0	0	0	0	0	0.003116	0	0	0	0	0	0
g__Methylophilus	Inf	0.3173	0.4118	no	up	0.0002	0.0003	0	0	0	0	0	0	0	0	0	0	0.003099	0	0	0	0	0	0	0	0	0	0
g__B1-7BS_unclassified	-Inf	0.3173	0.4118	no	down	0.0002	0	0.0003	0	0	0	0	0	0	0	0	0	0	0	0	0.003076	0	0	0	0	0	0	0
g__Enorma	-Inf	0.3173	0.4118	no	down	0.0002	0	0.0003	0	0	0	0	0	0	0	0	0	0	0	0	0.003076	0	0	0	0	0	0	0
g__Turicibacter	-Inf	0.3173	0.4118	no	down	0.0002	0	0.0003	0	0	0	0	0	0	0	0	0	0	0	0	0.003076	0	0	0	0	0	0	0
g__Weeksellaceae_unclassified	-Inf	0.3173	0.4118	no	down	0.0002	0	0.0003	0	0	0	0	0	0	0	0	0	0	0	0	0.003076	0	0	0	0	0	0	0
g__Gordonia	Inf	0.3173	0.4118	no	up	0.0002	0.0003	0	0	0.003031	0	0	0	0	0	0	0	0	0	0	0	0	0	0	0	0	0	0
g__Limnohabitans	Inf	0.3173	0.4118	no	up	0.0002	0.0003	0	0	0.003031	0	0	0	0	0	0	0	0	0	0	0	0	0	0	0	0	0	0
g__Eubacterium	-Inf	0.3173	0.4118	no	down	0.0002	0	0.0003	0	0	0	0	0	0	0	0	0	0	0	0	0	0	0	0	0	0	0.003011	0
g__Anaerovorax	Inf	0.3173	0.4118	no	up	0.0001	0.0003	0	0	0	0.002977	0	0	0	0	0	0	0	0	0	0	0	0	0	0	0	0	0
g__Nonomuraea	Inf	0.3173	0.4118	no	up	0.0001	0.0003	0	0	0	0.002977	0	0	0	0	0	0	0	0	0	0	0	0	0	0	0	0	0
g__Terrimonas	Inf	0.3173	0.4118	no	up	0.0001	0.0003	0	0	0	0.002977	0	0	0	0	0	0	0	0	0	0	0	0	0	0	0	0	0
g__Xanthomonadaceae_unclassified	Inf	0.3173	0.4118	no	up	0.0001	0.0003	0	0	0	0	0	0	0	0	0	0.002924	0	0	0	0	0	0	0	0	0	0	0
g__Agitococcus]_lubricus_group	-Inf	0.3173	0.4118	no	down	0.0001	0	0.0003	0	0	0	0	0	0	0	0	0	0	0	0	0	0	0	0	0	0	0	0.002911
g__Dechloromonas	Inf	0.3173	0.4118	no	up	0.0001	0.0003	0	0.002907	0	0	0	0	0	0	0	0	0	0	0	0	0	0	0	0	0	0	0
g__Parasutterella	Inf	0.3173	0.4118	no	up	0.0001	0.0003	0	0.002907	0	0	0	0	0	0	0	0	0	0	0	0	0	0	0	0	0	0	0
g__Alkanindiges	-Inf	0.3173	0.4118	no	down	0.0001	0	0.0003	0	0	0	0	0	0	0	0	0	0	0	0.002845	0	0	0	0	0	0	0	0
g__Chthoniobacter	-Inf	0.3173	0.4118	no	down	0.0001	0	0.0003	0	0	0	0	0	0	0	0	0	0	0	0.002845	0	0	0	0	0	0	0	0
g__Flavobacteriaceae_unclassified	-Inf	0.3173	0.4118	no	down	0.0001	0	0.0003	0	0	0	0	0	0	0	0	0	0	0	0.002845	0	0	0	0	0	0	0	0
g__Gemmataceae_unclassified	-Inf	0.3173	0.4118	no	down	0.0001	0	0.0003	0	0	0	0	0	0	0	0	0	0	0	0.002845	0	0	0	0	0	0	0	0
g__Lautropia	-Inf	0.3173	0.4118	no	down	0.0001	0	0.0003	0	0	0	0	0	0	0	0	0	0	0	0.002845	0	0	0	0	0	0	0	0
g__SWB02	-Inf	0.3173	0.4118	no	down	0.0001	0	0.0003	0	0	0	0	0	0	0	0	0	0	0	0.002845	0	0	0	0	0	0	0	0
g__Acetatifactor	-Inf	0.3173	0.4118	no	down	0.0001	0	0.0003	0	0	0	0	0	0	0	0	0	0	0.002813	0	0	0	0	0	0	0	0	0
g__Bacteroidetes_unclassified	-Inf	0.3173	0.4118	no	down	0.0001	0	0.0003	0	0	0	0	0	0	0	0	0	0	0.002813	0	0	0	0	0	0	0	0	0
g__Chishuiella	-Inf	0.3173	0.4118	no	down	0.0001	0	0.0003	0	0	0	0	0	0	0	0	0	0	0.002813	0	0	0	0	0	0	0	0	0
g__Deinococcus	-Inf	0.3173	0.4118	no	down	0.0001	0	0.0003	0	0	0	0	0	0	0	0	0	0	0.002813	0	0	0	0	0	0	0	0	0
g__Gastranaerophilales_unclassified	-Inf	0.3173	0.4118	no	down	0.0001	0	0.0003	0	0	0	0	0	0	0	0	0	0	0.002813	0	0	0	0	0	0	0	0	0
g__KD4-96_unclassified	-Inf	0.3173	0.4118	no	down	0.0001	0	0.0003	0	0	0	0	0	0	0	0	0	0	0.002813	0	0	0	0	0	0	0	0	0
g__Roseomonas	-Inf	0.3173	0.4118	no	down	0.0001	0	0.0003	0	0	0	0	0	0	0	0	0	0	0.002813	0	0	0	0	0	0	0	0	0
g__Vibrio	-Inf	0.3173	0.4118	no	down	0.0001	0	0.0003	0	0	0	0	0	0	0	0	0	0	0.002813	0	0	0	0	0	0	0	0	0
g__Angelakisella	Inf	0.3173	0.4118	no	up	0.0001	0.0003	0	0	0	0	0.002809	0	0	0	0	0	0	0	0	0	0	0	0	0	0	0	0
g__Brachybacterium	Inf	0.3173	0.4118	no	up	0.0001	0.0003	0	0	0	0	0.002809	0	0	0	0	0	0	0	0	0	0	0	0	0	0	0	0
g__Sphingomonadaceae_unclassified	Inf	0.3173	0.4118	no	up	0.0001	0.0003	0	0	0	0	0.002809	0	0	0	0	0	0	0	0	0	0	0	0	0	0	0	0
g__Bosea	Inf	0.3173	0.4118	no	up	0.0001	0.0003	0	0	0	0	0	0.002768	0	0	0	0	0	0	0	0	0	0	0	0	0	0	0
g__Bryobacter	Inf	0.3173	0.4118	no	up	0.0001	0.0003	0	0	0	0	0	0.002768	0	0	0	0	0	0	0	0	0	0	0	0	0	0	0
g__Chitinophagaceae_unclassified	Inf	0.3173	0.4118	no	up	0.0001	0.0003	0	0	0	0	0	0.002768	0	0	0	0	0	0	0	0	0	0	0	0	0	0	0
g__Terrimicrobium	Inf	0.3173	0.4118	no	up	0.0001	0.0003	0	0	0	0	0	0.002768	0	0	0	0	0	0	0	0	0	0	0	0	0	0	0
g__Bacillus	0.22	0.3239	0.4183	no	up	0.0207	0.0223	0.0191	0.03052	0.016669	0.01935	0.029489	0.02906	0.049245	0	0	0.017541	0.030993	0.02813	0.015646	0.027687	0.043619	0	0	0.025328	0.015465	0.019573	0.016008
g__Acinetobacter	-0.77	0.3289	0.4188	no	down	0.0177	0.0131	0.0223	0.007267	0.021215	0.032745	0.025277	0.044281	0	0	0	0	0	0.050634	0.064007	0.055374	0.007789	0	0	0.034826	0.00464	0	0.005821
g__Porphyromonas	-1.88	0.3292	0.4188	no	down	0.0058	0.0025	0.0092	0.007267	0.004546	0	0	0	0	0	0	0.013156	0	0.015471	0.014224	0.043068	0	0	0	0.018996	0	0	0
g__Muribaculaceae_unclassified	-1	0.3292	0.4188	no	down	0.0018	0.0012	0.0024	0	0	0	0	0.004151	0	0	0	0.004385	0.003099	0	0	0.004614	0	0	0	0.004749	0	0.006023	0.008732
g__Oxyphotobacteria_unclassified	-0.83	0.358	0.451	no	down	0.0013	0.0009	0.0016	0	0.009092	0	0	0	0	0	0	0	0	0.002813	0	0	0	0	0	0	0.006186	0	0.007277
g__Ruminococcus_2	0.74	0.358	0.451	no	up	0.0008	0.001	0.0006	0.00436	0	0	0	0.002768	0.002985	0	0	0	0	0	0	0.006153	0	0	0	0	0	0	0
g__Reyranella	-1.68	0.3751	0.4702	no	down	0.0029	0.0014	0.0045	0.00436	0	0.002977	0	0	0	0	0	0	0.006199	0.005626	0.011379	0.015382	0.012463	0	0	0	0	0	0
g__Collinsella	-2.17	0.4656	0.5725	no	down	0.0011	0.0004	0.0018	0	0	0	0	0.004151	0	0	0	0	0	0.008439	0	0	0	0	0	0.009498	0	0	0
g__Ruminococcaceae_UCG-013	1.17	0.4656	0.5725	no	up	0.0007	0.0009	0.0004	0	0	0.004465	0	0	0	0	0	0.004385	0	0	0.004267	0	0	0	0	0	0	0	0
g__Ruminiclostridium_5	1.58	0.4656	0.5725	no	up	0.0006	0.0009	0.0003	0	0	0	0	0.004151	0	0	0	0	0.004649	0	0.002845	0	0	0	0	0	0	0	0
g__Dorea	-1.22	0.4656	0.5725	no	down	0.0005	0.0003	0.0007	0	0	0	0	0	0.002985	0	0	0	0	0	0.004267	0	0	0	0	0	0	0.003011	0
g__Fusobacterium	0.84	0.508	0.6217	no	up	0.0034	0.0043	0.0024	0.00436	0.015154	0.005954	0	0.005535	0	0	0	0	0.012397	0	0.007112	0.009229	0	0	0	0.004749	0.003093	0	0
g__Ruminiclostridium_9	0.91	0.5432	0.6523	no	up	0.0011	0.0015	0.0008	0	0	0	0	0	0	0.010449	0	0.004385	0	0	0	0	0	0	0	0.007915	0	0	0
g__Alphaproteobacteria_unclassified	-0.7	0.5432	0.6523	no	down	0.0011	0.0008	0.0013	0	0	0	0	0.008303	0	0	0	0	0	0.009845	0	0	0.003116	0	0	0	0	0	0
g__Rhizobiales_Incertae_Sedis_unclassified	1.58	0.5432	0.6523	no	up	0.0006	0.0009	0.0003	0	0.006061	0	0	0	0	0	0	0	0.003099	0	0	0	0	0	0	0.003166	0	0	0
g__Sphingobacterium	-1.58	0.5432	0.6523	no	down	0.0006	0.0003	0.0009	0.002907	0	0	0	0	0	0	0	0	0	0.002813	0	0	0.006231	0	0	0	0	0	0
g__Bacteroides	-1.96	0.5511	0.6588	no	down	0.0022	0.0009	0.0035	0	0	0	0	0	0	0	0	0.004385	0.004649	0.007032	0.002845	0	0	0	0	0.025328	0	0	0
g__Agathobacter	-0.49	0.5624	0.6692	no	down	0.0062	0.0052	0.0073	0	0.007577	0	0.012638	0	0	0	0	0.017541	0.013947	0.018284	0	0	0.012463	0	0	0	0.013919	0.013551	0.014553
g__Ruminococcus]_gnavus_group	-0.58	0.6194	0.7223	no	down	0.0033	0.0026	0.0039	0.014533	0	0	0	0	0	0	0	0.011694	0	0	0	0	0	0	0	0.01583	0.013919	0.009034	0
g__Erysipelatoclostridium	0.06	0.6194	0.7223	no	up	0.0022	0.0023	0.0022	0	0.004546	0	0.005617	0.012454	0	0	0	0	0	0	0.002845	0	0	0	0	0.018996	0	0	0
g__Stenotrophomonas	0.61	0.6267	0.7223	no	up	0.0022	0.0026	0.0017	0	0	0	0.00983	0.016606	0	0	0	0	0	0	0.017068	0	0	0	0	0	0	0	0
g__Romboutsia	-0.39	0.6267	0.7223	no	down	0.0015	0.0013	0.0017	0	0	0	0	0.006919	0	0	0	0	0.006199	0.016878	0	0	0	0	0	0	0	0	0
g__Allorhizobium-Neorhizobium-Pararhizobium-Rhizobium	-0.12	0.6267	0.7223	no	down	0.0013	0.0012	0.0013	0	0	0	0	0.012454	0	0	0	0	0	0	0.007112	0.006153	0	0	0	0	0	0	0
g__Ruminococcus]_torques_group	-0.58	0.6267	0.7223	no	down	0.0012	0.001	0.0015	0	0	0	0	0	0	0	0	0.010232	0	0	0.009957	0	0	0	0	0.004749	0	0	0
g__Firmicutes_unclassified	1	0.6267	0.7223	no	up	0.0004	0.0006	0.0003	0	0	0.002977	0	0	0	0	0	0.002924	0	0	0	0	0	0	0	0	0	0.003011	0
g__Negativibacillus	0.53	0.6574	0.7542	no	up	0.0022	0.0026	0.0018	0.00436	0	0.007442	0.005617	0.008303	0	0	0	0	0	0.005626	0	0.006153	0	0	0	0.006332	0	0	0
g__TRA3-20_unclassified	-1.08	0.6697	0.7649	no	down	0.0042	0.0027	0.0057	0	0.003031	0.007442	0	0.006919	0	0	0	0	0.009298	0.011252	0.025603	0.013843	0.006231	0	0	0	0	0	0
g__Cetobacterium	0.37	0.6735	0.7659	no	up	0.0119	0.0134	0.0104	0.020347	0.031823	0	0	0	0.007461	0.019406	0.009522	0.019003	0.026344	0.002813	0.004267	0	0.003116	0	0	0.034826	0.021651	0.021079	0.016008
g__Pasteurellaceae_unclassified	0.22	0.6791	0.7688	no	up	0.0074	0.0079	0.0068	0.002907	0.013638	0.017861	0.028085	0.016606	0	0	0	0	0	0.009845	0.022758	0.027687	0	0	0	0.007915	0	0	0
g__Lachnospiraceae_unclassified	-0.36	0.6911	0.779	no	down	0.0016	0.0014	0.0018	0	0	0.004465	0	0.009687	0	0	0	0	0	0	0.008534	0	0	0	0	0	0.00464	0	0.004366
g__Lysinibacillus	-0.33	0.7657	0.8593	no	down	0.0031	0.0027	0.0034	0	0	0.013396	0.014043	0	0	0	0	0	0	0.012658	0	0	0	0	0	0	0.013919	0	0.007277
g__Staphylococcus	-0.27	0.8686	0.9533	no	down	0.006	0.0054	0.0065	0.00872	0.0197	0.004465	0.014043	0	0	0	0	0.007309	0	0.004219	0.012801	0.023072	0.024925	0	0	0	0	0	0
g__Alloprevotella	-0.12	0.8888	0.9533	no	down	0.0024	0.0023	0.0025	0	0	0.004465	0.00983	0	0	0	0	0.008771	0	0.002813	0	0.012305	0	0	0	0	0	0	0.010187
g__Sphingobium	-0.14	0.9139	0.9533	no	down	0.0021	0.002	0.0022	0	0.009092	0	0	0	0	0	0	0	0.010847	0	0	0	0	0	0	0.011081	0.010826	0	0
g__Comamonadaceae_unclassified	-0.55	0.9139	0.9533	no	down	0.0018	0.0015	0.0022	0.00872	0	0	0	0	0	0	0	0.005847	0	0	0	0	0.015578	0	0	0.006332	0	0	0
g__Bilophila	-0.28	0.9139	0.9533	no	down	0.0016	0.0014	0.0017	0	0	0	0.008426	0.005535	0	0	0	0	0	0.011252	0	0.006153	0	0	0	0	0	0	0
g__Dialister	0.32	0.9139	0.9533	no	up	0.0009	0.001	0.0008	0	0	0	0.005617	0	0.004477	0	0	0	0	0	0	0	0	0	0	0.003166	0	0.004517	0
g__Moraxella	-1.23	0.9397	0.9533	no	down	0.2987	0.1788	0.4186	0.238348	0.266703	0.346804	0.276639	0.330727	0.071629	0.077624	0.061896	0.080398	0.037191	0.997201	1.33276	0.952117	0.605995	0.155076	0.083616	0.050655	0	0	0.008732
g__Haliangium	-0.26	0.9422	0.9533	no	down	0.0011	0.001	0.0012	0	0	0	0	0.009687	0	0	0	0	0	0	0	0.012305	0	0	0	0	0	0	0
g__Micromonosporaceae_unclassified	-0.74	0.9422	0.9533	no	down	0.0008	0.0006	0.001	0.005813	0	0	0	0	0	0	0	0	0	0	0.009957	0	0	0	0	0	0	0	0
g__Desulfovibrio	1.74	0.9422	0.9533	no	up	0.0007	0.001	0.0003	0	0	0	0	0	0.010446	0	0	0	0	0	0	0	0.003116	0	0	0	0	0	0
g__Flectobacillus	0.85	0.9422	0.9533	no	up	0.0007	0.0009	0.0005	0	0	0	0	0	0	0	0	0.008771	0	0	0	0	0	0	0	0.004749	0	0	0
g__Massilia	1.17	0.9422	0.9533	no	up	0.0006	0.0009	0.0004	0.00872	0	0	0	0	0	0	0	0	0	0	0.004267	0	0	0	0	0	0	0	0
g__Tyzzerella_4	0.26	0.9422	0.9533	no	up	0.0005	0.0006	0.0005	0	0.006061	0	0	0	0	0	0	0	0	0	0	0	0	0	0	0	0.00464	0	0
g__Bacteroidales_unclassified	0	0.9422	0.9533	no	no	0.0005	0.0005	0.0005	0	0	0	0	0	0	0	0	0	0.004649	0	0	0	0.004673	0	0	0	0	0	0
g__Shinella	-0.32	0.9422	0.9533	no	down	0.0005	0.0004	0.0005	0	0	0	0	0	0	0.004478	0	0	0	0	0	0	0	0	0	0.004749	0	0	0
g__Ruminococcaceae_UCG-014	1	0.9422	0.9533	no	up	0.0005	0.0006	0.0003	0	0	0.005954	0	0	0	0	0	0	0	0	0	0	0.003116	0	0	0	0	0	0
g__Macrococcus	-1	0.9422	0.9533	no	down	0.0004	0.0003	0.0006	0	0	0	0	0.002768	0	0	0	0	0	0	0	0	0	0	0	0	0.006186	0	0
g__Microscillaceae_unclassified	-1	0.9422	0.9533	no	down	0.0004	0.0003	0.0006	0	0	0	0	0	0.002985	0	0	0	0	0	0	0	0	0	0	0	0	0	0.005821
g__Aquicella	-0.74	0.9422	0.9533	no	down	0.0004	0.0003	0.0005	0	0	0	0	0	0.002985	0	0	0	0	0	0	0.004614	0	0	0	0	0	0	0
g__Dongia	-0.74	0.9422	0.9533	no	down	0.0004	0.0003	0.0005	0	0	0	0	0	0.002985	0	0	0	0	0	0	0.004614	0	0	0	0	0	0	0
g__Geobacillus	0.74	0.9422	0.9533	no	up	0.0004	0.0005	0.0003	0	0	0	0	0	0	0	0	0	0.004649	0	0.002845	0	0	0	0	0	0	0	0
g__Holdemanella	0.42	0.9422	0.9533	no	up	0.0004	0.0004	0.0003	0.00436	0	0	0	0	0	0	0	0	0	0	0.002845	0	0	0	0	0	0	0	0
g__Actinomadura	0	0.9422	0.9533	no	no	0.0003	0.0003	0.0003	0	0	0	0	0	0	0	0.003174	0	0	0	0.002845	0	0	0	0	0	0	0	0
g__Izhakiella	0	0.9422	0.9533	no	no	0.0003	0.0003	0.0003	0.002907	0	0	0	0	0	0	0	0	0	0	0	0.003076	0	0	0	0	0	0	0
g__Pirellula	0	0.9422	0.9533	no	no	0.0003	0.0003	0.0003	0.002907	0	0	0	0	0	0	0	0	0	0.002813	0	0	0	0	0	0	0	0	0
g__Methylobacterium	-0.11	0.9678	0.9754	no	down	0.004	0.0038	0.0041	0	0.013638	0	0	0	0	0.005971	0.004761	0.002924	0.010847	0.005626	0.004267	0	0	0	0	0.012664	0.015465	0	0.002911
g__Cedecea	0.08	1	1	no	up	0.0035	0.0036	0.0034	0.018893	0	0	0	0	0	0	0	0.017541	0	0	0	0	0	0	0	0.020579	0.013919	0	0
g__Akkermansia	0.38	1	1	no	up	0.0023	0.0026	0.002	0	0.010608	0	0	0	0	0	0	0.005847	0.009298	0	0.002845	0.004614	0	0	0	0.007915	0	0	0.004366

## Sheet: F Species
TABLE S3-Differences between two groups identified at Species-taxa level
Species	log2FC	wilcox.test.p_value	q_value	significance	regulation	mean	mean_LW1D	mean_LT1D	LW1D_1	LW1D_2	LW1D_3	LW1D_4	LW1D_5	LW1D_6	LW1D_7	LW1D_8	LW1D_9	LW1D_10	LT1D_1	LT1D_2	LT1D_3	LT1D_4	LT1D_5	LT1D_6	LT1D_7	LT1D_8	LT1D_9	LT1D_10
s__uncultured_Lactobacillus_sp.	-8.54	0.0001	0.0041	yes	down	2.3297	0.0125	4.647	0.037787	0	0.007442	0.057575	0.009687	0	0	0	0	0.012397	1.60481	3.08371	2.99786	3.62818	3.52647	8.44283	3.7295	5.96332	5.50913	7.98382
s__Lactobacillus_delbrueckii	-9.32	0.0001	0.0041	yes	down	0.8349	0.0026	1.6673	0	0	0	0	0	0	0	0	0	0.026344	8.63444	1.27587	0.669097	0.419055	0.827745	4.48421	0.077566	0.078872	0.016562	0.18919
s__Actinobacillus_unclassified	5.44	0.0001	0.0041	yes	up	0.7136	1.395	0.0322	1.10745	1.27593	2.03766	1.584	1.77956	1.81311	1.63457	0.826866	1.39015	0.500535	0.012658	0	0.023072	0	0	0.188733	0.088647	0	0	0.008732
s__uncultured_Actinobacillus_sp.	5.01	0.0001	0.0041	yes	up	0.2703	0.5244	0.0163	0.443269	0.448546	1.25474	0.848172	0.524459	0.513341	0.464248	0.219016	0.418068	0.110025	0.043601	0.018491	0.056912	0.034272	0	0	0.009498	0	0	0
s__Rothia_sp._YIM_C456	-Inf	0.0001	0.0041	yes	down	0.204	0	0.408	0	0	0	0	0	0	0	0	0	0	0.524621	0.945879	0.730623	0.621573	0.503494	0.279516	0.098145	0.122174	0.108406	0.145531
s__Streptococcus_sp.	-4.12	0.0001	0.0041	yes	down	0.1066	0.0116	0.2016	0	0	0	0	0	0.037307	0.025377	0.014284	0.039468	0	0.277078	0.199132	0.270715	0.277293	0.290013	0.353576	0.063319	0.100523	0.073776	0.110603
s__Actinobacillus_indolicus	5.41	0.0001	0.0041	yes	up	0.0697	0.1362	0.0032	0.103187	0.113652	0.220287	0.175532	0.143915	0.140273	0.161218	0.09205	0.157872	0.054237	0.007032	0.012801	0	0.012463	0	0	0	0	0	0
s__Corynebacterium_1_unclassified	-Inf	0.0001	0.0041	yes	down	0.0297	0	0.0595	0	0	0	0	0	0	0	0	0	0	0.101267	0.112368	0.092289	0.138647	0.064447	0.021501	0.023745	0.010826	0.015056	0.014553
s__Clostridium_sensu_stricto_1_unclassified	6.02	0.0002	0.0041	yes	up	22.6073	44.5271	0.6875	56.067	39.613	41.8888	36.1905	49.5689	39.8167	36.7547	53.6717	34.0447	57.6545	0.475393	0.85058	0.792149	0.77424	0.255775	1.0894	1.89324	0.40673	0.094855	0.243036
s__Escherichia-Shigella_unclassified	3.8	0.0002	0.0041	yes	up	21.6521	40.394	2.9101	35.1578	50.0311	45.0815	53.3744	38.9594	38.708	43.6707	31.1813	38.1392	29.6369	3.96068	2.64704	2.8179	2.28533	3.50835	4.86406	2.74489	1.76765	1.59146	2.91353
s__Lactobacillus_sp._L-YJ	-10.91	0.0002	0.0041	yes	down	21.04	0.0219	42.0581	0.00872	0.009092	0.016373	0.021064	0.004151	0.004477	0.007464	0	0.048239	0.099177	11.2435	16.4213	11.8515	17.6673	23.8334	56.3835	71.7169	72.299	72.6561	66.509
s__Lactobacillus_crispatus	-9.88	0.0002	0.0041	yes	down	11.814	0.0251	23.6028	0	0.004546	0.016373	0.011234	0.019373	0.01343	0.013435	0	0.064318	0.108475	44.0316	32.0489	38.8107	22.347	55.0057	3.76989	4.93415	10.6291	13.7299	10.7212
s__Lactobacillus_amylovorus	-Inf	0.0002	0.0041	yes	down	1.2521	0	2.5041	0	0	0	0	0	0	0	0	0	0	2.78766	5.75493	4.38528	4.63921	3.04312	0	0.671183	1.12122	1.40476	1.2341
s__Lactobacillus_unclassified	-2.37	0.0002	0.0041	yes	down	0.7624	0.2472	1.2776	0.386589	0.691003	0.73826	0.585575	0.045665	0.005969	0	0.019045	0	0	0.79748	0.840623	0.909049	0.930022	1.01907	2.98868	0.932375	1.42124	1.18494	1.75219
s__Streptococcus_thoraltensis	-Inf	0.0002	0.0041	yes	down	0.2212	0	0.4425	0	0	0	0	0	0	0	0	0	0	0.89734	0.440936	1.0198	0.518756	1.34332	0	0.018996	0.058767	0.054203	0.072765
s__uncultured_Granulicatella_sp.	-Inf	0.0002	0.0041	yes	down	0.0289	0	0.0578	0	0	0	0	0	0	0	0	0	0	0.082983	0.085342	0.104594	0.185381	0.080559	0	0.011081	0.006186	0.007528	0.014553
s__Actinobacillus_porcitonsillarum	Inf	0.0002	0.0041	yes	up	0.0275	0.0551	0	0.029067	0.050007	0.099725	0.057575	0.056736	0.086552	0.07016	0	0.076012	0.024794	0	0	0	0	0	0	0	0	0	0
s__Corynebacteriales_unclassified	-Inf	0.0002	0.0041	yes	down	0.0264	0	0.0529	0	0	0	0	0	0	0	0	0	0	0.111113	0.058317	0.12459	0.082565	0.086601	0	0.014247	0.023198	0.018068	0.010187
s__Bifidobacterium_pseudocatenulatum	2.42	0.0002	0.0041	yes	up	0.0181	0.0305	0.0057	0.055227	0.036369	0.025303	0.028085	0.026292	0.029845	0.035826	0.030154	0.019003	0.018596	0.014065	0.011379	0.012305	0	0	0	0.018996	0	0	0
s__Streptococcus_unclassified	-2	0.0005	0.0093	yes	down	0.951	0.381	1.5209	0.241255	0.27428	0.608767	0.28366	0.286446	0.559601	0.328407	0.388833	0.458997	0.379662	1.15895	0.823555	1.2136	1.07334	0.386684	5.79817	1.37244	1.29906	0.636885	1.44658
s__Streptococcus_pluranimalium	-7.58	0.0005	0.0093	yes	down	0.1347	0.0014	0.268	0	0.007577	0.005954	0	0	0	0	0	0	0	0.37272	0.489297	0.470675	0.715042	0.398767	0	0.061736	0.054128	0.049686	0.068399
s__Corynebacterium_sp._820/3	-Inf	0.0006	0.0107	yes	down	0.0233	0	0.0465	0	0	0	0	0	0	0	0	0	0	0.073137	0.095299	0.076908	0.141762	0.038266	0	0.014247	0.015465	0	0.010187
s__Rothia_nasimurium	-4.79	0.0014	0.0238	yes	down	0.1678	0.0117	0.3239	0.005813	0	0	0	0	0.023876	0.008957	0.025393	0.029235	0.023245	0.572441	0.490719	0.632181	0.517198	0.535718	0	0.10606	0.100523	0.130991	0.152807
s__Streptococcus_minor	-5.73	0.0017	0.0275	yes	down	0.0324	0.0012	0.0635	0	0	0	0	0.012454	0	0	0	0	0	0.106893	0.125169	0.135358	0.132415	0.090629	0	0	0.015465	0.004517	0.02474
s__Moraxella_porci	Inf	0.0019	0.0275	yes	up	0.0443	0.0887	0	0.107547	0.133352	0.190519	0.160085	0.161904	0.071629	0	0.061896	0	0	0	0	0	0	0	0	0	0	0	0
s__uncultured_Globicatella_sp.	-Inf	0.0019	0.0275	yes	down	0.01	0	0.02	0	0	0	0	0	0	0	0	0	0	0.032349	0.02987	0.053835	0.054524	0	0.009556	0.009498	0.010826	0	0
s__Actinomycetales_unclassified	-Inf	0.0019	0.0275	yes	down	0.0041	0	0.0082	0	0	0	0	0	0	0	0	0	0	0.011252	0.007112	0.027687	0.012463	0.016112	0	0.004749	0	0.003011	0
s__Burkholderia-Caballeronia-Paraburkholderia_unclassified	-3.2	0.0032	0.0447	yes	down	5.5139	1.0813	9.9466	1.72076	1.48808	1.04636	0.898725	2.82294	0.25667	0.715032	0.730054	0.306973	0.827509	11.9158	20.6315	19.4407	29.8152	0.747185	3.01496	8.4262	2.41409	1.07653	1.98358
s__Clostridium_sensu_stricto_8_unclassified	-5.03	0.0043	0.058	yes	down	0.0068	0.0004	0.0131	0	0	0	0	0.004151	0	0	0	0	0	0.009845	0.042671	0.023072	0.03583	0	0	0.011081	0	0.004517	0.004366
s__Gemella_unclassified	-Inf	0.0052	0.0581	yes	down	0.0195	0	0.0391	0	0	0	0	0	0	0	0	0	0	0.078763	0.079653	0.103056	0.110606	0	0	0.011081	0.007733	0	0
s__Lactobacillus_timonensis	-Inf	0.0052	0.0581	yes	down	0.0177	0	0.0354	0	0	0	0	0	0	0	0	0	0	0.115332	0.035559	0.061526	0	0.112783	0	0.011081	0	0.018068	0
s__uncultured_Brevundimonas_sp.	-Inf	0.0052	0.0581	yes	down	0.0093	0	0.0185	0	0	0	0	0	0	0	0	0	0	0.021097	0.05974	0.027687	0.04985	0	0	0.022162	0	0.004517	0
s__Dadabacteriales_unclassified	-Inf	0.0052	0.0581	yes	down	0.0074	0	0.0148	0	0	0	0	0	0	0	0	0	0	0.012658	0.05405	0.023072	0.043619	0	0	0.009498	0.00464	0	0
s__Novosphingobium_unclassified	-Inf	0.0052	0.0581	yes	down	0.0045	0	0.0091	0	0	0	0	0	0	0	0	0	0	0	0.011379	0	0.018694	0	0	0.020579	0.010826	0.004517	0.02474
s__Devosia_unclassified	-Inf	0.0052	0.0581	yes	down	0.0045	0	0.009	0	0	0	0	0	0	0	0	0	0	0.016878	0.021336	0.010767	0.029599	0	0	0.007915	0.003093	0	0
s__Brevundimonas_sp._ALBL_104	-4.24	0.0056	0.0608	yes	down	0.007	0.0007	0.0132	0	0	0	0	0.006919	0	0	0	0	0	0.018284	0.019913	0.039992	0.023367	0	0	0.01583	0.009279	0	0.005821
s__Limnobacter_unclassified	-3.8	0.0077	0.0814	yes	down	0.0179	0.0024	0.0334	0.00436	0	0	0	0.019373	0	0	0	0	0	0.021097	0.120902	0.05845	0.104374	0	0	0.017413	0.00464	0.003011	0.004366
s__Actinobacteria_unclassified	-4.68	0.0124	0.1182	yes	down	0.024	0.0018	0.0463	0.007267	0.004546	0	0.002809	0	0	0	0	0.002924	0	0.036569	0.122324	0.078446	0.149551	0	0.007167	0.061736	0.00464	0.003011	0
s__Lactobacillus_sp._MR7	-Inf	0.013	0.1182	yes	down	0.0848	0	0.1696	0	0	0	0	0	0	0	0	0	0	1.28834	0.187753	0.103056	0.066987	0	0	0	0	0.049686	0
s__Lactobacillus_hayakitensis	-Inf	0.013	0.1182	yes	down	0.0269	0	0.0538	0	0	0	0	0	0	0	0	0	0	0	0.007112	0	0	0	0	0.142468	0.145371	0.143036	0.100416
s__Rhizobacter_unclassified	-4.7	0.013	0.1182	yes	down	0.0041	0.0003	0.0078	0	0	0.002977	0	0	0	0	0	0	0	0.009845	0.017068	0.012305	0.028041	0	0	0.007915	0	0.003011	0
s__Subgroup_7_unclassified	-4.27	0.013	0.1182	yes	down	0.0041	0.0004	0.0077	0	0	0	0.004213	0	0	0	0	0	0	0.008439	0.017068	0.015382	0.017136	0	0	0.014247	0	0.004517	0
s__Lysobacter_sp.	Inf	0.013	0.1182	yes	up	0.0024	0.0047	0	0.007267	0	0.011907	0.012638	0	0.004477	0	0	0	0.010847	0	0	0	0	0	0	0	0	0	0
s__Lachnospiraceae_NK4A136_group_unclassified	2.02	0.0138	0.1226	yes	up	0.0055	0.0089	0.0022	0.00872	0.013638	0	0.00983	0.009687	0.025369	0.008957	0	0	0.012397	0.008439	0	0	0	0	0	0	0.006186	0.007528	0
s__Howardella_unclassified	-1.77	0.0154	0.1338	yes	down	0.0361	0.0164	0.0558	0	0.004546	0	0	0.005535	0.037307	0.02687	0.02698	0.039468	0.023245	0.047821	0.079653	0.05845	0.109048	0.134936	0.05017	0.026911	0.012372	0.018068	0.020374
s__Weissella_cibaria	-3.87	0.0211	0.1794	yes	down	0.0054	0.0007	0.0102	0	0	0	0	0.006919	0	0	0	0	0	0	0.004267	0.012305	0	0	0	0.014247	0.006186	0.030113	0.034927
s__Lactobacillus_hilgardii	-2.59	0.0265	0.2099	yes	down	0.0309	0.0088	0.0529	0	0.036369	0.052095	0	0	0	0	0	0	0	0.13221	0	0	0.052966	0	0	0.060153	0.091244	0.090338	0.101872
s__Rhodospirillales_unclassified	1.82	0.0265	0.2099	yes	up	0.0047	0.0074	0.0021	0.011627	0.009092	0.004465	0.004213	0.012454	0.007461	0.013435	0	0	0.010847	0	0.004267	0.012305	0	0	0	0.004749	0	0	0
s__Citrobacter_sp.	Inf	0.0306	0.2099	yes	up	0.0052	0.0104	0	0.02616	0.027276	0	0.028085	0.022141	0	0	0	0	0	0	0	0	0	0	0	0	0	0	0
s__Saccharimonadales_unclassified	-Inf	0.0306	0.2099	yes	down	0.0034	0	0.0068	0	0	0	0	0	0	0	0	0	0	0.004219	0.031292	0.015382	0.017136	0	0	0	0	0	0
s__Clostridiales_unclassified	Inf	0.0306	0.2099	yes	up	0.0023	0.0047	0	0.01744	0	0	0.012638	0.002768	0	0	0	0	0.013947	0	0	0	0	0	0	0	0	0	0
s__Streptococcus_equinus	Inf	0.0306	0.2099	yes	up	0.0023	0.0047	0	0.01308	0.009092	0.008931	0.015447	0	0	0	0	0	0	0	0	0	0	0	0	0	0	0	0
s__Enterococcus_faecalis	-Inf	0.0306	0.2099	yes	down	0.0023	0	0.0046	0	0	0	0	0	0	0	0	0	0	0.008439	0.012801	0.012305	0.012463	0	0	0	0	0	0
s__Acidobacteria_unclassified	-Inf	0.0306	0.2099	yes	down	0.0019	0	0.0037	0	0	0	0	0	0	0	0	0	0	0.005626	0.008534	0.009229	0.01402	0	0	0	0	0	0
s__Lachnospiraceae_UCG-004_unclassified	Inf	0.0306	0.2099	yes	up	0.0017	0.0035	0	0.00872	0.010608	0	0.007021	0.008303	0	0	0	0	0	0	0	0	0	0	0	0	0	0	0
s__Pseudomonas_stutzeri	-Inf	0.0306	0.2099	yes	down	0.0016	0	0.0033	0	0	0	0	0	0	0	0	0	0	0	0.011379	0.009229	0.009347	0	0	0	0	0.003011	0
s__Subgroup_6_unclassified	-Inf	0.0306	0.2099	yes	down	0.0014	0	0.0029	0	0	0	0	0	0	0	0	0	0	0	0.007112	0.006153	0.012463	0	0	0	0.003093	0	0
s__Streptococcus_sp._C5I1	4.52	0.036	0.2346	yes	up	0.0108	0.0206	0.0009	0.053774	0.033338	0.05656	0.032298	0.030444	0	0	0	0	0	0	0	0	0	0	0	0	0.009279	0	0
s__uncultured_Citrobacter_sp.	3.45	0.036	0.2346	yes	up	0.0107	0.0197	0.0018	0.036334	0.039399	0.05656	0.040723	0.023525	0	0	0	0	0	0	0	0	0	0	0	0	0	0.018068	0
s__Pseudoclavibacter_unclassified	-4.51	0.036	0.2346	yes	down	0.0048	0.0004	0.0091	0	0	0	0	0	0	0.004478	0	0	0	0	0	0	0	0.02014	0	0.014247	0.013919	0.018068	0.02474
s__Phreatobacter_unclassified	-3.06	0.0386	0.2474	yes	down	0.0229	0.0049	0.0409	0.002907	0.004546	0.007442	0.002809	0.008303	0	0	0	0	0.023245	0.033756	0.125169	0.059988	0.137089	0	0.02389	0.017413	0.007733	0	0.004366
s__Sphingopyxis_sp.	-2.93	0.0413	0.2605	yes	down	0.0768	0.0178	0.1358	0.040694	0.025761	0.029769	0.012638	0.023525	0.005969	0.007464	0.006348	0.005847	0.020145	0.136429	0.411066	0.255334	0.317797	0	0.052559	0.129804	0.021651	0.009034	0.02474
s__Prevotella_sp._HN-2017	-4.64	0.0451	0.2799	yes	down	0.0091	0.0007	0.0174	0	0	0.007442	0	0	0	0	0	0	0	0	0	0.003076	0	0	0	0.056987	0.038663	0.036135	0.039293
s__Faecalibacterium_unclassified	1.21	0.0555	0.3375	no	up	0.0181	0.0253	0.0109	0.033427	0.018184	0.01935	0.016851	0.022141	0.011938	0.02687	0.023806	0.030697	0.049589	0.036569	0.02987	0	0	0	0	0.022162	0.020105	0	0
s__Veillonella_unclassified	1.22	0.0588	0.3375	no	up	6.4563	9.0269	3.8857	3.13049	3.98994	4.93563	4.21277	3.65184	15.4345	13.7662	10.8857	21.5977	8.66405	4.5303	5.60273	7.33853	7.10369	3.4157	6.15892	0.64269	0.833565	0.469759	2.76072
s__Streptococcus_porcorum	Inf	0.0682	0.3375	no	up	0.007	0.0141	0	0.055227	0.043945	0.041676	0	0	0	0	0	0	0	0	0	0	0	0	0	0	0	0	0
s__Acinetobacter_baylyi	-Inf	0.0682	0.3375	no	down	0.0027	0	0.0055	0	0	0	0	0	0	0	0	0	0	0.014065	0.027025	0.013843	0	0	0	0	0	0	0
s__Sphingomonas_unclassified	-Inf	0.0682	0.3375	no	down	0.0025	0	0.005	0	0	0	0	0	0	0	0	0	0	0.021097	0.011379	0	0.017136	0	0	0	0	0	0
s__Anaerococcus_unclassified	-Inf	0.0682	0.3375	no	down	0.0022	0	0.0044	0	0	0	0	0	0	0	0	0	0	0.007032	0	0.023072	0.01402	0	0	0	0	0	0
s__Streptococcus_salivarius	-Inf	0.0682	0.3375	no	down	0.0021	0	0.0042	0	0	0	0	0	0	0	0	0	0	0	0	0	0	0	0	0.022162	0.009279	0.010539	0
s__Erysipelotrichaceae_unclassified	-Inf	0.0682	0.3375	no	down	0.0018	0	0.0036	0	0	0	0	0	0	0	0	0	0	0	0.008534	0.010767	0.017136	0	0	0	0	0	0
s__uncultured_Catenibacterium_sp.	-Inf	0.0682	0.3375	no	down	0.0018	0	0.0036	0	0	0	0	0	0	0	0	0	0	0	0	0	0	0	0	0	0.010826	0.012045	0.013098
s__Bifidobacterium_adolescentis	-Inf	0.0682	0.3375	no	down	0.0016	0	0.0032	0	0	0	0	0	0	0	0	0	0	0	0	0	0	0	0	0	0.007733	0.015056	0.008732
s__Bifidobacterium_pseudolongum	-Inf	0.0682	0.3375	no	down	0.0015	0	0.003	0	0	0	0	0	0	0	0	0	0	0.002813	0	0.009229	0	0.018126	0	0	0	0	0
s__Flavisolibacter_unclassified	-Inf	0.0682	0.3375	no	down	0.0012	0	0.0025	0	0	0	0	0	0	0	0	0	0	0.004219	0.012801	0	0.007789	0	0	0	0	0	0
s__Clostridium]_innocuum_group_unclassified	Inf	0.0682	0.3375	no	up	0.0011	0.0023	0	0	0	0.005954	0.008426	0.008303	0	0	0	0	0	0	0	0	0	0	0	0	0	0	0
s__JG30-KF-CM45_unclassified	-Inf	0.0682	0.3375	no	down	0.001	0	0.002	0	0	0	0	0	0	0	0	0	0	0.005626	0	0.003076	0	0	0	0.011081	0	0	0
s__Lachnoclostridium_unclassified	-Inf	0.0682	0.3375	no	down	0.001	0	0.002	0	0	0	0	0	0	0	0	0	0	0	0	0	0	0	0	0.007915	0	0.004517	0.007277
s__Roseiflexaceae_unclassified	Inf	0.0682	0.3375	no	up	0.0007	0.0015	0	0.00872	0.003031	0	0.002809	0	0	0	0	0	0	0	0	0	0	0	0	0	0	0	0
s__Erysipelotrichaceae_UCG-003_unclassified	1.85	0.0732	0.3578	no	up	0.0034	0.0054	0.0015	0.00872	0	0.005954	0.004213	0.008303	0	0	0	0.013156	0.013947	0.008439	0	0.006153	0	0	0	0	0	0	0
s__Clostridioides_difficile	7.2	0.0761	0.3673	no	up	0.096	0.1908	0.0013	0.145334	0.465215	0.337873	0.306128	0.653152	0	0	0	0	0	0	0.009957	0	0	0	0	0.003166	0	0	0
s__Fusicatenibacter_saccharivorans	1.55	0.0879	0.3748	no	up	0.0029	0.0044	0.0015	0	0.006061	0.002977	0	0.006919	0	0	0.006348	0.007309	0.013947	0	0.005689	0.009229	0	0	0	0	0	0	0
s__Acetobacter_unclassified	-4.01	0.0912	0.3748	no	down	0.0069	0.0008	0.0129	0	0	0	0	0.008303	0	0	0	0	0	0	0	0	0	0	0	0.034826	0.024744	0.028607	0.040749
s__Acinetobacter_indicus	4.02	0.0912	0.3748	no	up	0.0043	0.0081	0.0005	0	0.021215	0.01935	0.014043	0.026292	0	0	0	0	0	0	0	0.004614	0	0	0	0	0	0	0
s__Lutispora_unclassified	-3.5	0.0912	0.3748	no	down	0.0018	0.0003	0.0034	0	0	0	0	0.002768	0	0	0	0	0	0.007032	0.011379	0.009229	0.006231	0	0	0	0	0	0
s__Fusobacterium_unclassified	2.43	0.0919	0.3748	no	up	0.0026	0.0043	0.0008	0.00436	0.015154	0.005954	0	0.005535	0	0	0	0	0.012397	0	0	0	0	0	0	0.004749	0.003093	0	0
s__Acidiferrobacteraceae_unclassified	-3.35	0.0958	0.3748	no	down	0.1718	0.0307	0.3129	0.04796	0.059099	0.055072	0.023872	0.071957	0.004477	0.017913	0	0.013156	0.013947	0.267233	0.98855	0.584498	0.901982	0	0	0.248528	0.055674	0.028607	0.053846
s__Bergeyella_unclassified	-2.74	0.1119	0.3748	no	down	0.0023	0.0006	0.004	0	0	0	0	0.005535	0	0	0	0	0	0.012658	0.007112	0.015382	0.004673	0	0	0	0	0	0
s__Comamonas_unclassified	-1.64	0.1183	0.3748	no	down	0.0172	0.0084	0.0261	0	0.027276	0.011907	0.021064	0.023525	0	0	0	0	0	0.02391	0.066852	0.038454	0.098143	0	0	0.012664	0.006186	0.006023	0.008732
s__Ralstonia_unclassified	-2.08	0.1291	0.3748	no	down	0.0445	0.017	0.072	0.045054	0.025761	0.008931	0.029489	0.034595	0.005969	0	0.007935	0	0.012397	0.085796	0.210511	0.133819	0.138647	0	0	0.096562	0.009279	0.012045	0.033472
s__Lactobacillus_sp._KC38	-Inf	0.1468	0.3748	no	down	0.0025	0	0.0051	0	0	0	0	0	0	0	0	0	0	0	0.007112	0	0	0	0	0	0	0.043664	0
s__Lactobacillus_sp._oral_taxon_052	-Inf	0.1468	0.3748	no	down	0.0024	0	0.0048	0	0	0	0	0	0	0	0	0	0	0	0	0	0.038946	0	0	0	0.009279	0	0
s__Micromonospora_sp._CNS-726_SD06	Inf	0.1468	0.3748	no	up	0.002	0.004	0	0	0	0.017861	0	0	0	0	0	0.021927	0	0	0	0	0	0	0	0	0	0	0
s__Kocuria_sp._RMB42	-Inf	0.1468	0.3748	no	down	0.0017	0	0.0034	0	0	0	0	0	0	0	0	0	0	0	0.012801	0.021534	0	0	0	0	0	0	0
s__Lactobacillus_paracasei	-Inf	0.1468	0.3748	no	down	0.0016	0	0.0031	0	0	0	0	0	0	0	0	0	0	0	0	0	0	0	0	0.009498	0	0	0.02183
s__Lactobacillus_hamsteri	-Inf	0.1468	0.3748	no	down	0.0015	0	0.0031	0	0	0	0	0	0	0	0	0	0	0	0.019913	0.010767	0	0	0	0	0	0	0
s__uncultured_Roseburia_sp.	Inf	0.1468	0.3748	no	up	0.0015	0.0029	0	0.015987	0	0	0	0	0.01343	0	0	0	0	0	0	0	0	0	0	0	0	0	0
s__Staphylococcus_agnetis	Inf	0.1468	0.3748	no	up	0.0014	0.0027	0	0	0.0197	0	0	0	0	0	0	0.007309	0	0	0	0	0	0	0	0	0	0	0
s__Devosia_sp._HM-198	-Inf	0.1468	0.3748	no	down	0.0013	0	0.0025	0	0	0	0	0	0	0	0	0	0	0	0.009957	0.015382	0	0	0	0	0	0	0
s__Acinetobacter_sp._GA67	-Inf	0.1468	0.3748	no	down	0.0012	0	0.0024	0	0	0	0	0	0	0	0	0	0	0.014065	0.009957	0	0	0	0	0	0	0	0
s__Peptostreptococcus_sp._D1	-Inf	0.1468	0.3748	no	down	0.0012	0	0.0024	0	0	0	0	0	0	0	0	0	0	0	0	0	0.010905	0	0	0.012664	0	0	0
s__Acinetobacter_sp.	-Inf	0.1468	0.3748	no	down	0.0011	0	0.0021	0	0	0	0	0	0	0	0	0	0	0.015471	0	0	0	0	0	0	0	0	0.005821
s__Lactobacillus_harbinensis	-Inf	0.1468	0.3748	no	down	0.001	0	0.0019	0	0	0	0	0	0	0	0	0	0	0	0	0	0	0	0	0	0.009279	0	0.010187
s__Corynebacterium_sp._C3	-Inf	0.1468	0.3748	no	down	0.0009	0	0.0019	0	0	0	0	0	0	0	0	0	0	0.012658	0	0.006153	0	0	0	0	0	0	0
s__Streptococcus_henryi	-Inf	0.1468	0.3748	no	down	0.0008	0	0.0017	0	0	0	0	0	0	0	0	0	0	0.011252	0.005689	0	0	0	0	0	0	0	0
s__Fusobacterium_gastrosuis	-Inf	0.1468	0.3748	no	down	0.0008	0	0.0016	0	0	0	0	0	0	0	0	0	0	0	0.007112	0.009229	0	0	0	0	0	0	0
s__Globicatella_sanguinis	-Inf	0.1468	0.3748	no	down	0.0008	0	0.0016	0	0	0	0	0	0	0	0	0	0	0	0.008534	0	0.007789	0	0	0	0	0	0
s__Patulibacter_unclassified	-Inf	0.1468	0.3748	no	down	0.0008	0	0.0016	0	0	0	0	0	0	0	0	0	0	0	0.009957	0.006153	0	0	0	0	0	0	0
s__Afipia_unclassified	-Inf	0.1468	0.3748	no	down	0.0008	0	0.0016	0	0	0	0	0	0	0	0	0	0	0	0	0	0.010905	0	0	0.004749	0	0	0
s__Bifidobacterium_sp._195	-Inf	0.1468	0.3748	no	down	0.0008	0	0.0016	0	0	0	0	0	0	0	0	0	0	0	0	0	0	0	0	0.006332	0.009279	0	0
s__Methyloversatilis_unclassified	-Inf	0.1468	0.3748	no	down	0.0007	0	0.0015	0	0	0	0	0	0	0	0	0	0	0	0.008534	0.006153	0	0	0	0	0	0	0
s__Sulfuritalea_unclassified	-Inf	0.1468	0.3748	no	down	0.0007	0	0.0014	0	0	0	0	0	0	0	0	0	0	0.005626	0.008534	0	0	0	0	0	0	0	0
s__Acinetobacter_sp._MG-2011-22-CW	-Inf	0.1468	0.3748	no	down	0.0007	0	0.0013	0	0	0	0	0	0	0	0	0	0	0.007032	0	0.006153	0	0	0	0	0	0	0
s__Corynebacterium_epidermidicanis	-Inf	0.1468	0.3748	no	down	0.0007	0	0.0013	0	0	0	0	0	0	0	0	0	0	0.007032	0	0.006153	0	0	0	0	0	0	0
s__Lactobacillus_nagelii	-Inf	0.1468	0.3748	no	down	0.0006	0	0.0012	0	0	0	0	0	0	0	0	0	0	0	0	0	0	0	0	0	0.006186	0	0.005821
s__Eubacterium]_coprostanoligenes_group_unclassified	Inf	0.1468	0.3748	no	up	0.0006	0.0012	0	0	0	0.007442	0	0	0.004477	0	0	0	0	0	0	0	0	0	0	0	0	0	0
s__Caulobacter_unclassified	-Inf	0.1468	0.3748	no	down	0.0005	0	0.001	0	0	0	0	0	0	0	0	0	0	0.005626	0	0	0	0	0	0.004749	0	0	0
s__Isosphaeraceae_unclassified	-Inf	0.1468	0.3748	no	down	0.0005	0	0.001	0	0	0	0	0	0	0	0	0	0	0	0.005689	0.004614	0	0	0	0	0	0	0
s__Helicobacter_unclassified	Inf	0.1468	0.3748	no	up	0.0005	0.001	0	0	0	0.005954	0.004213	0	0	0	0	0	0	0	0	0	0	0	0	0	0	0	0
s__Finegoldia_unclassified	-Inf	0.1468	0.3748	no	down	0.0005	0	0.001	0	0	0	0	0	0	0	0	0	0	0.004219	0.005689	0	0	0	0	0	0	0	0
s__uncultured_Lactococcus_sp.	-Inf	0.1468	0.3748	no	down	0.0005	0	0.0009	0	0	0	0	0	0	0	0	0	0	0	0	0	0.004673	0	0	0.004749	0	0	0
s__Ruminococcaceae_NK4A214_group_unclassified	Inf	0.1468	0.3748	no	up	0.0004	0.0009	0	0	0	0	0	0.004151	0.004477	0	0	0	0	0	0	0	0	0	0	0	0	0	0
s__Curtobacterium_sp._NJ-10	Inf	0.1468	0.3748	no	up	0.0004	0.0009	0	0	0	0.002977	0.005617	0	0	0	0	0	0	0	0	0	0	0	0	0	0	0	0
s__Candidatus_Xiphinematobacter_unclassified	-Inf	0.1468	0.3748	no	down	0.0004	0	0.0007	0	0	0	0	0	0	0	0	0	0	0.004219	0	0.003076	0	0	0	0	0	0	0
s__Peptoniphilus_unclassified	-Inf	0.1468	0.3748	no	down	0.0004	0	0.0007	0	0	0	0	0	0	0	0	0	0	0.004219	0.002845	0	0	0	0	0	0	0	0
s__alpha_proteobacterium_WG1	-Inf	0.1468	0.3748	no	down	0.0003	0	0.0006	0	0	0	0	0	0	0	0	0	0	0	0.002845	0.003076	0	0	0	0	0	0	0
s__uncultured_Bradyrhizobium_sp.	-2.44	0.1494	0.3748	no	down	0.0283	0.0088	0.0477	0.007267	0.010608	0	0.012638	0.02906	0.005969	0.004478	0	0.005847	0.012397	0.063292	0.08392	0.136896	0.135531	0	0.016723	0.026911	0.010826	0	0.002911
s__Lactobacillus_sp._T17/4F	-2.53	0.1592	0.3748	no	down	0.0078	0.0023	0.0133	0	0	0	0	0.012454	0.005969	0	0.004761	0	0	0	0	0	0.010905	0	0	0.030077	0.018558	0.021079	0.052391
s__Terrisporobacter_unclassified	-1.56	0.1592	0.3748	no	down	0.0041	0.0021	0.0062	0	0	0	0	0	0.004477	0.007464	0	0.008771	0	0.015471	0	0.009229	0.009347	0.02014	0	0	0	0.007528	0
s__Methylibium_unclassified	-2.53	0.1717	0.3748	no	down	0.024	0.0071	0.041	0.0218	0.010608	0.010419	0.012638	0	0	0	0	0	0.015496	0.046414	0.102411	0.079984	0.126184	0	0	0.036409	0.009279	0.009034	0
s__uncultured_Porphyromonas_sp.	-3.55	0.192	0.3748	no	down	0.0045	0.0007	0.0082	0.002907	0.004546	0	0	0	0	0	0	0	0	0.015471	0.014224	0.043068	0	0	0	0.009498	0	0	0
s__Aeromicrobium_sp.	-2.7	0.192	0.3748	no	down	0.0023	0.0006	0.0039	0.002907	0.003031	0	0	0	0	0	0	0	0	0	0.011379	0.007691	0.015578	0	0	0.004749	0	0	0
s__Ramlibacter_unclassified	-1.57	0.1975	0.3748	no	down	0.0131	0.0066	0.0196	0.020347	0	0.016373	0.00983	0.006919	0	0	0	0	0.012397	0.007032	0.072541	0.033839	0.042061	0	0	0.022162	0.010826	0.007528	0
s__Lactobacillus_aviarius	3.26	0.2137	0.3748	no	up	0.0026	0.0048	0.0005	0	0	0.013396	0.00983	0.024908	0	0	0	0	0	0	0	0	0.004673	0	0	0	0	0	0
s__Phyllobacteriaceae_unclassified	-3.27	0.2137	0.3748	no	down	0.0016	0.0003	0.0029	0	0	0	0	0	0	0	0	0	0.003099	0.004219	0.012801	0	0.012463	0	0	0	0	0	0
s__Enhydrobacter_unclassified	-2.94	0.2137	0.3748	no	down	0.0013	0.0003	0.0023	0	0.003031	0	0	0	0	0	0	0	0	0.004219	0	0.010767	0.007789	0	0	0	0	0	0
s__Phascolarctobacterium_unclassified	-2.81	0.2137	0.3748	no	down	0.0012	0.0003	0.0021	0	0	0	0.002809	0	0	0	0	0	0	0	0.004267	0	0	0	0	0	0	0.012045	0.004366
s__Gemmata_unclassified	-1.74	0.2137	0.3748	no	down	0.0006	0.0003	0.001	0	0	0	0	0.002768	0	0	0	0	0	0.004219	0.002845	0.003076	0	0	0	0	0	0	0
s__Subdoligranulum_unclassified	-1.36	0.2143	0.3748	no	down	0.0038	0.0021	0.0054	0.011627	0	0	0	0.009687	0	0	0	0	0	0	0	0	0.007789	0	0	0.014247	0.017012	0.006023	0.008732
s__Sphingosinicella_unclassified	-2.78	0.216	0.3748	no	down	0.0055	0.0014	0.0096	0.00436	0	0	0	0.006919	0	0	0	0	0.003099	0.009845	0.028447	0.023072	0.031157	0	0	0	0.003093	0	0
s__Brevundimonas_viscosa	-2.76	0.2165	0.3748	no	down	0.0276	0.0071	0.0482	0.010173	0.006061	0.008931	0.016851	0.019373	0	0	0	0	0.009298	0.063292	0.133703	0.081522	0.14332	0	0	0.045906	0.009279	0.004517	0
s__Brevundimonas_sp._3X/A02/233	-2.43	0.2257	0.3748	no	down	0.0067	0.0021	0.0113	0.007267	0	0	0	0.013838	0	0	0	0	0	0.011252	0.038404	0.02461	0.038946	0	0	0	0	0	0
s__Bifidobacterium_longum	-2	0.2562	0.3748	no	down	0.0007	0.0003	0.0012	0	0	0	0	0	0	0	0	0.002924	0	0.005626	0.002845	0	0	0	0	0	0.003093	0	0
s__Hydrogenophaga_unclassified	-1.5	0.3043	0.3748	no	down	0.0012	0.0006	0.0017	0	0	0	0	0	0.005969	0	0	0	0	0.008439	0.004267	0.004614	0	0	0	0	0	0	0
s__unclassified	1.87	0.3043	0.3748	no	up	0.0007	0.0011	0.0003	0	0.003031	0	0.002809	0.005535	0	0	0	0	0	0	0	0	0	0	0	0.003166	0	0	0
s__Lactobacillus_sp._RA2066	-Inf	0.3173	0.3748	no	down	0.0252	0	0.0504	0	0	0	0	0	0	0	0	0	0	0.503523	0	0	0	0	0	0	0	0	0
s__Lactobacillus_helveticus	-Inf	0.3173	0.3748	no	down	0.0089	0	0.0179	0	0	0	0	0	0	0	0	0	0	0.178624	0	0	0	0	0	0	0	0	0
s__Streptococcus_hyovaginalis	-Inf	0.3173	0.3748	no	down	0.0032	0	0.0064	0	0	0	0	0	0	0	0	0	0	0	0.064007	0	0	0	0	0	0	0	0
s__Lactobacillus_kefiranofaciens	-Inf	0.3173	0.3748	no	down	0.003	0	0.006	0	0	0	0	0	0	0	0	0	0	0.060479	0	0	0	0	0	0	0	0	0
s__uncultured_Acinetobacter_sp.	-Inf	0.3173	0.3748	no	down	0.0013	0	0.0025	0	0	0	0	0	0	0	0	0	0	0	0	0	0	0	0	0.025328	0	0	0
s__Staphylococcus_sp._CNE_3	-Inf	0.3173	0.3748	no	down	0.0012	0	0.0025	0	0	0	0	0	0	0	0	0	0	0	0	0	0.024925	0	0	0	0	0	0
s__Bacteroides_heparinolyticus	-Inf	0.3173	0.3748	no	down	0.0011	0	0.0022	0	0	0	0	0	0	0	0	0	0	0	0	0	0	0	0	0.022162	0	0	0
s__Corynebacterium_urealyticum	-Inf	0.3173	0.3748	no	down	0.0011	0	0.0022	0	0	0	0	0	0	0	0	0	0	0	0	0	0.02181	0	0	0	0	0	0
s__Leclercia_sp.	-Inf	0.3173	0.3748	no	down	0.0011	0	0.0022	0	0	0	0	0	0	0	0	0	0	0	0	0	0.02181	0	0	0	0	0	0
s__Klebsiella_unclassified	-Inf	0.3173	0.3748	no	down	0.001	0	0.002	0	0	0	0	0	0	0	0	0	0	0.019691	0	0	0	0	0	0	0	0	0
s__Lactobacillus_sp._KC45a	-Inf	0.3173	0.3748	no	down	0.001	0	0.002	0	0	0	0	0	0	0	0	0	0	0	0	0	0	0	0	0	0	0.019573	0
s__Acinetobacter_unclassified	-Inf	0.3173	0.3748	no	down	0.0009	0	0.0018	0	0	0	0	0	0	0	0	0	0	0	0.018491	0	0	0	0	0	0	0	0
s__Eisenbergiella_sp.	-Inf	0.3173	0.3748	no	down	0.0009	0	0.0017	0	0	0	0	0	0	0	0	0	0	0	0	0	0	0	0	0.017413	0	0	0
s__Acinetobacter_sp._FR-W3CA	-Inf	0.3173	0.3748	no	down	0.0008	0	0.0017	0	0	0	0	0	0	0	0	0	0	0	0	0.01692	0	0	0	0	0	0	0
s__Pantoea_agglomerans	-Inf	0.3173	0.3748	no	down	0.0008	0	0.0016	0	0	0	0	0	0	0	0	0	0	0	0	0	0	0	0	0	0	0	0.016008
s__uncultured_Pseudomonas_sp.	-Inf	0.3173	0.3748	no	down	0.0008	0	0.0016	0	0	0	0	0	0	0	0	0	0	0	0	0	0	0	0	0.01583	0	0	0
s__Pantoea_sp.	-Inf	0.3173	0.3748	no	down	0.0008	0	0.0016	0	0	0	0	0	0	0	0	0	0	0	0.015646	0	0	0	0	0	0	0	0
s__Lactobacillus_salivarius	-Inf	0.3173	0.3748	no	down	0.0007	0	0.0014	0	0	0	0	0	0	0	0	0	0	0	0	0	0	0	0	0.014247	0	0	0
s__Staphylococcus_hyicus	Inf	0.3173	0.3748	no	up	0.0007	0.0014	0	0	0	0	0.014043	0	0	0	0	0	0	0	0	0	0	0	0	0	0	0	0
s__Helcococcus_unclassified	-Inf	0.3173	0.3748	no	down	0.0007	0	0.0014	0	0	0	0	0	0	0	0	0	0	0	0	0.013843	0	0	0	0	0	0	0
s__Klebsiella_aerogenes	-Inf	0.3173	0.3748	no	down	0.0007	0	0.0014	0	0	0	0	0	0	0	0	0	0	0	0	0.013843	0	0	0	0	0	0	0
s__Bradyrhizobium_sp._BR3286	-Inf	0.3173	0.3748	no	down	0.0006	0	0.0013	0	0	0	0	0	0	0	0	0	0	0	0.012801	0	0	0	0	0	0	0	0
s__Caldilineaceae_unclassified	-Inf	0.3173	0.3748	no	down	0.0006	0	0.0013	0	0	0	0	0	0	0	0	0	0	0	0.012801	0	0	0	0	0	0	0	0
s__Staphylococcus_hominis	-Inf	0.3173	0.3748	no	down	0.0006	0	0.0013	0	0	0	0	0	0	0	0	0	0	0	0.012801	0	0	0	0	0	0	0	0
s__Enterobacter_unclassified	Inf	0.3173	0.3748	no	up	0.0006	0.0012	0	0	0	0	0	0	0	0	0	0	0.012397	0	0	0	0	0	0	0	0	0	0
s__Micromonospora_sp._WMMB_411	Inf	0.3173	0.3748	no	up	0.0006	0.0012	0	0	0	0	0	0	0	0	0	0	0.012397	0	0	0	0	0	0	0	0	0	0
s__Lachnoclostridium_edouardi	-Inf	0.3173	0.3748	no	down	0.0006	0	0.0012	0	0	0	0	0	0	0	0	0	0	0	0	0	0	0	0	0	0	0.012045	0
s__Bacillus_kokeshiiformis	Inf	0.3173	0.3748	no	up	0.0006	0.0012	0	0	0	0	0	0	0.011938	0	0	0	0	0	0	0	0	0	0	0	0	0	0
s__Citrobacter_freundii	Inf	0.3173	0.3748	no	up	0.0006	0.0012	0	0	0	0	0	0	0	0	0	0.011694	0	0	0	0	0	0	0	0	0	0	0
s__OM60(NOR5)_clade_unclassified	-Inf	0.3173	0.3748	no	down	0.0006	0	0.0011	0	0	0	0	0	0	0	0	0	0	0	0	0	0	0	0	0.011081	0	0	0
s__Sphingobium_yanoikuyae	-Inf	0.3173	0.3748	no	down	0.0006	0	0.0011	0	0	0	0	0	0	0	0	0	0	0	0	0	0	0	0	0.011081	0	0	0
s__Pseudomonas_sp.	-Inf	0.3173	0.3748	no	down	0.0005	0	0.0011	0	0	0	0	0	0	0	0	0	0	0	0	0	0.010905	0	0	0	0	0	0
s__Actinomyces_urogenitalis	-Inf	0.3173	0.3748	no	down	0.0005	0	0.0011	0	0	0	0	0	0	0	0	0	0	0	0	0.010767	0	0	0	0	0	0	0
s__Micromonospora_echinospora	Inf	0.3173	0.3748	no	up	0.0005	0.0011	0	0	0.010608	0	0	0	0	0	0	0	0	0	0	0	0	0	0	0	0	0	0
s__Streptococcus_mitis	-Inf	0.3173	0.3748	no	down	0.0005	0	0.0011	0	0	0	0	0	0	0	0	0	0	0	0	0	0	0	0	0	0	0.010539	0
s__Desulfovibrio_sp.	Inf	0.3173	0.3748	no	up	0.0005	0.001	0	0	0	0	0	0	0.010446	0	0	0	0	0	0	0	0	0	0	0	0	0	0
s__Frateuria_aurantia	-Inf	0.3173	0.3748	no	down	0.0005	0	0.001	0	0	0	0	0	0	0	0	0	0	0	0	0	0	0	0	0	0	0	0.010187
s__Brevundimonas_unclassified	-Inf	0.3173	0.3748	no	down	0.0005	0	0.001	0	0	0	0	0	0	0	0	0	0	0	0.009957	0	0	0	0	0	0	0	0
s__Clostridium_sensu_stricto_13_unclassified	-Inf	0.3173	0.3748	no	down	0.0005	0	0.001	0	0	0	0	0	0	0	0	0	0	0	0.009957	0	0	0	0	0	0	0	0
s__Dolosigranulum_unclassified	-Inf	0.3173	0.3748	no	down	0.0005	0	0.001	0	0	0	0	0	0	0	0	0	0	0	0.009957	0	0	0	0	0	0	0	0
s__Pseudomonas_unclassified	-Inf	0.3173	0.3748	no	down	0.0005	0	0.001	0	0	0	0	0	0	0	0	0	0	0	0.009957	0	0	0	0	0	0	0	0
s__Micromonospora_saelicesensis	Inf	0.3173	0.3748	no	up	0.0005	0.001	0	0	0	0	0.00983	0	0	0	0	0	0	0	0	0	0	0	0	0	0	0	0
s__Acinetobacter_dispersus	-Inf	0.3173	0.3748	no	down	0.0005	0	0.0009	0	0	0	0	0	0	0	0	0	0	0	0	0	0	0	0	0.009498	0	0	0
s__Collinsella_unclassified	-Inf	0.3173	0.3748	no	down	0.0005	0	0.0009	0	0	0	0	0	0	0	0	0	0	0	0	0	0	0	0	0.009498	0	0	0
s__Eubacterium]_ruminantium_group_unclassified	-Inf	0.3173	0.3748	no	down	0.0005	0	0.0009	0	0	0	0	0	0	0	0	0	0	0	0	0	0	0	0	0.009498	0	0	0
s__SH-PL14_unclassified	-Inf	0.3173	0.3748	no	down	0.0005	0	0.0009	0	0	0	0	0	0	0	0	0	0	0	0	0.009229	0	0	0	0	0	0	0
s__Clostridium_sp._Clone-24	Inf	0.3173	0.3748	no	up	0.0004	0.0009	0	0	0	0.008931	0	0	0	0	0	0	0	0	0	0	0	0	0	0	0	0	0
s__Solibacillus_unclassified	Inf	0.3173	0.3748	no	up	0.0004	0.0009	0	0.00872	0	0	0	0	0	0	0	0	0	0	0	0	0	0	0	0	0	0	0
s__Cellulomonas_sp._VC-CS293	-Inf	0.3173	0.3748	no	down	0.0004	0	0.0009	0	0	0	0	0	0	0	0	0	0	0	0.008534	0	0	0	0	0	0	0	0
s__Collinsella_vaginalis	-Inf	0.3173	0.3748	no	down	0.0004	0	0.0008	0	0	0	0	0	0	0	0	0	0	0.008439	0	0	0	0	0	0	0	0	0
s__Lactobacillus_sp._RA2120	-Inf	0.3173	0.3748	no	down	0.0004	0	0.0008	0	0	0	0	0	0	0	0	0	0	0.008439	0	0	0	0	0	0	0	0	0
s__Lactobacillus_rhamnosus	-Inf	0.3173	0.3748	no	down	0.0004	0	0.0008	0	0	0	0	0	0	0	0	0	0	0	0	0	0	0	0	0	0.007733	0	0
s__Globicatella_sulfidifaciens	-Inf	0.3173	0.3748	no	down	0.0004	0	0.0008	0	0	0	0	0	0	0	0	0	0	0	0	0.007691	0	0	0	0	0	0	0
s__Glutamicibacter_unclassified	-Inf	0.3173	0.3748	no	down	0.0004	0	0.0008	0	0	0	0	0	0	0	0	0	0	0	0	0.007691	0	0	0	0	0	0	0
s__Fournierella_massiliensis	-Inf	0.3173	0.3748	no	down	0.0004	0	0.0008	0	0	0	0	0	0	0	0	0	0	0	0	0	0	0	0	0	0	0.007528	0
s__Ruminococcaceae_UCG-005_unclassified	Inf	0.3173	0.3748	no	up	0.0004	0.0007	0	0	0	0.007442	0	0	0	0	0	0	0	0	0	0	0	0	0	0	0	0	0
s__Streptococcus_orisratti	Inf	0.3173	0.3748	no	up	0.0004	0.0007	0	0	0	0.007442	0	0	0	0	0	0	0	0	0	0	0	0	0	0	0	0	0
s__Leuconostoc_citreum	-Inf	0.3173	0.3748	no	down	0.0004	0	0.0007	0	0	0	0	0	0	0	0	0	0	0	0	0	0	0	0	0	0	0	0.007277
s__Acinetobacter_sp._983B6_12ECASO	Inf	0.3173	0.3748	no	up	0.0004	0.0007	0	0.007267	0	0	0	0	0	0	0	0	0	0	0	0	0	0	0	0	0	0	0
s__Clostridium_perfringens	Inf	0.3173	0.3748	no	up	0.0004	0.0007	0	0.007267	0	0	0	0	0	0	0	0	0	0	0	0	0	0	0	0	0	0	0
s__Devosia_enhydra	Inf	0.3173	0.3748	no	up	0.0004	0.0007	0	0.007267	0	0	0	0	0	0	0	0	0	0	0	0	0	0	0	0	0	0	0
s__Bacteroides_fragilis	-Inf	0.3173	0.3748	no	down	0.0004	0	0.0007	0	0	0	0	0	0	0	0	0	0	0.007032	0	0	0	0	0	0	0	0	0
s__Enterococcus_sp._VRE134aB15_13_2E	Inf	0.3173	0.3748	no	up	0.0004	0.0007	0	0	0	0	0.007021	0	0	0	0	0	0	0	0	0	0	0	0	0	0	0	0
s__Nitrospira_unclassified	Inf	0.3173	0.3748	no	up	0.0004	0.0007	0	0	0	0	0.007021	0	0	0	0	0	0	0	0	0	0	0	0	0	0	0	0
s__Dactylosporangium_sp._ECU-2	Inf	0.3173	0.3748	no	up	0.0003	0.0007	0	0	0	0	0	0.006919	0	0	0	0	0	0	0	0	0	0	0	0	0	0	0
s__Micromonosporales_unclassified	Inf	0.3173	0.3748	no	up	0.0003	0.0006	0	0	0	0	0	0	0	0	0.006348	0	0	0	0	0	0	0	0	0	0	0	0
s__Vogesella_unclassified	-Inf	0.3173	0.3748	no	down	0.0003	0	0.0006	0	0	0	0	0	0	0	0	0	0	0	0	0	0	0	0	0.006332	0	0	0
s__Novosphingobium_sp._A37T18	Inf	0.3173	0.3748	no	up	0.0003	0.0006	0	0	0	0	0	0	0	0	0	0	0.006199	0	0	0	0	0	0	0	0	0	0
s__uncultured_Streptococcus_sp.	Inf	0.3173	0.3748	no	up	0.0003	0.0006	0	0	0	0	0	0	0	0	0	0	0.006199	0	0	0	0	0	0	0	0	0	0
s__Lysobacter_caeni	-Inf	0.3173	0.3748	no	down	0.0003	0	0.0006	0	0	0	0	0	0	0	0	0	0	0	0	0	0	0	0	0	0.006186	0	0
s__Defluviicoccus_unclassified	-Inf	0.3173	0.3748	no	down	0.0003	0	0.0006	0	0	0	0	0	0	0	0	0	0	0	0	0.006153	0	0	0	0	0	0	0
s__Methylopila_unclassified	-Inf	0.3173	0.3748	no	down	0.0003	0	0.0006	0	0	0	0	0	0	0	0	0	0	0	0	0.006153	0	0	0	0	0	0	0
s__Blautia_caecimuris	Inf	0.3173	0.3748	no	up	0.0003	0.0006	0	0	0	0	0	0	0	0.005971	0	0	0	0	0	0	0	0	0	0	0	0	0
s__Achromobacter_unclassified	Inf	0.3173	0.3748	no	up	0.0003	0.0006	0	0	0	0	0	0	0	0	0	0.005847	0	0	0	0	0	0	0	0	0	0	0
s__Lactococcus_lactis	-Inf	0.3173	0.3748	no	down	0.0003	0	0.0006	0	0	0	0	0	0	0	0	0	0	0	0	0	0	0	0	0	0	0	0.005821
s__Prevotellaceae_unclassified	-Inf	0.3173	0.3748	no	down	0.0003	0	0.0006	0	0	0	0	0	0	0	0	0	0	0	0	0	0	0	0	0	0	0	0.005821
s__Fusobacteriaceae_unclassified	Inf	0.3173	0.3748	no	up	0.0003	0.0006	0	0.005813	0	0	0	0	0	0	0	0	0	0	0	0	0	0	0	0	0	0	0
s__Novosphingobium_aromaticivorans	Inf	0.3173	0.3748	no	up	0.0003	0.0006	0	0.005813	0	0	0	0	0	0	0	0	0	0	0	0	0	0	0	0	0	0	0
s__Brevundimonas_sp._733B5_12EEMB	-Inf	0.3173	0.3748	no	down	0.0003	0	0.0006	0	0	0	0	0	0	0	0	0	0	0	0.005689	0	0	0	0	0	0	0	0
s__Ilumatobacter_unclassified	-Inf	0.3173	0.3748	no	down	0.0003	0	0.0006	0	0	0	0	0	0	0	0	0	0	0	0.005689	0	0	0	0	0	0	0	0
s__Pseudomonas_sp._BI205	-Inf	0.3173	0.3748	no	down	0.0003	0	0.0006	0	0	0	0	0	0	0	0	0	0	0	0.005689	0	0	0	0	0	0	0	0
s__Sphingomonas_panni	-Inf	0.3173	0.3748	no	down	0.0003	0	0.0006	0	0	0	0	0	0	0	0	0	0	0	0.005689	0	0	0	0	0	0	0	0
s__Globicatella_sp._canine_oral_taxon_218	-Inf	0.3173	0.3748	no	down	0.0003	0	0.0006	0	0	0	0	0	0	0	0	0	0	0.005626	0	0	0	0	0	0	0	0	0
s__OPB56_unclassified	-Inf	0.3173	0.3748	no	down	0.0003	0	0.0006	0	0	0	0	0	0	0	0	0	0	0.005626	0	0	0	0	0	0	0	0	0
s__Pseudoxanthomonas_mexicana	-Inf	0.3173	0.3748	no	down	0.0003	0	0.0006	0	0	0	0	0	0	0	0	0	0	0.005626	0	0	0	0	0	0	0	0	0
s__Coprococcus_3_unclassified	Inf	0.3173	0.3748	no	up	0.0003	0.0006	0	0	0	0	0.005617	0	0	0	0	0	0	0	0	0	0	0	0	0	0	0	0
s__Ruminococcus_sp._Marseille-P3120	Inf	0.3173	0.3748	no	up	0.0003	0.0006	0	0	0	0	0.005617	0	0	0	0	0	0	0	0	0	0	0	0	0	0	0	0
s__Altererythrobacter_unclassified	Inf	0.3173	0.3748	no	up	0.0003	0.0006	0	0	0	0	0	0.005535	0	0	0	0	0	0	0	0	0	0	0	0	0	0	0
s__Arachidicoccus_unclassified	Inf	0.3173	0.3748	no	up	0.0003	0.0006	0	0	0	0	0	0.005535	0	0	0	0	0	0	0	0	0	0	0	0	0	0	0
s__Blastocatella_fastidiosa	Inf	0.3173	0.3748	no	up	0.0003	0.0006	0	0	0	0	0	0.005535	0	0	0	0	0	0	0	0	0	0	0	0	0	0	0
s__Candidatus_Stoquefichus_unclassified	-Inf	0.3173	0.3748	no	down	0.0002	0	0.0005	0	0	0	0	0	0	0	0	0	0	0	0	0	0	0	0	0.004749	0	0	0
s__Prevotellaceae_UCG-004_unclassified	-Inf	0.3173	0.3748	no	down	0.0002	0	0.0005	0	0	0	0	0	0	0	0	0	0	0	0	0	0	0	0	0.004749	0	0	0
s__Shinella_sp._HZN8	-Inf	0.3173	0.3748	no	down	0.0002	0	0.0005	0	0	0	0	0	0	0	0	0	0	0	0	0	0	0	0	0.004749	0	0	0
s__CL500-29_marine_group_unclassified	-Inf	0.3173	0.3748	no	down	0.0002	0	0.0005	0	0	0	0	0	0	0	0	0	0	0	0	0	0.004673	0	0	0	0	0	0
s__Eggerthella_unclassified	-Inf	0.3173	0.3748	no	down	0.0002	0	0.0005	0	0	0	0	0	0	0	0	0	0	0	0	0	0.004673	0	0	0	0	0	0
s__Nocardioides_unclassified	-Inf	0.3173	0.3748	no	down	0.0002	0	0.0005	0	0	0	0	0	0	0	0	0	0	0	0	0	0.004673	0	0	0	0	0	0
s__Bacteroides_sp._S129	Inf	0.3173	0.3748	no	up	0.0002	0.0005	0	0	0	0	0	0	0	0	0	0	0.004649	0	0	0	0	0	0	0	0	0	0
s__Geobacillus_sp._LV-3	Inf	0.3173	0.3748	no	up	0.0002	0.0005	0	0	0	0	0	0	0	0	0	0	0.004649	0	0	0	0	0	0	0	0	0	0
s__Lawsonella_unclassified	Inf	0.3173	0.3748	no	up	0.0002	0.0005	0	0	0	0	0	0	0	0	0	0	0.004649	0	0	0	0	0	0	0	0	0	0
s__Acinetobacter_sp._LCE2	-Inf	0.3173	0.3748	no	down	0.0002	0	0.0005	0	0	0	0	0	0	0	0	0	0	0	0	0	0	0	0	0	0.00464	0	0
s__Luteolibacter_unclassified	-Inf	0.3173	0.3748	no	down	0.0002	0	0.0005	0	0	0	0	0	0	0	0	0	0	0	0	0.004614	0	0	0	0	0	0	0
s__Parabacteroides_goldsteinii	-Inf	0.3173	0.3748	no	down	0.0002	0	0.0005	0	0	0	0	0	0	0	0	0	0	0	0	0.004614	0	0	0	0	0	0	0
s__Proteus_unclassified	Inf	0.3173	0.3748	no	up	0.0002	0.0005	0	0	0.004546	0	0	0	0	0	0	0	0	0	0	0	0	0	0	0	0	0	0
s__Shinella_yambaruensis	Inf	0.3173	0.3748	no	up	0.0002	0.0004	0	0	0	0	0	0	0	0.004478	0	0	0	0	0	0	0	0	0	0	0	0	0
s__Dubosiella_unclassified	Inf	0.3173	0.3748	no	up	0.0002	0.0004	0	0	0	0.004465	0	0	0	0	0	0	0	0	0	0	0	0	0	0	0	0	0
s__Prevotellaceae_Ga6A1_group_unclassified	Inf	0.3173	0.3748	no	up	0.0002	0.0004	0	0	0	0.004465	0	0	0	0	0	0	0	0	0	0	0	0	0	0	0	0	0
s__Staphylococcus_carnosus	Inf	0.3173	0.3748	no	up	0.0002	0.0004	0	0	0	0.004465	0	0	0	0	0	0	0	0	0	0	0	0	0	0	0	0	0
s__Bacteroides_sp.	Inf	0.3173	0.3748	no	up	0.0002	0.0004	0	0	0	0	0	0	0	0	0	0.004385	0	0	0	0	0	0	0	0	0	0	0
s__Lysobacter_unclassified	Inf	0.3173	0.3748	no	up	0.0002	0.0004	0	0	0	0	0	0	0	0	0	0.004385	0	0	0	0	0	0	0	0	0	0	0
s__Megasphaera_unclassified	Inf	0.3173	0.3748	no	up	0.0002	0.0004	0	0	0	0	0	0	0	0	0	0.004385	0	0	0	0	0	0	0	0	0	0	0
s__uncultured_Alloprevotella_sp.	Inf	0.3173	0.3748	no	up	0.0002	0.0004	0	0	0	0	0	0	0	0	0	0.004385	0	0	0	0	0	0	0	0	0	0	0
s__Blautia_sp._Ser8	Inf	0.3173	0.3748	no	up	0.0002	0.0004	0	0.00436	0	0	0	0	0	0	0	0	0	0	0	0	0	0	0	0	0	0	0
s__Flavonifractor_unclassified	Inf	0.3173	0.3748	no	up	0.0002	0.0004	0	0.00436	0	0	0	0	0	0	0	0	0	0	0	0	0	0	0	0	0	0	0
s__Arthrobacter_sp._108	-Inf	0.3173	0.3748	no	down	0.0002	0	0.0004	0	0	0	0	0	0	0	0	0	0	0	0.004267	0	0	0	0	0	0	0	0
s__Bacillus_sp._MG-2011-10-BY	-Inf	0.3173	0.3748	no	down	0.0002	0	0.0004	0	0	0	0	0	0	0	0	0	0	0	0.004267	0	0	0	0	0	0	0	0
s__Dorea_longicatena	-Inf	0.3173	0.3748	no	down	0.0002	0	0.0004	0	0	0	0	0	0	0	0	0	0	0	0.004267	0	0	0	0	0	0	0	0
s__Herbaspirillum_unclassified	-Inf	0.3173	0.3748	no	down	0.0002	0	0.0004	0	0	0	0	0	0	0	0	0	0	0	0.004267	0	0	0	0	0	0	0	0
s__Pseudolabrys_unclassified	-Inf	0.3173	0.3748	no	down	0.0002	0	0.0004	0	0	0	0	0	0	0	0	0	0	0	0.004267	0	0	0	0	0	0	0	0
s__SC-I-84_unclassified	-Inf	0.3173	0.3748	no	down	0.0002	0	0.0004	0	0	0	0	0	0	0	0	0	0	0	0.004267	0	0	0	0	0	0	0	0
s__uncultured_Kouleothrix_sp.	-Inf	0.3173	0.3748	no	down	0.0002	0	0.0004	0	0	0	0	0	0	0	0	0	0	0	0.004267	0	0	0	0	0	0	0	0
s__Amaricoccus_unclassified	-Inf	0.3173	0.3748	no	down	0.0002	0	0.0004	0	0	0	0	0	0	0	0	0	0	0.004219	0	0	0	0	0	0	0	0	0
s__Fodinicola_unclassified	-Inf	0.3173	0.3748	no	down	0.0002	0	0.0004	0	0	0	0	0	0	0	0	0	0	0.004219	0	0	0	0	0	0	0	0	0
s__Microvirga_unclassified	-Inf	0.3173	0.3748	no	down	0.0002	0	0.0004	0	0	0	0	0	0	0	0	0	0	0.004219	0	0	0	0	0	0	0	0	0
s__Pir4_lineage_unclassified	-Inf	0.3173	0.3748	no	down	0.0002	0	0.0004	0	0	0	0	0	0	0	0	0	0	0.004219	0	0	0	0	0	0	0	0	0
s__Corynebacterium_sp._R603	Inf	0.3173	0.3748	no	up	0.0002	0.0004	0	0	0	0	0.004213	0	0	0	0	0	0	0	0	0	0	0	0	0	0	0	0
s__Catenisphaera_unclassified	Inf	0.3173	0.3748	no	up	0.0002	0.0004	0	0	0	0	0	0.004151	0	0	0	0	0	0	0	0	0	0	0	0	0	0	0
s__Gemmobacter_intermedius	Inf	0.3173	0.3748	no	up	0.0002	0.0004	0	0	0	0	0	0.004151	0	0	0	0	0	0	0	0	0	0	0	0	0	0	0
s__uncultured_Collinsella_sp.	Inf	0.3173	0.3748	no	up	0.0002	0.0004	0	0	0	0	0	0.004151	0	0	0	0	0	0	0	0	0	0	0	0	0	0	0
s__uncultured_Faecalibacterium_sp.	Inf	0.3173	0.3748	no	up	0.0002	0.0004	0	0	0	0	0	0.004151	0	0	0	0	0	0	0	0	0	0	0	0	0	0	0
s__uncultured_Tissierella_sp.	Inf	0.3173	0.3748	no	up	0.0002	0.0004	0	0	0	0	0	0.004151	0	0	0	0	0	0	0	0	0	0	0	0	0	0	0
s__Actinomadura_alba	Inf	0.3173	0.3748	no	up	0.0002	0.0003	0	0	0	0	0	0	0	0	0.003174	0	0	0	0	0	0	0	0	0	0	0	0
s__Dactylosporangium_unclassified	Inf	0.3173	0.3748	no	up	0.0002	0.0003	0	0	0	0	0	0	0	0	0.003174	0	0	0	0	0	0	0	0	0	0	0	0
s__Bacteroides_unclassified	-Inf	0.3173	0.3748	no	down	0.0002	0	0.0003	0	0	0	0	0	0	0	0	0	0	0	0	0	0	0	0	0.003166	0	0	0
s__Fimbriiglobus_unclassified	-Inf	0.3173	0.3748	no	down	0.0002	0	0.0003	0	0	0	0	0	0	0	0	0	0	0	0	0	0	0	0	0.003166	0	0	0
s__BIrii41_unclassified	-Inf	0.3173	0.3748	no	down	0.0002	0	0.0003	0	0	0	0	0	0	0	0	0	0	0	0	0	0.003116	0	0	0	0	0	0
s__Nocardioides_sp._CZGSY3	-Inf	0.3173	0.3748	no	down	0.0002	0	0.0003	0	0	0	0	0	0	0	0	0	0	0	0	0	0.003116	0	0	0	0	0	0
s__Prosthecobacter_fluviatilis	-Inf	0.3173	0.3748	no	down	0.0002	0	0.0003	0	0	0	0	0	0	0	0	0	0	0	0	0	0.003116	0	0	0	0	0	0
s__SM2D12_unclassified	-Inf	0.3173	0.3748	no	down	0.0002	0	0.0003	0	0	0	0	0	0	0	0	0	0	0	0	0	0.003116	0	0	0	0	0	0
s__uncultured_Desulfovibrio_sp.	-Inf	0.3173	0.3748	no	down	0.0002	0	0.0003	0	0	0	0	0	0	0	0	0	0	0	0	0	0.003116	0	0	0	0	0	0
s__Methylophilus_unclassified	Inf	0.3173	0.3748	no	up	0.0002	0.0003	0	0	0	0	0	0	0	0	0	0	0.003099	0	0	0	0	0	0	0	0	0	0
s__B1-7BS_unclassified	-Inf	0.3173	0.3748	no	down	0.0002	0	0.0003	0	0	0	0	0	0	0	0	0	0	0	0	0.003076	0	0	0	0	0	0	0
s__Collinsella]_massiliensis	-Inf	0.3173	0.3748	no	down	0.0002	0	0.0003	0	0	0	0	0	0	0	0	0	0	0	0	0.003076	0	0	0	0	0	0	0
s__Nocardioides_sp._SP12	-Inf	0.3173	0.3748	no	down	0.0002	0	0.0003	0	0	0	0	0	0	0	0	0	0	0	0	0.003076	0	0	0	0	0	0	0
s__Turicibacter_unclassified	-Inf	0.3173	0.3748	no	down	0.0002	0	0.0003	0	0	0	0	0	0	0	0	0	0	0	0	0.003076	0	0	0	0	0	0	0
s__Weeksellaceae_unclassified	-Inf	0.3173	0.3748	no	down	0.0002	0	0.0003	0	0	0	0	0	0	0	0	0	0	0	0	0.003076	0	0	0	0	0	0	0
s__Gordonia_unclassified	Inf	0.3173	0.3748	no	up	0.0002	0.0003	0	0	0.003031	0	0	0	0	0	0	0	0	0	0	0	0	0	0	0	0	0	0
s__Limnohabitans_unclassified	Inf	0.3173	0.3748	no	up	0.0002	0.0003	0	0	0.003031	0	0	0	0	0	0	0	0	0	0	0	0	0	0	0	0	0	0
s__Enterococcus_italicus	-Inf	0.3173	0.3748	no	down	0.0002	0	0.0003	0	0	0	0	0	0	0	0	0	0	0	0	0	0	0	0	0	0	0.003011	0
s__Eubacterium_ramulus	-Inf	0.3173	0.3748	no	down	0.0002	0	0.0003	0	0	0	0	0	0	0	0	0	0	0	0	0	0	0	0	0	0	0.003011	0
s__Nonomuraea_unclassified	Inf	0.3173	0.3748	no	up	0.0001	0.0003	0	0	0	0.002977	0	0	0	0	0	0	0	0	0	0	0	0	0	0	0	0	0
s__Terrimonas_unclassified	Inf	0.3173	0.3748	no	up	0.0001	0.0003	0	0	0	0.002977	0	0	0	0	0	0	0	0	0	0	0	0	0	0	0	0	0
s__uncultured_Anaerovorax_sp.	Inf	0.3173	0.3748	no	up	0.0001	0.0003	0	0	0	0.002977	0	0	0	0	0	0	0	0	0	0	0	0	0	0	0	0	0
s__Xanthomonadaceae_unclassified	Inf	0.3173	0.3748	no	up	0.0001	0.0003	0	0	0	0	0	0	0	0	0	0.002924	0	0	0	0	0	0	0	0	0	0	0
s__Agitococcus]_lubricus_group_unclassified	-Inf	0.3173	0.3748	no	down	0.0001	0	0.0003	0	0	0	0	0	0	0	0	0	0	0	0	0	0	0	0	0	0	0	0.002911
s__Dechloromonas_unclassified	Inf	0.3173	0.3748	no	up	0.0001	0.0003	0	0.002907	0	0	0	0	0	0	0	0	0	0	0	0	0	0	0	0	0	0	0
s__Parasutterella_unclassified	Inf	0.3173	0.3748	no	up	0.0001	0.0003	0	0.002907	0	0	0	0	0	0	0	0	0	0	0	0	0	0	0	0	0	0	0
s__Actinomadura_sp._3-196	-Inf	0.3173	0.3748	no	down	0.0001	0	0.0003	0	0	0	0	0	0	0	0	0	0	0	0.002845	0	0	0	0	0	0	0	0
s__Bacteroides_acidifaciens	-Inf	0.3173	0.3748	no	down	0.0001	0	0.0003	0	0	0	0	0	0	0	0	0	0	0	0.002845	0	0	0	0	0	0	0	0
s__Chthoniobacter_unclassified	-Inf	0.3173	0.3748	no	down	0.0001	0	0.0003	0	0	0	0	0	0	0	0	0	0	0	0.002845	0	0	0	0	0	0	0	0
s__Erysipelatoclostridium_unclassified	-Inf	0.3173	0.3748	no	down	0.0001	0	0.0003	0	0	0	0	0	0	0	0	0	0	0	0.002845	0	0	0	0	0	0	0	0
s__Flavobacteriaceae_unclassified	-Inf	0.3173	0.3748	no	down	0.0001	0	0.0003	0	0	0	0	0	0	0	0	0	0	0	0.002845	0	0	0	0	0	0	0	0
s__Gemmataceae_unclassified	-Inf	0.3173	0.3748	no	down	0.0001	0	0.0003	0	0	0	0	0	0	0	0	0	0	0	0.002845	0	0	0	0	0	0	0	0
s__Geobacillus_uzenensis	-Inf	0.3173	0.3748	no	down	0.0001	0	0.0003	0	0	0	0	0	0	0	0	0	0	0	0.002845	0	0	0	0	0	0	0	0
s__Lautropia_unclassified	-Inf	0.3173	0.3748	no	down	0.0001	0	0.0003	0	0	0	0	0	0	0	0	0	0	0	0.002845	0	0	0	0	0	0	0	0
s__SWB02_unclassified	-Inf	0.3173	0.3748	no	down	0.0001	0	0.0003	0	0	0	0	0	0	0	0	0	0	0	0.002845	0	0	0	0	0	0	0	0
s__Streptococcus_varani	-Inf	0.3173	0.3748	no	down	0.0001	0	0.0003	0	0	0	0	0	0	0	0	0	0	0	0.002845	0	0	0	0	0	0	0	0
s__uncultured_Alkanindiges_sp.	-Inf	0.3173	0.3748	no	down	0.0001	0	0.0003	0	0	0	0	0	0	0	0	0	0	0	0.002845	0	0	0	0	0	0	0	0
s__uncultured_Brevibacterium_sp.	-Inf	0.3173	0.3748	no	down	0.0001	0	0.0003	0	0	0	0	0	0	0	0	0	0	0	0.002845	0	0	0	0	0	0	0	0
s__Acetatifactor_sp.	-Inf	0.3173	0.3748	no	down	0.0001	0	0.0003	0	0	0	0	0	0	0	0	0	0	0.002813	0	0	0	0	0	0	0	0	0
s__Actinomyces_unclassified	-Inf	0.3173	0.3748	no	down	0.0001	0	0.0003	0	0	0	0	0	0	0	0	0	0	0.002813	0	0	0	0	0	0	0	0	0
s__Bacteroidetes_unclassified	-Inf	0.3173	0.3748	no	down	0.0001	0	0.0003	0	0	0	0	0	0	0	0	0	0	0.002813	0	0	0	0	0	0	0	0	0
s__Brevibacterium_paucivorans	-Inf	0.3173	0.3748	no	down	0.0001	0	0.0003	0	0	0	0	0	0	0	0	0	0	0.002813	0	0	0	0	0	0	0	0	0
s__Brevundimonas_sp._mixed_culture_JK-Clone-05	-Inf	0.3173	0.3748	no	down	0.0001	0	0.0003	0	0	0	0	0	0	0	0	0	0	0.002813	0	0	0	0	0	0	0	0	0
s__Chishuiella_unclassified	-Inf	0.3173	0.3748	no	down	0.0001	0	0.0003	0	0	0	0	0	0	0	0	0	0	0.002813	0	0	0	0	0	0	0	0	0
s__Gastranaerophilales_unclassified	-Inf	0.3173	0.3748	no	down	0.0001	0	0.0003	0	0	0	0	0	0	0	0	0	0	0.002813	0	0	0	0	0	0	0	0	0
s__KD4-96_unclassified	-Inf	0.3173	0.3748	no	down	0.0001	0	0.0003	0	0	0	0	0	0	0	0	0	0	0.002813	0	0	0	0	0	0	0	0	0
s__Roseomonas_unclassified	-Inf	0.3173	0.3748	no	down	0.0001	0	0.0003	0	0	0	0	0	0	0	0	0	0	0.002813	0	0	0	0	0	0	0	0	0
s__Vibrio_sp.	-Inf	0.3173	0.3748	no	down	0.0001	0	0.0003	0	0	0	0	0	0	0	0	0	0	0.002813	0	0	0	0	0	0	0	0	0
s__uncultured_Deinococcus_sp.	-Inf	0.3173	0.3748	no	down	0.0001	0	0.0003	0	0	0	0	0	0	0	0	0	0	0.002813	0	0	0	0	0	0	0	0	0
s__Angelakisella_unclassified	Inf	0.3173	0.3748	no	up	0.0001	0.0003	0	0	0	0	0.002809	0	0	0	0	0	0	0	0	0	0	0	0	0	0	0	0
s__Brachybacterium_sp._MCCC_1A10544	Inf	0.3173	0.3748	no	up	0.0001	0.0003	0	0	0	0	0.002809	0	0	0	0	0	0	0	0	0	0	0	0	0	0	0	0
s__Sphingomonadaceae_unclassified	Inf	0.3173	0.3748	no	up	0.0001	0.0003	0	0	0	0	0.002809	0	0	0	0	0	0	0	0	0	0	0	0	0	0	0	0
s__Bosea_unclassified	Inf	0.3173	0.3748	no	up	0.0001	0.0003	0	0	0	0	0	0.002768	0	0	0	0	0	0	0	0	0	0	0	0	0	0	0
s__Bryobacter_unclassified	Inf	0.3173	0.3748	no	up	0.0001	0.0003	0	0	0	0	0	0.002768	0	0	0	0	0	0	0	0	0	0	0	0	0	0	0
s__Chitinophagaceae_unclassified	Inf	0.3173	0.3748	no	up	0.0001	0.0003	0	0	0	0	0	0.002768	0	0	0	0	0	0	0	0	0	0	0	0	0	0	0
s__Terrimicrobium_unclassified	Inf	0.3173	0.3748	no	up	0.0001	0.0003	0	0	0	0	0	0.002768	0	0	0	0	0	0	0	0	0	0	0	0	0	0	0
s__Muribaculaceae_unclassified	-1	0.3292	0.3877	no	down	0.0018	0.0012	0.0024	0	0	0	0	0.004151	0	0	0	0.004385	0.003099	0	0	0.004614	0	0	0	0.004749	0	0.006023	0.008732
s__Erysipelatoclostridium_ramosum	0.28	0.358	0.4178	no	up	0.0021	0.0023	0.0019	0	0.004546	0	0.005617	0.012454	0	0	0	0	0	0	0	0	0	0	0	0.018996	0	0	0
s__Oxyphotobacteria_unclassified	-0.83	0.358	0.4178	no	down	0.0013	0.0009	0.0016	0	0.009092	0	0	0	0	0	0	0	0	0.002813	0	0	0	0	0	0	0.006186	0	0.007277
s__Ruminococcus_2_unclassified	0.74	0.358	0.4178	no	up	0.0008	0.001	0.0006	0.00436	0	0	0	0.002768	0.002985	0	0	0	0	0	0	0.006153	0	0	0	0	0	0	0
s__Bacillus_sp._HN-3	0.13	0.3625	0.4218	no	up	0.0193	0.0202	0.0184	0.03052	0.016669	0.01935	0.029489	0.02906	0.028353	0	0	0.017541	0.030993	0.02813	0.011379	0.02461	0.043619	0	0	0.025328	0.015465	0.019573	0.016008
s__Enterococcus_faecium	-1.1	0.3751	0.4339	no	down	0.0034	0.0022	0.0047	0	0.006061	0.004465	0	0.01107	0	0	0	0	0	0.011252	0	0.01692	0.007789	0	0	0.011081	0	0	0
s__Reyranella_unclassified	-1.68	0.3751	0.4339	no	down	0.0029	0.0014	0.0045	0.00436	0	0.002977	0	0	0	0	0	0	0.006199	0.005626	0.011379	0.015382	0.012463	0	0	0	0	0	0
s__Moraxella_pluranimalium	-2.22	0.448	0.5167	no	down	0.2544	0.0901	0.4186	0.130801	0.133352	0.156285	0.116553	0.168823	0	0.077624	0	0.080398	0.037191	0.997201	1.33276	0.952117	0.605995	0.155076	0.083616	0.050655	0	0	0.008732
s__Ruminococcaceae_UCG-013_unclassified	1.17	0.4656	0.5339	no	up	0.0007	0.0009	0.0004	0	0	0.004465	0	0	0	0	0	0.004385	0	0	0.004267	0	0	0	0	0	0	0	0
s__Ruminiclostridium_5_unclassified	1.58	0.4656	0.5339	no	up	0.0006	0.0009	0.0003	0	0	0	0	0.004151	0	0	0	0	0.004649	0	0.002845	0	0	0	0	0	0	0	0
s__Staphylococcus_chromogenes	-1.58	0.5432	0.6068	no	down	0.0018	0.0009	0.0027	0.00872	0	0	0	0	0	0	0	0	0	0.004219	0	0.023072	0	0	0	0	0	0	0
s__Sphingobium_sp._JCM_28632	0.86	0.5432	0.6068	no	up	0.0015	0.002	0.0011	0	0.009092	0	0	0	0	0	0	0	0.010847	0	0	0	0	0	0	0	0.010826	0	0
s__Stenotrophomonas_koreensis	1.87	0.5432	0.6068	no	up	0.0014	0.0022	0.0006	0	0	0	0.005617	0.016606	0	0	0	0	0	0	0.005689	0	0	0	0	0	0	0	0
s__Porphyromonas_endodontalis	1	0.5432	0.6068	no	up	0.0014	0.0018	0.0009	0.00436	0	0	0	0	0	0	0	0.013156	0	0	0	0	0	0	0	0.009498	0	0	0
s__Ruminiclostridium_9_unclassified	0.91	0.5432	0.6068	no	up	0.0011	0.0015	0.0008	0	0	0	0	0	0	0.010449	0	0.004385	0	0	0	0	0	0	0	0.007915	0	0	0
s__Alphaproteobacteria_unclassified	-0.7	0.5432	0.6068	no	down	0.0011	0.0008	0.0013	0	0	0	0	0.008303	0	0	0	0	0	0.009845	0	0	0.003116	0	0	0	0	0	0
s__Lysobacter_sp._A7	1.74	0.5432	0.6068	no	up	0.0006	0.001	0.0003	0	0	0	0.002809	0.006919	0	0	0	0	0	0	0	0	0	0	0	0	0	0	0.002911
s__Rhizobiales_Incertae_Sedis_unclassified	1.58	0.5432	0.6068	no	up	0.0006	0.0009	0.0003	0	0.006061	0	0	0	0	0	0	0	0.003099	0	0	0	0	0	0	0.003166	0	0	0
s__Sphingobacterium_unclassified	-1.58	0.5432	0.6068	no	down	0.0006	0.0003	0.0009	0.002907	0	0	0	0	0	0	0	0	0	0.002813	0	0	0.006231	0	0	0	0	0	0
s__Agathobacter_unclassified	-0.49	0.5624	0.6265	no	down	0.0062	0.0052	0.0073	0	0.007577	0	0.012638	0	0	0	0	0.017541	0.013947	0.018284	0	0	0.012463	0	0	0	0.013919	0.013551	0.014553
s__Ruminococcus]_gnavus_group_unclassified	-0.58	0.6194	0.688	no	down	0.0033	0.0026	0.0039	0.014533	0	0	0	0	0	0	0	0.011694	0	0	0	0	0	0	0	0.01583	0.013919	0.009034	0
s__Romboutsia_unclassified	-0.39	0.6267	0.6883	no	down	0.0015	0.0013	0.0017	0	0	0	0	0.006919	0	0	0	0	0.006199	0.016878	0	0	0	0	0	0	0	0	0
s__Allorhizobium-Neorhizobium-Pararhizobium-Rhizobium_unclassified	-0.12	0.6267	0.6883	no	down	0.0013	0.0012	0.0013	0	0	0	0	0.012454	0	0	0	0	0	0	0.007112	0.006153	0	0	0	0	0	0	0
s__Ruminococcus]_torques_group_unclassified	-0.58	0.6267	0.6883	no	down	0.0012	0.001	0.0015	0	0	0	0	0	0	0	0	0.010232	0	0	0.009957	0	0	0	0	0.004749	0	0	0
s__Firmicutes_unclassified	1	0.6267	0.6883	no	up	0.0004	0.0006	0.0003	0	0	0.002977	0	0	0	0	0	0.002924	0	0	0	0	0	0	0	0	0	0.003011	0
s__Streptococcus_suis	0.36	0.6501	0.712	no	up	1.1186	1.257	0.9801	0.357522	0.557652	0.666816	0.488682	0.291981	2.25034	2.10181	1.75054	2.78176	1.3234	0.731375	1.61582	1.18899	1.78371	0.52162	1.91839	0.509719	0.425288	0.316184	0.790232
s__Negativibacillus_unclassified	0.53	0.6574	0.718	no	up	0.0022	0.0026	0.0018	0.00436	0	0.007442	0.005617	0.008303	0	0	0	0	0	0.005626	0	0.006153	0	0	0	0.006332	0	0	0
s__TRA3-20_unclassified	-1.08	0.6697	0.7294	no	down	0.0042	0.0027	0.0057	0	0.003031	0.007442	0	0.006919	0	0	0	0	0.009298	0.011252	0.025603	0.013843	0.006231	0	0	0	0	0	0
s__Cetobacterium_somerae	0.37	0.6735	0.7315	no	up	0.0119	0.0134	0.0104	0.020347	0.031823	0	0	0	0.007461	0.019406	0.009522	0.019003	0.026344	0.002813	0.004267	0	0.003116	0	0	0.034826	0.021651	0.021079	0.016008
s__Pasteurellaceae_unclassified	0.22	0.6791	0.7355	no	up	0.0074	0.0079	0.0068	0.002907	0.013638	0.017861	0.028085	0.016606	0	0	0	0	0	0.009845	0.022758	0.027687	0	0	0	0.007915	0	0	0
s__Lachnospiraceae_unclassified	-0.36	0.6911	0.7465	no	down	0.0016	0.0014	0.0018	0	0	0.004465	0	0.009687	0	0	0	0	0	0	0.008534	0	0	0	0	0	0.00464	0	0.004366
s__Lysinibacillus_unclassified	-0.33	0.7657	0.8248	no	down	0.0031	0.0027	0.0034	0	0	0.013396	0.014043	0	0	0	0	0	0	0.012658	0	0	0	0	0	0	0.013919	0	0.007277
s__Acinetobacter_radioresistens	0.52	0.8158	0.8763	no	up	0.0036	0.0043	0.003	0	0	0.013396	0.011234	0.017989	0	0	0	0	0	0	0.008534	0.013843	0.007789	0	0	0	0	0	0
s__Alloprevotella_unclassified	-0.4	0.8888	0.9495	no	down	0.0022	0.0019	0.0025	0	0	0.004465	0.00983	0	0	0	0	0.004385	0	0.002813	0	0.012305	0	0	0	0	0	0	0.010187
s__Comamonadaceae_unclassified	-0.55	0.9139	0.9495	no	down	0.0018	0.0015	0.0022	0.00872	0	0	0	0	0	0	0	0.005847	0	0	0	0	0.015578	0	0	0.006332	0	0	0
s__uncultured_Bilophila_sp.	-0.28	0.9139	0.9495	no	down	0.0016	0.0014	0.0017	0	0	0	0.008426	0.005535	0	0	0	0	0	0.011252	0	0.006153	0	0	0	0	0	0	0
s__Dialister_unclassified	0.32	0.9139	0.9495	no	up	0.0009	0.001	0.0008	0	0	0	0.005617	0	0.004477	0	0	0	0	0	0	0	0	0	0	0.003166	0	0.004517	0
s__Faecalibacterium_prausnitzii	-0.27	0.9341	0.9495	no	down	0.0081	0.0073	0.0088	0.011627	0.0197	0.011907	0.011234	0	0	0	0	0	0.018596	0	0	0.035378	0.023367	0	0	0	0	0.015056	0.014553
s__Rothia_sp._ZHT413	0	0.9422	0.9495	no	no	0.0014	0.0014	0.0014	0	0	0	0	0.013838	0	0	0	0	0	0.014065	0	0	0	0	0	0	0	0	0
s__Haliangium_unclassified	-0.26	0.9422	0.9495	no	down	0.0011	0.001	0.0012	0	0	0	0	0.009687	0	0	0	0	0	0	0	0.012305	0	0	0	0	0	0	0
s__uncultured_Sphingomonas_sp.	-0.65	0.9422	0.9495	no	down	0.0009	0.0007	0.0011	0	0	0	0	0.006919	0	0	0	0	0	0	0	0.010767	0	0	0	0	0	0	0
s__Micromonosporaceae_unclassified	-0.74	0.9422	0.9495	no	down	0.0008	0.0006	0.001	0.005813	0	0	0	0	0	0	0	0	0	0	0.009957	0	0	0	0	0	0	0	0
s__Stenotrophomonas_maltophilia	-1.46	0.9422	0.9495	no	down	0.0008	0.0004	0.0011	0	0	0	0.004213	0	0	0	0	0	0	0	0.011379	0	0	0	0	0	0	0	0
s__Flectobacillus_unclassified	0.85	0.9422	0.9495	no	up	0.0007	0.0009	0.0005	0	0	0	0	0	0	0	0	0.008771	0	0	0	0	0	0	0	0.004749	0	0	0
s__Massilia_unclassified	1.17	0.9422	0.9495	no	up	0.0006	0.0009	0.0004	0.00872	0	0	0	0	0	0	0	0	0	0	0.004267	0	0	0	0	0	0	0	0
s__Bacillus_sp._CSB17	1.58	0.9422	0.9495	no	up	0.0006	0.0009	0.0003	0	0	0	0	0	0.008954	0	0	0	0	0	0	0.003076	0	0	0	0	0	0	0
s__Tyzzerella_4_unclassified	0.26	0.9422	0.9495	no	up	0.0005	0.0006	0.0005	0	0.006061	0	0	0	0	0	0	0	0	0	0	0	0	0	0	0	0.00464	0	0
s__Bacteroidales_unclassified	0	0.9422	0.9495	no	no	0.0005	0.0005	0.0005	0	0	0	0	0	0	0	0	0	0.004649	0	0	0	0.004673	0	0	0	0	0	0
s__Ruminococcaceae_UCG-014_unclassified	1	0.9422	0.9495	no	up	0.0005	0.0006	0.0003	0	0	0.005954	0	0	0	0	0	0	0	0	0	0	0.003116	0	0	0	0	0	0
s__Macrococcus_sp._R314A3	-1	0.9422	0.9495	no	down	0.0004	0.0003	0.0006	0	0	0	0	0.002768	0	0	0	0	0	0	0	0	0	0	0	0	0.006186	0	0
s__Microscillaceae_unclassified	-1	0.9422	0.9495	no	down	0.0004	0.0003	0.0006	0	0	0	0	0	0.002985	0	0	0	0	0	0	0	0	0	0	0	0	0	0.005821
s__Aquicella_unclassified	-0.74	0.9422	0.9495	no	down	0.0004	0.0003	0.0005	0	0	0	0	0	0.002985	0	0	0	0	0	0	0.004614	0	0	0	0	0	0	0
s__Dongia_unclassified	-0.74	0.9422	0.9495	no	down	0.0004	0.0003	0.0005	0	0	0	0	0	0.002985	0	0	0	0	0	0	0.004614	0	0	0	0	0	0	0
s__Holdemanella_unclassified	0.42	0.9422	0.9495	no	up	0.0004	0.0004	0.0003	0.00436	0	0	0	0	0	0	0	0	0	0	0.002845	0	0	0	0	0	0	0	0
s__Dorea_unclassified	0	0.9422	0.9495	no	no	0.0003	0.0003	0.0003	0	0	0	0	0	0.002985	0	0	0	0	0	0	0	0	0	0	0	0	0.003011	0
s__Izhakiella_unclassified	0	0.9422	0.9495	no	no	0.0003	0.0003	0.0003	0.002907	0	0	0	0	0	0	0	0	0	0	0	0.003076	0	0	0	0	0	0	0
s__Pirellula_unclassified	0	0.9422	0.9495	no	no	0.0003	0.0003	0.0003	0.002907	0	0	0	0	0	0	0	0	0	0.002813	0	0	0	0	0	0	0	0	0
s__Methylobacterium_unclassified	-0.11	0.9678	0.9728	no	down	0.004	0.0038	0.0041	0	0.013638	0	0	0	0	0.005971	0.004761	0.002924	0.010847	0.005626	0.004267	0	0	0	0	0.012664	0.015465	0	0.002911
s__Cedecea_unclassified	0.08	1	1	no	up	0.0035	0.0036	0.0034	0.018893	0	0	0	0	0	0	0	0.017541	0	0	0	0	0	0	0	0.020579	0.013919	0	0
s__Akkermansia_muciniphila	0.38	1	1	no	up	0.0023	0.0026	0.002	0	0.010608	0	0	0	0	0	0	0.005847	0.009298	0	0.002845	0.004614	0	0	0	0.007915	0	0	0.004366
