# Supplementary material for: The difference of intestinal microbiota composition between Lantang and Landrace newborn piglets
Source: BMC Vet Res. 2023 Sep 27;19:174. doi: 10.1186/s12917-023-03642-z (PMC10523759; doi:10.1186/s12917-023-03642-z)
Supplement: Supplementary file 5 — Tables S4 (A) Function prediction results in the COG database. (B) Function prediction results in the KO database. (C) Differential functional prediction analysis of each sample in in the COG databas. (D) Differential functional prediction analysis of each sample in in the KO database. [file 12917_2023_3642_MOESM5_ESM.xlsx]

## Sheet: A COG_pred
TABLE S4-Function prediction results in the COG database
function	description	LT1D_1	LT1D_10	LT1D_2	LT1D_3	LT1D_4	LT1D_5	LT1D_6	LT1D_7	LT1D_8	LT1D_9	LW1D_1	LW1D_10	LW1D_2	LW1D_3	LW1D_4	LW1D_5	LW1D_6	LW1D_7	LW1D_8	LW1D_9
COG0001	Glutamate-1-semialdehyde aminotransferase	23286.9	5757.8	37303.3	33414.6	46205.8	3650.09	6101.75	12702.4	4506.27	2534.89	21044.9	17329.5	22037.8	22672.6	24130.4	24999.2	23880.9	24123.5	18414.1	27842.7
COG0002	N-acetyl-gamma-glutamylphosphate reductase	23952.7	6821.45	37916.3	34115.5	46917.2	3944.61	8684.5	13683.9	5346.32	3007.61	19041.2	15290	21036.4	21713.2	23055.7	23516.3	22619.8	22822.1	16566.3	26728.9
COG0003	Anion-transporting ATPase, ArsA/GET3 family	8640.08	1387.25	14983	12944.3	19631.7	381.5	1278.5	5542.15	1598.21	725.25	1858.71	1624.5	1452.14	1185.24	1092.81	2695.95	960	1195.14	1442.06	937.35
COG0004	Ammonia channel protein AmtB	33632.6	13730.5	43397.6	38042.2	51551.3	6521.86	14680.5	17029	10105.6	7191.86	17342.1	13889.8	19220.3	18743.5	20651.6	20914	20146.4	20558.8	14885.2	24679.3
COG0005	Purine nucleoside phosphorylase	7335.65	4203.95	9331.97	9659.51	9751.28	3877.45	6347.66	2747.8	2284.16	1503.8	12626.1	13068.5	10657.5	11952.2	11022.1	13033.9	16966.1	15361.4	13911.5	21298.6
COG0006	Xaa-Pro aminopeptidase	123422	126793	133214	116972	139601	66888.8	79585.4	128054	121848	121459	47024	33898.3	48312.9	48106.4	50990.7	55728.2	41654.4	42906.6	34529.7	46113.2
COG0007	Uroporphyrinogen-III methylase (siroheme synthase)	31978	7205.33	52543.7	46482.5	66054.3	4088.09	7347.75	18248.8	6133.07	3344.09	21271.8	17546.7	22207.5	21240.9	23133.9	25810.4	22384.6	23072.3	18180.7	26705.2
COG0008	Glutamyl- or glutaminyl-tRNA synthetase	65175.1	67120.9	75906.5	68135.3	79447	36499.6	43566.4	66080.9	62332.6	61689.8	38378	32826.8	42076	43937.1	46712.3	45500.7	47865.8	47635.4	35417.4	56348.9
COG0009	tRNA A37 threonylcarbamoyladenosine synthetase subunit TsaC/SUA5/YrdC	62860.5	66615.4	72793.8	64335.6	76053.4	35186.1	44168.4	66486.8	62771.1	61894.8	31773.2	26712.5	36318.6	37823.7	40645.2	38059.9	38224.1	38950	28554.7	42737.9
COG0010	Arginase family enzyme	29677.7	5438.58	48379.9	42245.6	61469.2	3345.48	4866.42	17607	5649.49	2993.14	19061.3	11878.9	19434.5	17814.1	20096.6	23122.5	12015.5	13803.4	11291.5	11891.8
COG0011	Uncharacterized conserved protein YqgV, UPF0045/DUF77 family	1036.36	300.1	1313.71	1219.53	1077.11	580.76	156.58	348.95	229.23	224.55	2596.98	2412.17	2026.59	2094.76	1926.94	2834.46	1723.14	1567.22	2156.04	1526.04
COG0012	Ribosome-binding ATPase YchF, GTP1/OBG family	51361.2	62905.7	54322.6	48471.2	53390.8	33718.6	38850.2	58898.8	59610.4	60104.5	20594.5	18103.7	22172.5	23345.2	24472.1	24011.3	25662.1	25340.8	19351	30002.5
COG0013	Alanyl-tRNA synthetase	42886.2	61542.7	39797.6	35821.5	34240.8	33347.6	37588.2	53575.8	58049.4	59389.5	19410.5	17569.7	21190.5	22642.2	23832.1	21973.7	25490.1	24861.8	18891	29792.5
COG0014	Gamma-glutamyl phosphate reductase	26337.7	13042.7	29081.5	26360.8	33137.4	7434.42	14448.6	11732.4	8881.19	6667.74	20450.5	18000.7	21818.7	23053.7	24186.4	23468.9	25650.4	25330.1	19351	29926
COG0015	Adenylosuccinate lyase	77566.2	68604.4	83606	76332	82356.6	49017.1	41042.2	66193.9	65107.8	65942.7	21875	18723.7	23224.3	24124.7	25211.2	26180.2	25863.6	25848.3	19838.7	30270.5
COG0016	Phenylalanyl-tRNA synthetase alpha subunit	51361.2	62905.7	54322.6	48471.2	53390.8	33718.6	38850.2	58898.8	59610.4	60104.5	20597.5	18103.7	22172.5	23345.2	24472.1	24014.3	25662.1	25340.8	19351	30002.5
COG0017	Aspartyl/asparaginyl-tRNA synthetase	37773.3	59282.7	32313	28565.4	26991.9	31000.5	34849.2	52503.9	57210.4	58815.6	19079.4	13857.6	19729.8	20608.7	21966.2	20923.8	16515.3	16881	13826.7	16169.6
COG0018	Arginyl-tRNA synthetase	51361.2	62905.7	54331.1	48463.2	53390.8	33718.6	38850.2	58898.8	59610.4	60104.5	20605.5	18103.7	22174.8	23357.2	24473.8	24016	25665.1	25340.8	19355.7	30010.5
COG0019	Diaminopimelate decarboxylase	37303.2	17775.8	44925.8	42274.1	44300.6	21665.7	14333.6	14471.6	13124.8	12135.2	21086.3	18275.3	22816.7	23968.7	25009	24958.3	25831.1	25480.4	19464.1	30214.8
COG0020	Undecaprenyl pyrophosphate synthase	52293.8	63156.8	55521.6	49523.6	54293.1	34302.7	39006.8	59164	59803	60293	27363.6	21651.3	27096	28358.9	29264.5	30889.2	28209.9	27687	22553.4	32239.5
COG0021	Transketolase	15759.4	10989.6	24563.4	21502.8	28600.8	5446.78	10147.7	11277.1	8183.58	6217.69	12779	10173.7	15595	16097.5	17868.4	15569	13949.6	14991.6	10606.8	14057.5
COG0022	Pyruvate/2-oxoglutarate/acetoin dehydrogenase complex, dehydrogenase (E1) component	14492.3	10272.3	23523.4	20447.4	27866.5	4596	9172.5	10504.8	7847.15	5854.05	2264.75	1951.05	2257.79	2307.75	1887	3470.42	2234.68	2175.8	1873.11	2618.73
COG0023	Translation initiation factor 1 (eIF-1/SUI1)	1084.91	729.2	822.59	812.56	656.75	610.33	814.5	790.92	420.67	393.84	9458.94	6931.81	12506.1	12808.8	14883	11396	10498	11490.2	7380	10280.5
COG0024	Methionine aminopeptidase	61077.9	64642.3	70524.4	62498.1	73851	34740.7	40289.8	64808	61508.4	61207.2	28659.2	22293.3	28147.8	29175	30042.2	33075.1	28463.5	28197	23040.4	32540.5
COG0025	NhaP-type Na+/H+ or K+/H+ antiporter	56390.2	62248.2	76848.2	67215.6	85263.1	32289.3	33742.5	67779.5	61113.9	60610.1	14216.7	9927.87	16935.5	16265	18117	19767.6	11934.8	13739.9	9813.49	11822.3
COG0026	Phosphoribosylaminoimidazole carboxylase (NCAIR synthetase)	41431.2	21882.1	41163.4	38038	40064.8	22269.8	16934.7	15696.8	16638	15281.1	11753.8	8817.54	14972.8	15348.6	16952.1	14918.4	12716.9	13720.5	9283.6	12880.1
COG0027	Formate-dependent phosphoribosylglycinamide formyltransferase (GAR transformylase)	9962.4	2205.28	16422.7	14077.8	20718	1020.11	2081	6388.3	2090.92	1190.04	10715.3	7515.31	13557.8	13600.1	15609.7	13599	10701.4	11989.2	7846.33	10503.5
COG0028	Acetolactate synthase large subunit or other thiamine pyrophosphate-requiring enzyme	149030	185623	196600	170900	217446	83192.1	108680	194002	178711	176420	60295.2	46314.8	73222.6	70428.1	81186.7	75097.6	62602	68386	47725.4	67368.8
COG0029	Aspartate oxidase	10594.3	2371.22	17766.6	14878	21738.3	1106.51	2107.25	6880.63	2281.46	1315.79	12966.7	10679.7	14855.4	13795.9	16137.9	15330.3	11516.4	12754.3	10274.2	11391.7
COG0030	16S rRNA A1518 and A1519 N6-dimethyltransferase RsmA/KsgA/DIM1 (may also have DNA glycosylase/AP lyase activity)	51992.2	63518.7	55482.6	49262.7	54587	33956.6	39653.2	59268.3	59948.4	60374.5	20841.5	18978.7	22565.5	23835.7	24820.8	24256	27170.1	26748.8	20464.7	31934.5
COG0031	Cysteine synthase	38757.7	21998.4	50053.3	44000	57993.3	10532.1	20715.5	21472	15594.1	11868.2	37370.8	28811	40019.2	40124.9	43501.1	43596	37302.1	38191.7	29727.1	41407.7
COG0033	Phosphoglucomutase	5159.67	2885.45	5854.84	6563.06	6053.33	2879.11	3442	1288.65	1167.92	895.54	10463.2	12115.9	13908.5	13700.1	16002.4	12284.2	19156.3	19175	13551.6	23677.6
COG0034	Glutamine phosphoribosylpyrophosphate amidotransferase	43257.5	17141.2	42746.1	40735.9	42025.6	21884.6	15249.2	13590.1	12678.1	11698	20611.5	18070.2	22162.5	23314.5	24480.1	24053.1	25663.1	25339.8	19355	29985.2
COG0035	Uracil phosphoribosyltransferase	51110.2	62864.7	53648.9	48070.8	52878.8	33718.6	38832.2	58681.2	59567.4	60083.5	20548.5	18054.4	22127.2	23312.2	24445.1	23943.3	25654.1	25338.8	19347	29999.1
COG0036	Pentose-5-phosphate-3-epimerase	52059.2	62976.7	54779.6	49218.2	53842.1	34385.6	38850.2	59022.8	59670.2	60168.7	20833.5	18127.7	22804.5	23841.2	24965.1	25063.3	25668.1	25343.8	19351	30005.8
COG0037	tRNA(Ile)-lysidine synthase TilS/MesJ	45718	61519.9	59673.3	50072.4	66912.9	21151.5	40228.9	64061.5	58397.5	56904.2	44423.5	31740.4	45335.4	46671.2	49394.3	50859	40745.6	41405.1	32671.2	44377.2
COG0038	H+/Cl- antiporter ClcA	129174	166544	152187	132647	164887	76014.3	97386.2	174234	164805	164954	42350.2	32634.3	43649.9	42840.3	46019	49215.7	39475.7	41249.8	33274.8	44325
COG0039	Malate/lactate dehydrogenase	122259	178127	126312	111814	120248	92862.6	100022	164668	172398	176353	26525.7	20063.2	26929.6	27998	28861.2	30351.1	26785.9	26650	20895.6	31109.8
COG0040	ATP phosphoribosyltransferase	16166.9	5622.78	24137.7	22127.2	28551.7	3946.28	7503.17	8351.61	3925.88	2396.39	17022.2	14373	19149.7	19460.2	21143.4	20080.4	21101.8	21110.1	15531.3	25449.9
COG0041	Phosphoribosylcarboxyaminoimidazole (NCAIR) mutase	35724.5	17074.7	41670.6	40202.2	41736.1	21473.6	13372.2	13513.6	12676.1	11708.5	20591.5	18022.7	22166.5	23334.2	24457.1	24011.3	25659.1	25335.8	19351	29969.5
COG0042	tRNA-dihydrouridine synthase	63303.1	65898	72975.6	64330.3	75556.7	35449.9	41834.7	66396.9	62186	61719.9	47766.3	36224.9	53225.9	54917.7	59941.1	56005.8	49558	51302.1	37864.6	53137.6
COG0043	3-polyprenyl-4-hydroxybenzoate decarboxylase	11110.1	3029.94	17525.5	15023.4	21443.2	1597.66	2812	7384.92	2749.34	2215.68	19072.5	14027.8	24827	23974.7	28599.9	23261.6	19491.8	21922.3	14517.7	19361.7
COG0044	Dihydroorotase or related cyclic amidohydrolase	60444.3	64309.4	70779.7	62411.9	74077.7	34359.6	40029.3	64726.1	61285.2	60887.9	25271.4	17506.4	20878.1	21677.2	20750.9	27876.8	20087.2	19134.5	17737.8	24392.8
COG0045	Succinyl-CoA synthetase, beta subunit	11224.6	2450.03	18575.8	15745.7	22440.8	1530.66	2235.5	6830.04	2310.67	1368.34	10885.3	7645.94	13667	13686.1	15719.4	13760.6	10749.8	12019.8	7879.2	10560.8
COG0046	Phosphoribosylformylglycinamidine (FGAM) synthase, synthetase domain	43247.5	17134.7	42734.6	40721.2	42014.1	21884.6	15249.2	13524.6	12668.1	11692.5	20591.5	18039.7	22142.5	23299.2	24457.1	24005.3	25659.1	25335.8	19351	29969.5
COG0047	Phosphoribosylformylglycinamidine (FGAM) synthase, glutamine amidotransferase domain	27288.2	11311.8	19197	18680.6	13670.7	17601.9	7180.08	5262.11	8766.58	9407.82	2335.36	2218.4	1656.89	1817.34	1668.2	2169.28	1547.48	1384.07	1912.38	1360.27
COG0048	Ribosomal protein S12	51361.2	62905.7	54322.6	48471.2	53390.8	33718.6	38850.2	58898.8	59610.4	60104.5	20597.5	18103.7	22172.5	23345.2	24472.1	24014.3	25662.1	25340.8	19351	30002.5
COG0049	Ribosomal protein S7	51361.2	62905.7	54322.6	48471.2	53390.8	33718.6	38850.2	58898.8	59610.4	60104.5	20597.5	18103.7	22172.5	23345.2	24472.1	24014.3	25662.1	25340.8	19351	30002.5
COG0050	Translation elongation factor EF-Tu, a GTPase	55840	65460.4	59933.7	54519	59185.8	35945.2	42117.3	60152.1	60566.1	60749.9	34418.2	33695.6	38425.5	40071.8	42906.4	40017.7	48109.2	47393.4	36194.1	56333.2
COG0051	Ribosomal protein S10	51361.2	62905.7	54322.6	48471.2	53390.8	33718.6	38850.2	58898.8	59610.4	60104.5	20597.5	18103.7	22172.5	23341.2	24466.1	24014.3	25662.1	25340.8	19351	30002.5
COG0052	Ribosomal protein S2	51361.2	62905.7	54322.6	48471.2	53390.8	33718.6	38850.2	58898.8	59610.4	60104.5	20597.5	18103.7	22172.5	23345.2	24472.1	24014.3	25662.1	25340.8	19351	30002.5
COG0053	Divalent metal cation (Fe/Co/Zn/Cd) transporter	27221.9	14358.2	42613.1	38536.5	52293.6	7295.15	13712.2	17256.6	10393.7	7350.09	28495.8	22065.8	28173.5	29010.5	29863.6	33279.5	28358.9	28107.5	22959.9	32355.6
COG0054	6,7-dimethyl-8-ribityllumazine synthase (Riboflavin synthase beta chain)	39395.9	8871.47	37656.7	35701.5	36405.6	18168.6	7558.75	9629.8	7084.21	7568.61	19956.1	16918.7	21404.5	22209.6	23723.4	23514.8	23742.9	23681.8	17984.7	27698.9
COG0055	FoF1-type ATP synthase, beta subunit	51392.1	62945.7	54369.3	48456.2	53464.8	33785.6	38871.2	58910.8	59638.4	60142.5	20605.5	18127.4	22190.5	23353.2	24488.2	24022.8	25685.1	25358.8	19368	30032.5
COG0056	FoF1-type ATP synthase, alpha subunit	51392.1	62945.7	54362.3	48457	53464.8	33785.6	38871.2	58910.8	59635.4	60142.5	20608.5	18127.4	22186.5	23353.2	24479.2	24022.2	25685.1	25358.8	19368	30025.5
COG0057	Glyceraldehyde-3-phosphate dehydrogenase/erythrose-4-phosphate dehydrogenase	53779	64002.3	56879.9	50698.1	55259.4	35004.4	39889.4	60014.7	60314.6	60758.5	29691	24958	34547.7	34897.2	38706.8	34809.7	34955.5	35864.8	26411	39436.4
COG0058	Glucan phosphorylase	24483.3	15642.6	22388.5	22731.3	18033.3	19758.6	13304.7	9054.45	11683.1	11156.2	33511.8	23392.7	35918.1	37356.6	40437.5	37179.3	29992.5	31033.4	23876.8	29577.9
COG0059	Ketol-acid reductoisomerase	16354.6	6050.03	24995	22597.2	29259.2	3827.28	8080.67	8746.11	4142.8	2571.39	18098.2	15649	20384.7	21383.6	22704.1	21749.5	23960.2	23772.1	17212.2	28458.4
COG0060	Isoleucyl-tRNA synthetase	51361.2	62905.7	54324.1	48471.2	53390.2	33718.6	38850.2	58898.8	59610.4	60104.5	20594.5	18103.7	22172.5	23345.2	24472.1	24014.3	25662.1	25340.8	19351	30002.5
COG0061	NAD kinase	51453.1	62926.7	54401.3	48554.2	53489.8	33723.6	38850.2	58921.8	59642.4	60117.5	20617.5	18126.7	22191.8	23369.2	24508.8	24033	25681.1	25340.8	19355.7	30014.5
COG0062	NAD(P)H-hydrate repair enzyme Nnr, NAD(P)H-hydrate epimerase domain	309.5	147.69	162.12	264.72	169.79	179.81	191.58	173.09	165.5	161.57	2237.96	2048.17	1580.46	1725.94	1551.45	1986.21	1484.4	1349.77	1885.11	1278.54
COG0063	NAD(P)H-hydrate repair enzyme Nnr, NAD(P)H-hydrate dehydratase domain	50229.3	62715.7	53463	47258.6	52398.3	32709.6	38623.2	58725.4	59458.4	59972.5	19420.2	17635.1	20892.8	20907.8	22571.8	22197.6	23921.1	23750.6	18620.3	28565.9
COG0064	Asp-tRNAAsn/Glu-tRNAGln amidotransferase B subunit	50263.2	62110.1	53549.3	47669.5	52778.2	33092.9	38000.7	57984.3	59129.1	59668.3	4976.8	8672.23	5149.1	5960.34	5194.73	6285.09	13411.7	12214.4	9753.82	18185.4
COG0065	Homoaconitase/3-isopropylmalate dehydratase large subunit	16533.7	6079.03	25546.2	22911.1	29629.6	3827.28	8112.67	8905.11	4153.13	2553.39	18208.5	15686.4	20424.7	21417	22745.4	21799.2	23965.5	23769.1	17219.8	28452.6
COG0066	3-isopropylmalate dehydratase small subunit	16538.7	6079.03	25544.2	22911.1	29628.9	3827.28	8112.67	8905.11	4156.13	2553.39	18211.5	15689.4	20426.7	21417	22749.4	21797.2	23965.5	23769.1	17219.8	28459.6
COG0067	Glutamate synthase domain 1	17	20	31.6	18.93	5	0	0	22.6	13	22	17.67	15.4	25.47	14.6	18	21.83	0	0.8	0.6	0.4
COG0068	Hydrogenase maturation factor HypF (carbamoyltransferase)	4257.84	2622.12	4726.32	5520.35	5199.34	2314.53	3323.5	1107.97	959.67	701.29	14053.5	12194.1	16443.6	16230.4	18517	15816.2	19210.7	19221.2	13602	23688.3
COG0069	Glutamate synthase domain 2	23698.1	5923.61	38603.7	34150.5	47394.7	3702.73	6046.17	13005.5	4581.68	2553.69	14065.4	14563.3	17073.7	16211.7	18417.2	18293.5	20448.3	20933.9	15487.4	24974.3
COG0070	Glutamate synthase domain 3	13	4	29.6	18.93	0	0	0	13.6	6	3	9.67	19.4	12.47	14.6	17	11.83	0	0.8	0.6	3.4
COG0071	Molecular chaperone IbpA, HSP20 family	61752.4	56145.8	74657.4	64240	82278.4	29260.7	31791.5	65909.4	56997.5	57034.1	25022.2	16353.9	28923.1	26376.1	31457.1	30176.9	19188.8	22221.6	15835.8	19391.1
COG0072	Phenylalanyl-tRNA synthetase beta subunit	51361.2	62905.7	54322.6	48471.2	53390.8	33718.6	38850.2	58898.8	59610.4	60104.5	20597.5	18103.7	22172.5	23345.2	24472.1	24014.3	25662.1	25340.8	19351	30002.5
COG0073	tRNA-binding EMAP/Myf domain	37754.2	59205.2	32466	28545.6	27193	30975.1	34745.1	52233	57139.1	58712.1	11046.6	9837.07	13480.5	13092	15224.5	12153.8	12234.9	12946.2	9905.71	12464.9
COG0074	Succinyl-CoA synthetase, alpha subunit	12260.2	3284.37	19316.5	16477.2	23037.9	2223.66	3148.5	7626.54	2786.01	1808.68	19648.8	14410.8	25536.6	24731.8	29485.4	23863.3	19940.1	22484.4	14884.2	19869.8
COG0075	Archaeal aspartate aminotransferase or a related aminotransferase, includes purine catabolism protein PucG	35284.6	6083.9	61144.4	52601.3	79240.9	1533.29	5966.83	22359.8	6727.13	3259.15	18167.3	8335.97	14225.9	13139.8	12454.5	22562.8	5097.85	5973.93	7278.34	4691.91
COG0076	Glutamate or tyrosine decarboxylase or a related PLP-dependent protein	11645.9	2928.64	17652.5	15434	21372.7	2063.64	2808.25	6894.41	2517.45	1614.23	28057.6	16290.5	30758.5	30059.2	34328	31529.2	20941.2	23127.8	16524.4	20540.4
COG0077	Prephenate dehydratase	16731.9	6201.28	25197.7	22964.2	29731.8	4254.78	8385.17	8683.28	4193.88	2546.89	18118.2	15609	20479.7	21489.7	22788.7	21678.4	23980.8	23781.1	17217.8	28479.9
COG0078	Ornithine carbamoyltransferase	42843	10716.6	40687.6	39340.5	39837.3	20640.6	11260.8	10877.9	8328.37	7860.63	24731.3	18433.3	25352.7	26592.7	27810.9	28121.9	26161.9	25940.3	19778.5	30479.5
COG0079	Histidinol-phosphate/aromatic aminotransferase or cobyric acid decarboxylase	47507.1	12829.6	76695.2	68442.7	94812.8	7761.13	15107.8	26582.8	10015.6	5633.39	34924.7	29472.1	35145.3	37088.9	37003.9	43233.7	40918.7	40011.7	31591.9	49206.2
COG0080	Ribosomal protein L11	51359.2	62905.7	54322.6	48471.2	53390.8	33718.6	38850.2	58898.8	59610.4	60104.5	20597.5	18103.7	22172.5	23345.2	24472.1	24014.3	25662.1	25340.8	19351	30002.5
COG0081	Ribosomal protein L1	51361.2	62905.7	54322.6	48471.2	53390.8	33718.6	38850.2	58898.8	59610.4	60104.5	20597.5	18103.7	22172.5	23345.2	24472.1	24014.3	25662.1	25340.8	19351	30002.5
COG0082	Chorismate synthase	16966.5	6230.14	25515.7	23236.5	29936.1	4348.59	8263.75	8903.1	4323.32	2718.93	20519.8	17979.7	22027	23159.5	24340.1	23978.7	25652.1	25331.3	19348	29947.5
COG0083	Homoserine kinase	33846.5	15643	25817	26539.1	21028.3	21411.6	13880.5	7583.42	11066.5	11330.7	16621.6	14933.8	19214.1	20514.5	21889.9	19242.3	23676.7	23175.1	16683.7	28126.3
COG0084	Tat protein secretion system quality control protein TatD (DNase activity)	62529	65799	71829.3	63470.3	74733	35343.1	41677.9	66000.9	62078.7	61641.1	39717.7	32109.8	47124.8	47500.1	53200.1	47423.2	45173.2	47304.4	33898	49414.9
COG0085	DNA-directed RNA polymerase, beta subunit/140 kD subunit	40936.5	60685	36863.3	33734.2	31939.2	32711.6	36723.1	52292.6	57498.7	58929.1	9757.94	10532.7	8530.23	9679.83	8788.41	10254	14965	13338.9	11501.4	19493.4
COG0086	DNA-directed RNA polymerase, beta' subunit/160 kD subunit	51361.2	62905.7	54322.6	48471.2	53390.8	33718.6	38850.2	58898.8	59610.4	60104.5	20597.5	18103.7	22172.5	23345.2	24469.1	24014.3	25662.1	25340.8	19351	30002.5
COG0087	Ribosomal protein L3	51361.2	62905.7	54322.6	48471.2	53390.8	33718.6	38850.2	58898.8	59610.4	60104.5	20597.5	18103.7	22172.5	23345.2	24472.1	24014.3	25662.1	25340.8	19351	30002.5
COG0088	Ribosomal protein L4	51361.2	62905.7	54322.6	48471.2	53390.8	33718.6	38850.2	58898.8	59610.4	60104.5	20597.5	18103.7	22172.5	23345.2	24472.1	24014.3	25662.1	25340.8	19351	30002.5
COG0089	Ribosomal protein L23	51361.2	62905.7	54322.6	48471.2	53390.8	33718.6	38850.2	58898.8	59610.4	60104.5	20597.5	18103.7	22172.5	23345.2	24472.1	24014.3	25662.1	25340.8	19351	30002.5
COG0090	Ribosomal protein L2	51361.2	62905.7	54322.6	48471.2	53390.8	33718.6	38850.2	58898.8	59610.4	60104.5	20597.5	18103.7	22172.5	23345.2	24472.1	24014.3	25662.1	25340.8	19351	30002.5
COG0091	Ribosomal protein L22	51361.2	62905.7	54322.6	48471.2	53390.8	33718.6	38850.2	58898.8	59610.4	60104.5	20597.5	18103.7	22172.5	23345.2	24472.1	24014.3	25662.1	25340.8	19351	30002.5
COG0092	Ribosomal protein S3	51361.2	62905.7	54322.6	48471.2	53390.8	33718.6	38850.2	58898.8	59610.4	60104.5	20597.5	18103.7	22172.5	23345.2	24472.1	24014.3	25662.1	25340.8	19351	30002.5
COG0093	Ribosomal protein L14	51361.2	62905.7	54322.6	48471.2	53390.8	33718.6	38850.2	58898.8	59610.4	60104.5	20597.5	18103.7	22172.5	23345.2	24472.1	24014.3	25662.1	25340.8	19351	30002.5
COG0094	Ribosomal protein L5	51361.2	62905.7	54322.6	48471.2	53390.8	33718.6	38850.2	58898.8	59610.4	60104.5	20594.5	18103.7	22172.5	23345.2	24472.1	24014.3	25662.1	25340.8	19351	30002.5
COG0095	Lipoate-protein ligase A	8665.13	10761.9	10621.1	10044.6	10917.4	6327.03	10316.5	6039.27	7413.79	6318.94	9574.96	8527.81	13407	12734.3	14909	11816.4	12352.6	13024.4	9165.83	13123
COG0096	Ribosomal protein S8	51361.2	62905.7	54322.6	48471.2	53390.8	33718.6	38850.2	58898.8	59610.4	60104.5	20597.5	18103.7	22172.5	23345.2	24472.1	24014.3	25662.1	25340.8	19351	30002.5
COG0097	Ribosomal protein L6P/L9E	51361.2	62905.7	54322.6	48471.2	53390.8	33718.6	38850.2	58898.8	59610.4	60104.5	20597.5	18103.7	22172.5	23345.2	24472.1	24014.3	25662.1	25340.8	19351	30002.5
COG0098	Ribosomal protein S5	51361.2	62905.7	54322.6	48471.2	53390.8	33718.6	38850.2	58898.8	59610.4	60104.5	20594.5	18103.7	22172.5	23345.2	24472.1	24014.3	25662.1	25340.8	19351	30002.5
COG0099	Ribosomal protein S13	51359.2	62905.7	54322.6	48471.2	53383.8	33718.6	38850.2	58895.8	59610.4	60104.5	20597.5	18103.7	22172.5	23345.2	24472.1	24014.3	25662.1	25340.8	19351	30002.5
COG0100	Ribosomal protein S11	51359.2	62903.5	54321.2	48468.6	53389.1	33718.6	38850.2	58898.8	59610.4	60104.5	20597.3	18102.6	22172.5	23345.2	24472.1	24014.3	25662.1	25340.8	19351	30002.5
COG0101	tRNA U38,U39,U40 pseudouridine synthase TruA	51478.4	62962.7	54496.1	48583.7	53526.8	33805.9	38906.3	59078.5	59687	60173.2	23813.6	21606.4	24603.9	25814.9	26767.1	27358.3	28176.9	27648.2	22478.5	32225.3
COG0102	Ribosomal protein L13	51361.2	62905.7	54322.6	48471.2	53390.8	33718.6	38850.2	58898.8	59610.4	60104.5	20597.5	18103.7	22172.5	23341.2	24466.1	24014.3	25662.1	25340.8	19351	30002.5
COG0103	Ribosomal protein S9	51361.2	62905.7	54322.6	48471.2	53390.8	33718.6	38850.2	58898.8	59610.4	60104.5	20597.5	18103.7	22172.5	23345.2	24472.1	24014.3	25662.1	25340.8	19351	30002.5
COG0104	Adenylosuccinate synthase	59833.7	64282.7	68860.6	61090.2	72549.3	34156.6	40129.2	64235.8	61172.4	60831.5	21783.5	18661.7	23159.8	24048.2	25113.8	26048	25859.1	25837.8	19834.7	30239.5
COG0105	Nucleoside diphosphate kinase	17653.3	12672.2	27349.2	24782	31911.6	5910.09	12410.2	11446.4	8573.66	6316.26	20373.4	17890.2	21772	23028.8	24153.2	23433.5	25558.6	25261.1	19307.2	29821.6
COG0106	Phosphoribosylformimino-5-aminoimidazole carboxamide ribonucleotide (ProFAR) isomerase	16206.9	5630.11	24164.7	22185.2	28581.2	3954.28	7582.17	8413.61	3925.88	2398.39	17875.2	14744	20099.7	21044.2	22435.4	21507.4	22469.4	22360.1	16110.3	26553.9
COG0107	Imidazole glycerol phosphate synthase subunit HisF	16253.9	5662.78	24257.7	22236.2	28673.7	3946.28	7582.17	8462.11	3948.88	2425.39	17895.2	14750	20116.7	21058.2	22455.4	21535.9	22470.8	22360.1	16111.8	26553.9
COG0108	3,4-dihydroxy-2-butanone 4-phosphate synthase	39811.8	7501.39	53409.3	47012.6	66034.1	4669.59	9443.25	18416.6	6311.4	3508.33	22465.5	17961.7	23506	23790.3	25156.1	27641.4	24082.2	24632.3	18914.2	28099.9
COG0109	Polyprenyltransferase (heme O synthase)	10302	1888.61	17951.1	15100	21979.7	1015.78	1603	6301.32	1987.58	1060.2	1992.21	1007.87	1823.13	1610.02	1678.75	2926.24	674.42	1056.3	834.27	776.11
COG0110	Acetyltransferase (isoleucine patch superfamily)	50361.4	68466.3	53879.2	46877.2	52384.4	35082.2	40701.2	62038.9	64303.4	64602.9	25558	16302.7	25339.4	25174.8	26963.6	28779.1	17355.2	18261.6	15769.9	17256.3
COG0111	Phosphoglycerate dehydrogenase or related dehydrogenase	53373.3	17314	74917.2	64548.3	91032	8833.67	17709.4	29903.1	14414.8	9802.64	40014.7	28424.1	46310.1	44301.2	50728.1	48528	34382.9	38294.6	28285.3	34453.9
COG0112	Glycine/serine hydroxymethyltransferase	43732.5	62752.5	53348.4	47969.7	53119.6	33258.1	36816.8	58880.8	59553	60059	20651.8	18104.7	22385.8	23460	24594.8	24486.8	25661.6	25340.8	19354.7	30015.3
COG0113	Delta-aminolevulinic acid dehydratase, porphobilinogen synthase	14830.9	4405.8	23002.9	20889.6	27171.8	3279.09	4864.75	7486.8	2929.27	1811.89	19916.6	16790.2	21371	22162.1	23651.4	23450	23675.9	23638.3	17954.7	27601.6
COG0114	Fumarate hydratase class II	46720.4	59650.7	49084.7	42546.2	47504.3	30811.8	32838.2	56936.5	57682.2	58908.5	11061.4	7790.94	13905.9	14022.9	16037.8	13966.3	10839.8	12073.3	7916.37	10702
COG0115	Branched-chain amino acid aminotransferase/4-amino-4-deoxychorismate lyase	59369.6	28101.8	68568.2	63889.1	72208.2	27011.2	24132.5	23802.2	19886.8	17111.1	41044.4	36005.4	43623.9	45701.6	48340.1	47971.7	50175	49704.7	38274.2	58303
COG0116	23S rRNA G2445 N2-methylase RlmL	46591.9	60710.1	47949.2	41828.6	47062.4	31424.1	36097.1	58034.4	58823.1	59566.3	18229.2	12382.5	19350.7	19784.8	21237.7	21027.3	15230.1	16029	12419.4	15103.2
COG0117	Pyrimidine deaminase domain of riboflavin biosynthesis protein RibD	13724.7	4204.64	21510.9	19544.2	25901.8	2731.26	4657.25	7180.05	2744.88	1641.36	15062.3	16178.2	17509	17127.7	19124.2	17988.2	21838.5	21998.1	17146.9	26108.2
COG0118	Imidazoleglycerol phosphate synthase glutamine amidotransferase subunit HisH	16253.9	5644.78	24257.7	22236.2	28670.2	3946.28	7582.17	8452.61	3938.88	2418.39	17898.2	14750	20116.7	21058.2	22455.4	21526.4	22468.8	22360.1	16110.3	26553.9
COG0119	Isopropylmalate/homocitrate/citramalate synthases	50988.9	11723	85030.3	74417	107474	5417.28	13319.2	30742.8	10537.6	5536.59	27954.9	19358.5	28478.5	28335.2	29477.5	35594.2	25956.9	27023	20457.9	30566
COG0120	Ribose 5-phosphate isomerase	48199.7	67262.1	51182.4	44419.8	50042.1	33388.5	40228.7	60830	63356.4	63863.7	11494	8817.71	14494.4	14923.1	16569.3	14365.1	12664.8	13711.5	9257.93	12860.1
COG0121	Predicted glutamine amidotransferase	18522.4	3510.37	30824.8	26674.8	39499.6	1378	3360.17	11609	3583.34	1848.34	12033.3	8075.51	14658.5	14437.1	16382.1	15766.6	10908	12513.6	8365.8	10757.9
COG0122	3-methyladenine DNA glycosylase/8-oxoguanine DNA glycosylase	19588.9	3895.72	32570.2	28043.2	41115.9	1965.64	3471.58	12202.2	3927.19	2250.69	17733.1	11331.7	18328.5	16972.6	19308.9	20933.4	11816.5	13290.3	10832.2	11620.3
COG0123	Acetoin utilization deacetylase AcuC or a related deacetylase	30926.2	6419	52030	45802.8	65473.3	3371.17	6556.17	17447.1	5611.5	2761	6210.29	7469.7	5942.06	5812	5344.42	9368.25	11012.1	10781.4	8321.47	15571.2
COG0124	Histidyl-tRNA synthetase	51361.2	62914.7	54323.1	48484.7	53394.3	33718.6	38850.2	58918.8	59610.4	60136.5	20653.5	18103.7	22244.2	23438.2	24548.1	24119.3	25662.1	25340.8	19351	30018.5
COG0125	Thymidylate kinase	52263.1	63652.8	54919.3	49047.4	53820.4	34336.6	39700.2	59506.8	60002.9	60457.2	26861.2	22453.2	32335.9	32554	36542.1	31795.5	33129.7	34225.5	24208.7	37778.1
COG0126	3-phosphoglycerate kinase	51397.2	62905.7	54416.6	48533.2	53482.8	33718.6	38850.2	58921.8	59616.4	60110.5	20612.5	18115	22179.5	23352.2	24481.1	24014.3	25662.1	25340.8	19351	30002.5
COG0127	Inosine/xanthosine triphosphate pyrophosphatase, all-alpha NTP-PPase family	51628.6	63011.6	54435.4	48641.8	53484.6	33884.1	39006.8	59003.8	59769.6	60343.9	20589.3	18102.7	22001.5	23277	24389.1	23557.4	25663.8	25339.6	19355.5	30001
COG0128	5-enolpyruvylshikimate-3-phosphate synthase	25488.5	7618.39	40053.7	35947.8	49123.6	4765.09	9682.25	14252.1	5896.07	3446.43	21772.5	18513.7	23123	23987.7	25086.1	26027.9	25824.6	25813.3	19811	30157.5
COG0129	Dihydroxyacid dehydratase/phosphogluconate dehydratase	43661.7	11029.3	71401.2	62569.1	89171.9	5555.61	12689.2	26043.8	9423.51	5169.08	30870.4	25022	35156.4	34473.5	38237.7	38532.7	34128.7	35932.3	26243.4	38694.7
COG0130	tRNA U55 pseudouridine synthase TruB, may also work on U342 of tmRNA	51338.7	62871.9	54307.1	48459.9	53375.3	33718.6	38850.2	58838.1	59585.4	60080	20592.5	18097.2	22172.5	23331.2	24461.1	23999.6	25661.4	25340.8	19351	29995.7
COG0131	Imidazoleglycerol phosphate dehydratase HisB	16198.9	5628.78	24157.7	22165.8	28573.2	3946.28	7582.17	8410.61	3925.88	2396.39	17875.2	14744	20099.7	21044.2	22435.4	21507.4	22468.8	22360.1	16110.3	26553.9
COG0132	Dethiobiotin synthetase	14630.2	4874.34	21881.7	20106.6	26244.7	3351.09	5463.25	7712.65	3082.61	1903.73	24169.1	22834.5	29602.8	29701.1	33757.3	28719.9	32298	33425.3	24330.6	36370.6
COG0133	Tryptophan synthase beta chain	16116.2	5912.03	24550.2	22281.6	28894.8	3586.48	8080.67	8566.68	4052.42	2477.59	13494.5	13597	16816.6	17793.2	19267.6	17189.6	21577.6	21550	15050.1	25797.1
COG0134	Indole-3-glycerol phosphate synthase	15730.3	5453.28	23603.8	21677.8	27928	3574.03	7282.17	8308.79	3829	2301.89	13488.1	13575	16769.6	17761.9	19218.6	17084.5	21570.6	21549	15043.8	25786.2
COG0135	Phosphoribosylanthranilate isomerase	10662.1	2635.66	17959.1	15279.8	22081.7	728.17	3930.17	7067.23	2710.63	1443.85	2596.3	2125.23	2176.27	2214.59	1877.98	3629.61	1507.09	1547.94	1760.15	1411.22
COG0136	Aspartate-semialdehyde dehydrogenase	44491.6	18063.3	43665.9	41583.8	42695.1	22494.9	16070.8	14609.4	13436	12888.8	30030.5	24962	34658.9	36128.1	39332.8	35421.7	36152.4	36829	26735.7	40227.2
COG0137	Argininosuccinate synthase	26504	13026.7	29332.5	26501.4	33195.1	7433.09	14456.2	11758.6	8869.63	6673.21	20586.5	18010.7	22160	23319.2	24445.8	23995.3	25654.6	25331.3	19351	29932.5
COG0138	AICAR transformylase/IMP cyclohydrolase PurH	43265.5	17115.7	42640.1	40645.7	41955.6	21817.6	15228.2	13461.6	12655.8	11657.3	20518	17961.7	22115.5	23286.7	24393.9	23951.8	25593.2	25291.8	19322.5	29890.9
COG0139	Phosphoribosyl-AMP cyclohydrolase	16198.9	5628.78	24159.7	22165.8	28573.2	3946.28	7582.17	8420.61	3925.88	2398.39	17875.2	14744	20099.7	21044.2	22444.4	21507.4	22468.8	22360.1	16110.3	26553.9
COG0140	Phosphoribosyl-ATP pyrophosphohydrolase	12677.5	3436.58	20224.8	17989.9	24758.1	1950.28	4161	7048.6	2863.91	1518.35	5955.13	2121.23	4458.6	4446.24	4084.56	6679.36	1533.17	1554.94	1801.82	1395.54
COG0141	Histidinol dehydrogenase	16210.9	5645.78	24199.9	22214.1	28614.2	3946.28	7582.17	8431.61	3939.88	2399.39	17893.2	14756	20099.7	21059.8	22444.4	21525	22471.1	22360.1	16110.3	26553.9
COG0142	Geranylgeranyl pyrophosphate synthase	78043.7	120528	93889.4	82099.3	97275.9	52926.9	72394.9	114948	114448	114608	37635.2	32412.2	41557.5	43594.2	46315.2	44426.6	48439.2	48126.6	35328.7	57464.5
COG0143	Methionyl-tRNA synthetase	51414.3	62931.5	54388.6	48526.5	53451.9	33733.9	38885.3	59043.7	59637.4	60109.3	27261.6	21624.4	26780.9	28113.9	29034.6	30400.8	28193.1	27675.9	22529.5	32202.6
COG0144	16S rRNA C967 or C1407 C5-methylase, RsmB/RsmF family	97678.2	123525	101856	89918.2	100089	65078.4	74868.2	116595	118297	119495	30960.2	26502.8	35617.7	35884.5	39195.8	36926.8	36622.5	37445.6	27859.8	41435.7
COG0145	N-methylhydantoinase A/oxoprolinase/acetone carboxylase, beta subunit	3469	1970	4639	5253.08	5144.5	1696	2625	548	593.8	355.2	2261	5743	2697.67	3383.5	3054.17	2792.67	10395.3	9279	6865.67	14793.6
COG0146	N-methylhydantoinase B/oxoprolinase/acetone carboxylase, alpha subunit	8912	1435	15756	13435.6	20179	371	1331	5617.5	1660	755	1370	729.33	1092.67	812	712	2231.67	215	541	466.67	234
COG0147	Anthranilate/para-aminobenzoate synthases component I	19288.5	7489.5	27987.9	25305.3	31393.9	4976.17	10633.4	10514	5358.89	3340.48	28947	23981.2	33305.4	33772.9	37362.2	33925.9	33372.2	34136.3	25208.8	37281.1
COG0148	Enolase	59401.2	108633	65891.1	56214.2	64739.8	45558.6	62451.2	104250	106518	108379	20620.5	18178	22186.5	23356.9	24501.2	24043.3	25667.4	25345.8	19351	30054.1
COG0149	Triosephosphate isomerase	51769.2	63083.4	54480.9	48699	53656.1	33883.6	38854.2	59032.3	59805.8	60292.7	20629.5	18107.7	22229.5	23417.2	24510.1	24035.4	25664.1	25343.8	19352.5	30002.5
COG0150	Phosphoribosylaminoimidazole (AIR) synthetase	43341.5	17204.7	42727.1	40721.2	42045.1	21884.6	15249.2	13574.6	12727.1	11752.5	20588.5	18039.7	22169.5	23334.2	24461.1	24020.3	25659.1	25335.8	19351	29969.5
COG0151	Phosphoribosylamine-glycine ligase	27608	13537.2	31491.8	28106.2	34866.6	8228.59	14460.2	12078.6	9331.63	7282.96	20588.5	18004.7	22165.7	23328.7	24454.1	24004.3	25654.6	25331.3	19351	29947.5
COG0152	Phosphoribosylaminoimidazole-succinocarboxamide synthase	43425.5	17140.7	42911.6	40871.2	42233.1	21884.6	15266.2	13502.6	12645.1	11657.5	20712.5	18073.7	22489.5	23562.2	24686.1	24515.3	25668.1	25350.8	19351	29973.5
COG0153	Galactokinase	40455.7	60878.7	35666.9	32319.9	30506.3	32911.4	37542.1	52932.7	57875.9	59283.2	19018.9	17398	20607.3	22107.6	23288.1	21037.4	25358.2	24768.8	18842.4	29646.1
COG0154	Asp-tRNAAsn/Glu-tRNAGln amidotransferase A subunit or related amidase	97149.8	70305.2	134100	117112	156053	36933.8	45884.2	86639.4	67971.3	63981.8	11923.7	12719	11076.4	10616.5	9390.23	17472.8	15954.9	16202.4	13235.8	21343.7
COG0155	Sulfite reductase, beta subunit (hemoprotein)	31768.1	7187.05	52115.5	46190.6	65658.8	4013.29	7343.75	18024.2	6061.07	3157.54	21135.2	17454.3	22121.8	21155.4	23024.9	25730.8	22305.6	23038.9	18158.9	26633
COG0156	7-keto-8-aminopelargonate synthetase or related enzyme	24143.3	6634.89	38797.4	34303.3	47280.2	3790.53	6937.17	13949.1	4925.34	2803.13	23061.5	20663.6	29155.6	28193.6	32828.9	28656.5	30207.9	31951.1	22113.3	34711.1
COG0157	Nicotinate-nucleotide pyrophosphorylase	11604.6	2971.72	18462.8	15589.2	22324.5	1690.17	2833.25	7368.21	2609.91	1632.68	20763.7	16864.4	25580.8	23588.6	28407.4	24421	19897.2	22151	16598.2	19785.1
COG0158	Fructose-1,6-bisphosphatase	10355.2	2187.7	17167.8	14570.9	21133.1	1007	2095.17	6478.77	2085.67	1164.34	10882.6	7568.04	13719.2	13775.4	15786.7	13789.6	10738.1	12037	7884.6	10551.1
COG0159	Tryptophan synthase alpha chain	15692	5433.03	23578.7	21643.9	27885.3	3561.78	7277.67	8249.21	3811.22	2285.09	13494.8	13579	16774.6	17764.6	19220.8	17088.8	21578.3	21557	15050.1	25793.4
COG0160	4-aminobutyrate aminotransferase or related aminotransferase	28375.4	4987.23	48172.7	41567.8	60829.1	2565.5	4628.17	17247.9	5368.08	2785.75	6288.73	2812.44	6183.21	6656.09	6114.67	9970.05	3184	4190	2880.84	3115.92
COG0161	Adenosylmethionine-8-amino-7-oxononanoate aminotransferase	73613.7	13888.5	124470	108979	161219	5338.45	13583.7	44811.9	13755.1	6656.79	21969.4	18182.1	23568.7	21813.6	23330.4	31309.8	22860.4	25109.2	18835.1	27317.2
COG0162	Tyrosyl-tRNA synthetase	51413.2	62925.7	54349.1	48507.7	53443	33724.6	38850.2	58948.4	59630.1	60117.5	24855.3	19291.7	25147.6	26339.8	27446.2	28173.2	26543.1	26127	20397.8	30753.6
COG0163	3-polyprenyl-4-hydroxybenzoate decarboxylase	11112.1	3027.74	17512.1	15018.2	21427.2	1597.66	2812	7384.92	2745.34	2220.68	19073.5	14037.6	24831	23968.7	28593.9	23279.6	19508	21928.3	14521.7	19376.7
COG0164	Ribonuclease HII	51355.2	62905.7	54319.3	48464.5	53397.2	33718.6	38850.2	58901.2	59610.4	60104.5	20595.5	18103.7	22172.5	23347.2	24472.1	24013.7	25662.1	25340.8	19353	30002.5
COG0165	Argininosuccinate lyase	33925	14218.7	43056	38053.9	51442.1	6795.09	15577.2	16995.6	10299.6	7270.21	21788.8	18537.7	23139.2	24018.2	25095.6	26055.3	25801.6	25796.3	19802	30127.5
COG0166	Glucose-6-phosphate isomerase	51375.6	62923.7	54330.6	48475.8	53398.1	33724.6	38850.2	58912.3	59621.4	60111.5	20596.5	18103.7	22172.5	23345.2	24476.1	24029.5	25664.1	25340.8	19352.5	30010.5
COG0167	Dihydroorotate dehydrogenase	62424.8	66667.6	71519.3	63546.1	75128.7	35198.4	44077.8	66289.3	62807.6	61944.9	35064.1	27405.9	38634.5	38830.3	42083.6	41161.3	37386.7	38191.1	28888.4	42042.9
COG0168	Trk-type K+ transport system, membrane component	31835.6	18776.8	31163.2	33503.6	27995.2	24097.2	17234.6	9339.63	12598.7	11833.3	21730	23348.5	24056	26329.7	26977.8	24849	36272.1	34309	25993.9	44924.8
COG0169	Shikimate 5-dehydrogenase	45476.5	16677.6	60720.1	53794.7	73271.1	9358.17	17849.8	23327.8	12467	8559.55	31771.3	25692.5	36021.8	36202.2	39622.3	38648.3	35157.9	36550.5	27097.2	39552.4
COG0170	Dolichol kinase	6	5	0	0	0	0	0	0	4	0	0	0	6	0	0	0	0	0	0	0
COG0171	NH3-dependent NAD+ synthetase	59837.8	64265.7	68925.4	61116.6	72629.8	34089.6	40043.2	64180.8	61180.4	60821.5	20633.2	18220	21911.7	21641.8	23234.1	24258	24127.1	24261.8	19094	28818.5
COG0172	Seryl-tRNA synthetase	51365.8	62910	54344.1	48476.4	53392.8	33718.6	38850.2	58904.4	59614.4	60104.7	20697.5	18103.7	22479.5	23572.2	24690.1	24491.6	25662.1	25343.8	19351	30002.5
COG0173	Aspartyl-tRNA synthetase	51397.2	62919.7	54378.6	48513.2	53460.8	33785.6	38871.2	58926.8	59622.4	60116.5	20603.5	18118.7	22184.5	23349.7	24468.1	24023.8	25689.1	25358.8	19368	30029.5
COG0174	Glutamine synthetase	78950.2	67960.7	100510	88560.7	112948	36022.9	43523.2	76002.8	64929.3	62798.7	36147.1	26368.6	38943.8	38408.2	41948.2	43415	35085.7	36822.4	27505.5	39577
COG0175	3'-phosphoadenosine 5'-phosphosulfate sulfotransferase (PAPS reductase)/FAD synthetase or related enzyme	22641.1	4970.31	37342.5	31476.3	44708.5	3151.06	4366.34	13505.8	4597.6	2805.73	19915.5	14712.6	25241.7	23007.9	28034.7	24406.8	18344.4	21190.1	14617.6	18632.1
COG0176	Transaldolase	21281.8	14414.2	29704.2	27877.3	34206	9024.08	14206.1	13034.9	9634.13	7310.47	41379.3	31300.9	48369.1	47639.7	54098.2	48132.5	43699.7	45782.6	33096.4	48155.3
COG0177	Endonuclease III	51215.7	62862.8	54255.3	48322.2	53320.1	33548.1	38693.8	58885.2	59538	60043.9	20520.8	18132.5	22066.1	23228	24337.2	24028.7	25676.6	25352.4	19353.7	30009.9
COG0178	Excinuclease UvrABC ATPase subunit	70320.7	111043	84558.9	72043.1	87041.3	47310.7	63841.8	110631	109169	110795	22254.9	18800.1	24217.6	24886.5	25969.7	27677.6	25871.2	25845.6	19858.3	30358.9
COG0179	2-keto-4-pentenoate hydratase/2-oxohepta-3-ene-1,7-dioic acid hydratase (catechol pathway)	77638.9	14902.7	131079	113957	166413	7069.23	14130.3	46193	14564.5	7304.99	21671.3	17260.1	23615.5	21151.7	23135.5	31266.4	21197.5	23718.1	17714.1	26117.4
COG0180	Tryptophanyl-tRNA synthetase	51315.9	62884.9	54186.5	48386.4	53292.6	33724.6	38850.2	58845.8	59616.4	60108.5	24187.8	18210.8	24642.5	25862.2	26930.3	27298.6	25736.1	25410.8	19430.7	30080.2
COG0181	Porphobilinogen deaminase	14870.9	4437.8	23052.9	20888.3	27227.3	3346.09	4885.75	7500.8	2951.07	1854.09	19936.6	16832.2	21376	22172.1	23673.4	23468	23724.9	23662.3	17977.7	27647.2
COG0182	Methylthioribose-1-phosphate isomerase (methionine salvage pathway), a paralog of eIF-2B alpha subunit	3380	1952.2	4168.54	4984.37	4793.92	1696	2585	543.44	591	360	2244.29	5663.54	2682.8	3366	3083.67	2777.57	10406.1	9250.8	6865.6	14812.6
COG0183	Acetyl-CoA acetyltransferase	115591	67128.2	166384	143230	194404	35928.4	42772.9	96689.8	66924.1	62169.1	40099.9	30515.2	43215.8	41323.3	45090.2	51742	37173.4	40343.9	30832	41942.2
COG0184	Ribosomal protein S15P/S13E	51361.2	62905.7	54322.6	48471.2	53390.8	33718.6	38850.2	58898.8	59610.4	60104.5	20597.5	18103.7	22172.5	23345.2	24472.1	24014.3	25662.1	25340.8	19351	30002.5
COG0185	Ribosomal protein S19	51361.2	62905.7	54322.6	48471.2	53390.8	33718.6	38850.2	58898.8	59610.4	60104.5	20597.5	18103.7	22172.5	23345.2	24472.1	24008.3	25662.1	25340.8	19351	30002.5
COG0186	Ribosomal protein S17	51361.2	62905.7	54322.6	48471.2	53390.8	33718.6	38850.2	58898.8	59610.4	60104.5	20594.5	18103.7	22172.5	23345.2	24472.1	24014.3	25662.1	25340.8	19351	30002.5
COG0187	DNA gyrase/topoisomerase IV, subunit B	99328.8	123885	104431	91972.5	101957	65697.4	75115	117277	118639	119861	38893.4	30582.9	41354.3	43133.8	45693.2	44885.1	40965.4	41437.4	31830.7	45206.9
COG0188	DNA gyrase/topoisomerase IV, subunit A	99332	123890	104437	91972.2	101953	65706.4	75115	117271	118649	119861	38903.1	30586.9	41368.3	43139.5	45697.8	44893.4	40972	41445.4	31837.1	45210.9
COG0189	Glutathione synthase/RimK-type ligase, ATP-grasp superfamily	11796.4	3035.4	19359.8	16095.8	22849.2	1617.33	2884.67	7599.04	2593.34	1589.68	19290.2	14134.8	25100	24268.8	28845.7	23713.5	19560.5	22012.9	14564.2	19433.2
COG0190	5,10-methylene-tetrahydrofolate dehydrogenase/Methenyl tetrahydrofolate cyclohydrolase	59299.4	108496	65778	56128.4	64712.8	45557.6	62451.2	103954	106207	107710	20609.2	18167.6	22183.7	23360.8	24490.8	24023.7	25665.1	25348	19354.4	30035.1
COG0191	Fructose/tagatose bisphosphate aldolase	53239.2	64490.5	55343.2	49591.5	54269.8	34929.2	40387.4	60484.7	60444.4	60950.6	47643.1	38366.8	52875.6	52476	58445.7	54438.8	48709.7	50367.1	39309.4	52595.3
COG0192	S-adenosylmethionine synthetase	51709.8	63376	55172.1	48998.9	54266	33728.6	39653.2	59180.4	59847.2	60295.2	20602.5	18104.7	22172.5	23349.2	24479.2	24030.8	25665.8	25349.1	19351	30010.6
COG0193	Peptidyl-tRNA hydrolase	51428.6	62914.8	54382.4	48529.7	53463.9	33746.2	38854.8	58907.1	59621	60109.5	20597.5	18103.7	22172.5	23345.2	24475.1	24014.3	25662.1	25340.8	19351	30002.5
COG0194	Guanylate kinase	84164	113059	80562.2	71127.3	74071.3	60672.9	65329.8	106297	110606	113856	23159.6	20622.4	23996.2	25331.6	26285.6	26358.3	27396.1	26927.3	21508.2	31571.1
COG0195	Transcription antitermination factor NusA, contains S1 and KH domains	51360.2	62905.7	54321.3	48471.2	53392.6	33718.6	38850.2	58898.8	59610.4	60104.5	20594.5	18103.7	22172.5	23345.2	24472.1	24014.3	25662.1	25340.8	19351	30002.5
COG0196	FAD synthase	51361.2	62905.7	54320.6	48471.2	53390.8	33718.6	38850.2	58898.8	59610.4	60104.5	20603.5	18103.7	22172.5	23345.2	24472.1	24014.3	25662.1	25340.8	19351	30002.5
COG0197	Ribosomal protein L16/L10AE	51361.2	62905.7	54322.6	48471.2	53390.8	33718.6	38850.2	58898.8	59610.4	60104.5	20594.5	18103.7	22172.5	23345.2	24472.1	24014.3	25662.1	25340.8	19351	30002.5
COG0198	Ribosomal protein L24	51361.2	62904.7	54321.9	48467.2	53390.8	33718.6	38850.2	58897.2	59610.4	60104.5	20594.5	18101.7	22170.2	23341.2	24469.1	24011.3	25660.1	25340.8	19351	30001.1
COG0199	Ribosomal protein S14	64420.9	117359	73316.4	62930.7	72075.3	50007.1	70144.8	108601	112634	113697	21214.3	19298.7	22933.5	24435	25241.1	24506.6	27595.6	26990.8	20712.5	32296.5
COG0200	Ribosomal protein L15	51361.2	62905.7	54322.6	48471.2	53390.8	33718.6	38850.2	58898.8	59610.4	60104.5	20597.5	18103.7	22172.5	23345.2	24472.1	24014.3	25662.1	25340.8	19351	30002.5
COG0201	Preprotein translocase subunit SecY	61683.1	110255	68190.6	58740.9	67327.1	46799.1	65985.8	105448	107703	109105	20844.3	18428.7	22491.5	23899.5	24805.1	24232.6	26067.6	25582.8	19608	30390.5
COG0202	DNA-directed RNA polymerase, alpha subunit/40 kD subunit	51361.2	62905.7	54324.6	48471.2	53390.8	33718.6	38850.2	58898.8	59610.4	60104.5	20597.5	18103.7	22172.5	23346	24472.1	24014.3	25662.1	25340.8	19351	30002.5
COG0203	Ribosomal protein L17	51361.2	62905.7	54322.6	48471.2	53390.8	33718.6	38850.2	58898.8	59610.4	60104.5	20597.5	18103.7	22172.5	23345.2	24472.1	24014.3	25662.1	25340.8	19351	30002.5
COG0204	1-acyl-sn-glycerol-3-phosphate acyltransferase	127918	160119	137302	119979	133852	87235.7	89225.2	162436	160366	164443	39626.9	27450.1	41425.1	41266.1	44779.3	45909.9	35871.2	37181.7	28170.6	40433.1
COG0205	6-phosphofructokinase	49850.7	61673.4	39757.3	35635.7	33883.8	33726	39370.2	53801.3	58070.2	59448.6	32695.8	24732.8	30518.2	32123.3	32976.1	35080.4	30601.7	29548.2	25249.5	34286.7
COG0206	Cell division GTPase FtsZ	51366.7	62912.7	54334.3	48484.5	53397.8	33723.6	38850.2	58904.2	59610.4	60104.5	20595.5	18103.7	22172.5	23352.2	24485.1	24025.7	25662.1	25343.8	19351	30008.5
COG0207	Thymidylate synthase	51235	62828.7	54045.4	48268.9	53184.2	33704.3	38812.2	58678.2	59535.9	60031.1	17397	14653	19777.1	20843.1	22182.7	20665.5	23193.4	23050.5	16236.4	27850.3
COG0208	Ribonucleotide reductase beta subunit, ferritin-like domain	27880.8	59465.4	40352.6	34361.3	44534.4	19460.2	36883.2	57843.6	56379.6	55999	28779.6	24426.1	33355.5	33650.9	37361.8	33491.1	34371.1	35217.7	25991.9	38746.7
COG0209	Ribonucleotide reductase alpha subunit	28524.3	15157.1	43750	39548.3	52783.5	7982.92	14564.2	18008.4	11093.3	8392.8	30020.6	24969	34376	34414.9	38066.8	35634.5	34576.9	35702.8	26453.7	38967.8
COG0210	Superfamily I DNA or RNA helicase	73006.1	67804	89170.6	78537.6	96266.2	37005.7	43251.8	72095.6	64121	62863.6	48821.9	37739	54015.9	54057.5	59517.4	57699.6	48992.6	51102.1	38843.9	52856.3
COG0211	Ribosomal protein L27	51361.2	62905.7	54322.6	48471.2	53390.8	33718.6	38850.2	58898.8	59610.4	60104.5	20597.5	18103.7	22172.5	23345.2	24472.1	24014.3	25662.1	25340.8	19351	30002.5
COG0212	5-formyltetrahydrofolate cyclo-ligase	51302.9	62898.7	54156.2	48377.5	53236.3	33709.6	38847.2	58834.4	59604.4	60099.5	20583.5	18104.1	22170.6	23344.2	24454.1	24018.8	25662.1	25344.6	19351.6	29994.9
COG0213	Thymidine phosphorylase	8250.26	4806.89	9134.58	9938.64	9580.25	4638.59	7035.08	2964.34	2667.69	1874.74	17960.8	16872.4	19670.8	19894.8	21616.4	19779.1	23678.6	23195.6	18123.2	28204.9
COG0214	Pyridoxal biosynthesis lyase PdxS	1081.74	323.33	1432.24	1242.27	1168.67	644.78	145.5	322.43	267.25	282.3	3711.67	213.5	2640	2612.67	2619.59	3619.5	163.75	119.25	130	186.1
COG0215	Cysteinyl-tRNA synthetase	52256.6	63137.8	55523	49495.8	54324.9	34274.4	38974.8	59088.9	59777	60283.7	20607.5	18128.2	22182.5	23363.2	24485.8	24026	25678.1	25349.8	19373.7	30039.5
COG0216	Protein chain release factor A	51361.2	62905.7	54322.6	48471.2	53390.8	33718.6	38850.2	58898.8	59610.4	60104.5	20597.5	18103.7	22172.5	23345.2	24472.1	24014.3	25662.1	25340.8	19351	30002.5
COG0217	Transcriptional and/or translational regulatory protein YebC/TACO1	51474.2	63039.2	54490.5	48603.8	53560.8	33807.6	39020.8	59096.5	59686.4	60190.5	21150.8	18410.2	22859.7	24091.2	25341.1	24576	26093.1	25873.3	19693	30472.5
COG0218	GTP-binding protein EngB required for normal cell division	50431.6	62661.6	53072.2	47388.5	52444.1	33145.8	38725.8	58688.5	59428.1	59913.3	20563.9	18073.2	22146.2	23323.6	24453.4	23995.3	25639.4	25323.8	19326.7	29959.1
COG0219	tRNA(Leu) C34 or U34 (ribose-2'-O)-methylase TrmL, contains SPOUT domain	51259.7	62831.9	54113.1	48320.9	53216.3	33718.6	38847.2	58753.6	59562.4	60059	20577.5	18089.2	22163.5	23316.2	24451.3	23986.9	25661.4	25340.8	19344.4	29962.7
COG0220	tRNA G46 methylase TrmB	51394.2	62906.7	54317.5	48509.1	53254.3	33718.6	38847.2	58854.8	59605.4	60099.5	20662.2	18127.7	22263.5	23480.8	24575.1	24142.7	25707.7	25392.8	19388	30055.5
COG0221	Inorganic pyrophosphatase	11411.9	2463.78	18851	15885.9	22416.6	1579.78	2251.67	6814.99	2299.92	1378.54	10979.5	7638.54	13779.5	13860.1	15852.6	13936.8	10770.4	12078	7917.6	10610.1
COG0222	Ribosomal protein L7/L12	51359.2	62900.7	54313.6	48471.2	53390.8	33718.6	38850.2	58898.8	59606.4	60104.5	20594.5	18103.7	22166.5	23345.2	24472.1	24014.3	25662.1	25340.8	19351	30002.5
COG0223	Methionyl-tRNA formyltransferase	60930.9	65014.2	69819.4	61952.7	73283.3	34709.2	40882.8	65080.9	61624.4	61219.7	32216.2	27193.6	35848.8	36002.2	39506.8	37603.2	36100.2	37099.6	28364.9	40364.1
COG0224	FoF1-type ATP synthase, gamma subunit	59830.1	64294.7	68818.3	61058.7	72533.8	34089.6	40112.2	64216.8	61191.4	60833.5	21767.5	18646.4	23143.5	24018.2	25099.2	26048.8	25832.1	25819.8	19811	30207.5
COG0225	Peptide methionine sulfoxide reductase MsrA	59961.7	63787.9	68891.7	61238.5	72506	33832.8	39335.9	64127.9	60972.5	60577	21601.4	17755.4	22843.6	23664.1	24822.1	25950.8	24282.9	24374.6	18679.3	28247.6
COG0226	ABC-type phosphate transport system, periplasmic component	58904.9	64052	68399.8	59827	71498.6	33784.9	40234.8	64727.7	61353.3	61021.6	27234.8	20957.9	26731.9	26629.4	28136.9	30425	26270.9	26425.5	21655.7	30773.4
COG0227	Ribosomal protein L28	51361.2	62831.7	54332.6	48480.2	53400.8	33718.6	38850.2	58876.8	59616.4	60104.5	20599.5	18103.7	22176.5	23335.2	24466.1	24014.3	25662.1	25340.8	19351	30002.5
COG0228	Ribosomal protein S16	51361.2	62905.7	54322.6	48471.2	53390.8	33718.6	38850.2	58898.8	59610.4	60104.5	20597.5	18103.7	22172.5	23345.2	24472.1	24014.3	25662.1	25340.8	19351	30002.5
COG0229	Peptide methionine sulfoxide reductase MsrB	56733.7	62320.6	65374	56628.5	68419.8	32306.6	37542.2	63829.5	60590.2	60413.1	19468	12992.9	20195.8	20462.9	21834.9	22931.1	15429.5	16556.4	12921.8	15367
COG0230	Ribosomal protein L34	2989.68	2149.17	3099.09	3657.64	3307.17	1898.33	3392.5	1154.92	963.47	723.04	11605.2	12524.7	15172.2	16157.5	17906	14107.7	20818.1	20722.2	14239	25022.7
COG0231	Translation elongation factor P (EF-P)/translation initiation factor 5A (eIF-5A)	85922.5	120176	83423.9	73572.4	76895.3	62991.4	70011.8	109482	115214	117760	28888.1	24717	33425	33736.2	37479.1	33635.6	34452.7	35279.5	26014	38928.2
COG0232	dGTP triphosphohydrolase	13828.4	4305.63	22272.3	20229.7	26830	2816.09	5112.08	7124.38	2789.57	1636	12052.3	10640	10391.3	12245.3	11248.3	13867.5	15323.5	14255.4	11660.9	19257.1
COG0233	Ribosome recycling factor	51361.2	62905.7	54317.6	48467.2	53390.8	33718.6	38850.2	58898.8	59610.4	60104.5	20594.5	18103.7	22172.5	23345.2	24472.1	24014.3	25662.1	25340.8	19351	30002.5
COG0234	Co-chaperonin GroES (HSP10)	68436.2	65638.1	83651.9	73975	91987.5	34460.6	41394.2	69655.8	62749.4	61536.5	22994.5	19211.4	24161.6	24774.2	25767.8	28134.4	26010.7	26308.6	20278.3	30453.9
COG0235	Ribulose-5-phosphate 4-epimerase/Fuculose-1-phosphate aldolase	27091.5	14884.8	41875.1	36343.5	50319.4	7473.44	13880.2	19621	11272.7	8322.43	49717.1	36735.8	59399.5	58300.8	67014.9	58651.9	47608.9	51987.6	37565.7	47620
COG0236	Acyl carrier protein	134913	90502.6	171031	149343	201158	44140.9	67340.2	106196	83004.6	75465.2	43810.1	33149.6	45967.9	44984.9	47467.6	55052.2	41251.7	43485.6	34018.6	46472.1
COG0237	Dephospho-CoA kinase	51377.3	62921.5	54367.1	48509.9	53430.8	33727.9	38885.3	58989.2	59627.7	60112.3	23018.9	20457.4	23816.7	25132.3	26075.4	26255	27328.8	26889.8	21482.7	31463.5
COG0238	Ribosomal protein S18	51358.2	62904.7	54310.9	48465.2	53390.8	33718.6	38850.2	58897.2	59610.4	60104.5	20594.5	18101.7	22172.2	23347.2	24472.1	24012.3	25662.1	25340.8	19351	30001.1
COG0239	Fluoride ion exporter CrcB/FEX, affects chromosome condensation	83260.4	118018	80830.8	71013.9	74211.5	61538.2	66136.6	107687	113823	117005	19314.1	15996	20749.4	21698.3	23181.9	22104.8	22934.8	22913.5	16999.2	27033.2
COG0240	Glycerol-3-phosphate dehydrogenase	58967.2	63035.7	55377.6	48996.7	53701	34129.6	40727.2	58944.3	59661.4	60148.5	20584.5	18120.7	22173.8	23350.7	24477.1	24021.3	25662.8	25340.8	19351	30002.5
COG0241	Histidinol phosphatase or a related phosphatase	21704.4	5456.37	35194.6	31660.6	44665.2	3048.33	5923.5	12205.5	4177.67	2220.34	14144.9	13687.3	17240.8	17624.8	19272.6	18320.6	21226.7	21713.2	15180.7	25496.2
COG0242	Peptide deformylase	97873.9	123070	102852	90639.8	100887	65121.5	74302.4	116387	118174	119438	32140	26699.5	30835.5	32351.5	32674.8	36249.4	32691.8	31979.4	27281.1	36823.8
COG0243	Anaerobic selenocysteine-containing dehydrogenase	36269.1	10825.3	55787	49538.2	68754.7	6669.29	11384.1	22038.5	8122.33	5089.14	65416.8	50275	81779.1	78847.2	92976.9	77891.9	69676.9	76123.2	52582.1	73887.3
COG0244	Ribosomal protein L10	51361.2	62905.7	54322.6	48471.2	53390.8	33718.6	38850.2	58898.8	59610.4	60104.5	20597.5	18103.7	22172.5	23345.2	24467.1	24014.3	25662.1	25340.8	19351	30002.5
COG0245	2C-methyl-D-erythritol 2,4-cyclodiphosphate synthase	13492.6	3967.3	21288.4	18946.9	25250.7	2942.89	4878.75	7438.5	2938.24	1783.39	19976.8	16840.7	21403.3	22212	23669.1	23476.5	23697.1	23668.3	17989.5	27663.5
COG0246	Mannitol-1-phosphate/altronate dehydrogenases	37684.2	13911.7	34769.1	32880.2	33912.7	19972.3	9818.5	11707.8	10921.7	10686.2	11952.1	8373.37	15338.1	14411.5	17319.6	14527.5	10775.5	12630.7	8562.67	11111.6
COG0247	Fe-S oxidoreductase	28520.6	5727.39	47867.8	41111.6	61112.9	2385.75	5395.58	18202.2	5727.23	3056.73	24008.9	17561.8	28540	27277	31642.3	29706	21579.5	24454.9	17575.2	21289.5
COG0248	Exopolyphosphatase/pppGpp-phosphohydrolase	42631.5	11047.5	40988.7	39950.3	40488.4	19939.8	10759.4	9992	7502.36	7225.03	30216.2	28869	34927.5	35609.5	39383.7	35181.5	42794.3	42794.8	31470.5	51233.3
COG0249	DNA mismatch repair ATPase MutS	50165.9	62665.6	52714.3	47144.5	52322.9	33120.1	38714.1	58686.1	59432.1	59913.3	20564.9	18051.2	22344.8	23383.6	24525	24307.7	25591.4	25271.8	19283	29905.5
COG0250	Transcription antitermination factor NusG	52388.2	63630.6	55074.5	49191.1	53998.6	34328.9	39592.8	59664.3	60030.1	60491.3	28881.1	24592.5	33426.8	33738.7	37476.1	33649	34444.4	35276	26014	38883.9
COG0251	Enamine deaminase RidA, house cleaning of reactive enamine intermediates, YjgF/YER057c/UK114 family	64741.9	16154.9	106688	92360.1	132517	7682.25	17877.4	39702.7	13969.8	7734.48	58907	43659.7	67107.4	65436.1	73678.4	72077.7	56816.4	61321.3	44845.3	61146.3
COG0252	L-asparaginase/archaeal Glu-tRNAGln amidotransferase subunit D	51034.4	63290.1	52451.7	47354.8	51966.3	33806.7	39426.8	59023.9	59755.1	60288.8	28769.1	24480	33338.9	33653.2	37385.1	33421.3	34422.3	35232.8	25986.5	38807.6
COG0253	Diaminopimelate epimerase	40747.1	15475.5	40030.5	37791.8	39058.7	20394.1	11867.2	12282	11447.5	11066.5	20102.5	16944.7	21558.8	22401.2	23885.2	23576.9	23768.1	23700.8	17994	27719.6
COG0254	Ribosomal protein L31	51517.2	63041.9	54490.8	48658.8	53521.1	33807.6	39099.8	59178.3	59700.4	60182.5	22319.8	18856.3	24092.5	26518.3	27218.1	26391.2	27800.1	27434.3	20410	31871.2
COG0255	Ribosomal protein L29	51357.2	62864.9	54322.6	48458.9	53387.8	33718.6	38850.2	58857.1	59585.4	60080	20594.5	18100.2	22172.5	23334.2	24465.1	24013.6	25661.4	25340.8	19351	29995.7
COG0256	Ribosomal protein L18	51361.2	62905.7	54322.6	48471.2	53390.8	33718.6	38850.2	58898.8	59610.4	60104.5	20594.5	18103.7	22172.5	23345.2	24472.1	24014.3	25662.1	25340.8	19351	30002.5
COG0257	Ribosomal protein L36	47569.1	60809.8	48892.6	42763.7	47336.9	31999.5	36419.2	57959.6	58818.2	59598.2	13957.8	10883.8	17050.8	18176.9	19591	17677.7	15502.7	16454.8	11448	15402.8
COG0258	5'-3' exonuclease	9589.03	2121.14	15404.9	13500	19877.1	990.64	2032.58	6088.42	2031.98	1130.19	11626.1	9098.48	13685.9	12686.5	15075.4	13624.5	10481.2	11763.9	9010.28	10393.2
COG0259	Pyridoxine/pyridoxamine 5'-phosphate oxidase	10527.9	2243.7	17682.8	14873.7	21528.1	1017	2130.17	6657.61	2124.67	1186.34	10917.6	7606.04	13750.6	13805.4	15788.4	13870	10742.8	12057	7895.27	10576.4
COG0260	Leucyl aminopeptidase	12817.8	3293.79	20388.4	17175.2	23708.2	2196.42	3140.25	7902.66	2838.03	1810.93	26545.9	17069.4	30738.8	31017.3	34960.5	31590.4	22896.6	25050.9	17460.2	22256
COG0261	Ribosomal protein L21	51361.2	62905.7	54322.6	48471.2	53390.8	33718.6	38850.2	58898.8	59610.4	60092.5	20570.3	18103.7	22144.2	23307.2	24440.6	23995.3	25662.1	25340.8	19351	29994.5
COG0262	Dihydrofolate reductase	53163.8	63666.7	57540	50815.2	56156.8	34297.1	39791.2	59743.3	60139.1	60583	24974.9	19508.1	24940.1	26330.6	27393.6	27936.1	26613.4	26164.8	20471.7	30957.7
COG0263	Glutamate 5-kinase	18260.3	12722	27685.4	25422.1	32456.7	6790.42	12411.1	11482.8	8597.44	6341.74	20324.8	17964.7	21612.3	22860.2	24017.4	23366.1	25656.9	25310.1	19340.5	29911.6
COG0264	Translation elongation factor EF-Ts	48102.7	61003.7	50301.3	43631.7	48763.8	32022.6	36272.2	58470.2	59062.4	59788.5	18437.5	12512.7	19532.8	20029.2	21461.8	21357.3	15318.1	16118.8	12492	15226
COG0265	Periplasmic serine protease, S1-C subfamily, contain C-terminal PDZ domain	88875.5	70102.5	117441	102950	134259	36517.8	45562.3	82751.2	67018	63960.6	50283.2	37567.5	54844.6	54539.7	59997.2	60309.5	48397.4	51164.3	38508.6	52410.1
COG0266	Formamidopyrimidine-DNA glycosylase	51732.5	63228.1	54374.8	48059.7	52778.3	34415.8	39655.7	59357	60052.2	60541.8	22016.9	20959.8	28425	28702.8	32599.7	26695.7	31813.8	32880.6	22829.5	36576.3
COG0267	Ribosomal protein L33	71160.1	117178	72329.4	62000.5	70923.8	49653.3	71990.7	108441	112437	113353	15198	16860	18805.2	20195.7	21149.7	18845.2	25847.5	25371.9	18503.5	30782.8
COG0268	Ribosomal protein S20	51355.2	62900.7	54322.6	48468.9	53389.1	33718.6	38850.2	58885.8	59597.4	60104.5	20581.5	18103.7	22166.5	23345.2	24470.1	24014.3	25662.1	25340.8	19351	30000.8
COG0269	3-keto-L-gulonate-6-phosphate decarboxylase	3760.29	2641.76	3559.01	3758.17	3722	2267.33	4519.5	2276.5	1811.3	1334.78	10537.9	8335.95	13906.6	14607	16420	12494.5	12831.8	13667.7	9082	12972.7
COG0270	Site-specific DNA-cytosine methylase	15586.4	6362.61	23184.5	21006.1	27876.2	3965.99	9709	8641.05	4474.67	2725.74	21010	19214.2	21778.6	22080.7	23500.3	23329.1	25337.4	25106.8	20337.9	29775.2
COG0271	Stress-induced morphogen (activity unknown)	10769.7	2285.37	18253.9	15244.2	22025.6	1007	2166.17	6795.37	2176.67	1196.34	10975.6	7662.44	13782	13825.4	15822.7	13983.6	10757.1	12074.8	7893.2	10557.5
COG0272	NAD-dependent DNA ligase	51359.6	63018.4	54327.2	48465.5	53349.1	33790.6	39020.8	59036.3	59663.7	60154.5	21124.4	18381.3	22813.7	24055	25271.6	24520.6	26063.4	25865.3	19688.7	30457.2
COG0274	Deoxyribose-phosphate aldolase	8487.74	5068.05	9113.61	9998.24	9531.67	4588.42	7097.58	3401.01	3054.77	2718.24	19120.2	17331.4	20974.1	22392.2	23569.1	21688.3	25432.6	24770.6	18819.7	29613.1
COG0275	16S rRNA C1402 N4-methylase RsmH	51387.2	62932.7	54344.5	48481.8	53400.8	33718.6	38850.2	58923.3	59632.4	60141.5	20630.5	18138.7	22195.5	23359.2	24511.2	24055	25690.1	25350.8	19355	30035.5
COG0276	Protoheme ferro-lyase (ferrochelatase)	14885.5	4489.03	22909.2	20822.3	27152.6	3312.28	4986.17	7355.79	2958.2	1894.44	13189.4	13233.5	16540.6	17312.7	18952.4	16560.2	21134.3	21285	14773.3	25393.1
COG0277	FAD/FMN-containing dehydrogenase	79765.1	15346.5	122197	105034	151230	8423.66	16679.5	43427.8	14095.4	7644.99	53277	38161.2	57502.9	56425.9	62150.2	65183.6	47563.4	51522.8	38774.5	51433.9
COG0278	Glutaredoxin-related protein	10463.7	2233.37	17550.3	14781.2	21412.3	1007	2127.17	6582.27	2114.67	1172.34	10908.6	7602.04	13735.2	13799.4	15803.7	13888.6	10742.8	12054	7888.6	10554.1
COG0279	Phosphoheptose isomerase	14106.8	4788.74	21056.2	19530	25839.2	3354.66	5490	7519.68	3014.34	1889.68	22346.9	20077	28739.9	29709.1	33466.3	27628.8	31573	32739.3	22114.7	35562.9
COG0280	Phosphotransacetylase	52162.9	63606.6	54279.4	48805.8	53389.7	34349.2	39595.8	59495.7	60001.1	60445.2	35615.8	28073.5	38621.4	38898.8	42419.2	40846.3	36986.8	37611.4	29190.5	41069.1
COG0281	Malic enzyme	33880.3	14249.3	55428.3	49097	69133.7	6440.2	12029.7	21452.7	10901.3	7498.21	25005.5	17163.5	25713.4	25963.8	27534.5	30228.2	23757.3	24418	18179.4	27923.3
COG0282	Acetate kinase	103303	125489	109489	99398.1	103850	77378.2	70195.8	116449	120513	123489	36030.4	27681.1	38608	38761.7	42237.6	41436.2	36373.8	37377.8	28680.3	40665.3
COG0283	Cytidylate kinase	51284.6	62887.7	54138.7	48349.9	53193.8	33707.4	38850.2	58839.1	59583.7	60076.3	20555.9	18087	22131.5	23309.6	24427.4	23983	25651.4	25332.8	19344.7	29997.5
COG0284	Orotidine-5'-phosphate decarboxylase	51359.4	62911.7	54312.5	48472.8	53389.3	33727.6	38850.2	58906.8	59622.1	60114.5	20616.2	18107.7	22180.5	23352.9	24478.8	24018.7	25668.7	25348.8	19357.4	30007.5
COG0285	Folylpolyglutamate synthase/Dihydropteroate synthase	53033.8	64575.3	56255.3	50316.2	55438.1	34340.1	42236.8	60244.9	60905.7	60903.8	21234.8	19273.7	22956.5	24461.5	25229.2	24523.2	27559.1	26981.8	20715	32252.7
COG0286	Type I restriction-modification system, DNA methylase subunit	41646.1	27995.8	43073.5	40161	42548	23419.9	20332.6	18024.2	20457.4	18921	11461.2	6418	9960.23	12574.3	11053.8	13850	8515.32	8121.91	6661.83	8086.85
COG0287	Prephenate dehydrogenase	16606.5	6195.7	25020.7	22860.1	29636	4300.61	8217	8703.71	4276.57	2687.61	18030.8	15593.4	20312.5	21317.8	22677.1	21639.2	23974.5	23768.9	17210.9	28461.3
COG0288	Carbonic anhydrase	44090.4	10914	71648.4	63566.4	89823.9	5745.26	12227.9	25204	9039.14	4746.79	24759.5	19950	25772.8	26197.2	27256.9	30873.3	26643.6	27325.4	21089.2	31078.8
COG0289	Dihydrodipicolinate reductase	35716.6	17070.7	41745	40199.7	41777.3	21478.6	13378.2	13538.9	12680.4	11771.7	20684.5	18038.7	22476.5	23566.2	24677.1	24488.6	25659.8	25337.1	19351	29971
COG0290	Translation initiation factor IF-3	51332.5	62901.4	54301.4	48450.1	53357.8	33712.3	38850.2	58870.4	59595.1	60104.7	20581.3	18102.6	22170.4	23336.2	24464.1	24002	25662.1	25340.8	19351	30000.8
COG0291	Ribosomal protein L35	51361.2	62911.7	54322.6	48476.2	53390.8	33718.6	38850.2	58918.8	59610.4	60104.5	20597.5	18103.7	22191.5	23358.2	24484.1	24077.3	25662.1	25340.8	19351	30002.5
COG0292	Ribosomal protein L20	51361.2	62911.7	54322.6	48476.2	53390.8	33718.6	38850.2	58918.8	59610.4	60104.5	20597.5	18103.7	22191.5	23358.2	24484.1	24075.3	25662.1	25340.8	19351	30002.5
COG0293	23S rRNA U2552 (ribose-2'-O)-methylase RlmE/FtsJ	10462.7	2219.37	17519.3	14765.2	21395.6	1007	2127.17	6577.27	2106.67	1170.34	10905.6	7595.04	13727.2	13789.4	15786.7	13868.6	10744.4	12054	7888.6	10549.1
COG0294	Dihydropteroate synthase	17738.5	6314.47	25967.3	23992.8	30375.3	4973.54	8406.75	8975.17	4402.08	2779.21	20549.5	17970.6	22155.1	23313	24416.7	23927.7	25596.6	25304.1	19341.3	29907.3
COG0295	Cytidine deaminase	32358.9	8770.72	22237.4	24048.3	17777.7	19441.1	9645.58	4809.71	6234.85	6632.89	19926.2	19314.7	21598.3	23067	24159.8	22361.8	27718.8	26912	20911.9	32250.3
COG0296	1,4-alpha-glucan branching enzyme	39232.8	16176.9	49326.4	46068.2	54211.1	19550.8	11965.7	17859.5	13292.1	11604	21218	14244.4	21549.3	21776.7	23025.2	24819.4	16344.2	17403.5	14090.3	16137.3
COG0297	Glycogen synthase	21882.3	13262.1	19690.1	20152.3	15348.1	18603.6	9207.58	6865.79	10039.6	10038	20438.5	11873.7	20596.1	21280.2	22796.7	22202.8	15119.1	15618.8	12028.5	14914.4
COG0298	Hydrogenase maturation factor	22230.1	6059.29	34496.1	31546.1	44093.8	3669.06	6583	12431.3	4492.34	2522.83	24696.5	19752.3	29665.3	28010.8	32774.5	29484.9	28349	30108.3	21185	32970.3
COG0299	Folate-dependent phosphoribosylglycinamide formyltransferase PurN	43332.8	17167.7	42723.3	40705.5	42038.1	21875.6	15249.2	13512.6	12690.5	11718.5	20576.9	18033.7	22156.5	23323.6	24450.4	23999	25652.4	25327.8	19340.7	29964.5
COG0300	Short-chain dehydrogenase	130561	81256.8	194096	166740	232811	38301.1	52919.9	112376	78662.1	70817.7	38250.9	23990.9	34280.1	31527.8	32477.4	47775.5	20906.3	24140.7	22220.5	21438.3
COG0301	Adenylyl- and sulfurtransferase ThiI, participates in tRNA 4-thiouridine and thiamine biosynthesis	37974.1	59199.1	32602.2	28728.4	27087.9	31078.8	34846.8	52317.9	57146.7	58759.5	17009.2	11798	18359.3	19154	20653.3	19012	15086.6	15577	11989.4	14906.5
COG0302	GTP cyclohydrolase I	27470.5	8202.72	42071.7	38430.7	51313.6	5786.09	9682.25	14363.2	5983.83	3501.01	21731.5	18520.7	23112.7	23997	25061.9	25989.8	25840.2	25797.3	19811	30161.5
COG0303	Molybdopterin biosynthesis enzyme	24434.1	6128.05	39018.8	34729.5	47634.6	4205.84	6283.75	13048.3	4726.31	2691.39	20569.9	16330.9	22007.6	22516.5	23958.5	25011.4	23118.5	23442.6	17481	27204.3
COG0304	3-oxoacyl-(acyl-carrier-protein) synthase	72147.8	21478.3	106561	93097	132653	10438.6	22138.9	40376.5	17734.2	11141.9	42962	33582	49285.5	47334.7	53247.8	53485.5	43787.4	47152.6	34689.2	48396.1
COG0305	Replicative DNA helicase	51534.9	63043.2	54609	48679.4	53600.4	33827.9	39055.8	59213.4	59714.4	60177.8	27637.5	21624.5	27710.9	28972.5	29996.2	31312.3	28411	28010.5	22617.7	32473.6
COG0306	Phosphate/sulfate permease	22228.2	5203.19	35860.1	32524.4	45144.2	3497.31	5388.08	11736.9	4106.93	2177.02	11377	10349	9330.06	9639.66	9047.57	13324.9	13311.1	12546.1	11005.1	17510.9
COG0307	Riboflavin synthase alpha chain	14113.9	4297.47	22015.5	20024	26492.3	2830.09	4768.75	7423.8	2841.21	1725.61	19945.8	16843.7	21383	22198.1	23693.4	23468.8	23714.4	23665.3	17968.7	27652.9
COG0308	Aminopeptidase N	48009.9	60550.2	49753	43317.4	47852.2	32201.8	35527.7	57910.9	58793.6	59602.4	11322	8016.54	14144.4	14532.8	16224.8	14207.1	11190.2	12326.5	8196.77	11028.1
COG0309	Hydrogenase maturation factor	12865.8	3942.45	19504.3	18319.2	24576.5	2752.53	4606.5	6506.54	2565.18	1451.49	15909.2	13845.1	17868.7	17392.5	19617.1	18462.1	20207.3	20438.3	15051.7	24640
COG0310	ABC-type Co2+ transport system, permease component	180.28	50.27	301.73	221.17	248.56	89.51	56.08	206.76	54.53	64	7471.98	4641.67	5382.45	5509.23	5269.05	7490.44	3373.13	3080.5	4170.82	2942.25
COG0311	Glutamine amidotransferase PdxT (pyridoxal biosynthesis)	1023.74	309.33	1350.91	1165.02	1063.5	569.78	124.5	294.43	259.25	267.05	102.67	94.5	84	65.67	87.59	53.25	60	30	35	101.6
COG0312	Predicted Zn-dependent protease or its inactivated homolog	20509.4	4530.26	34797.2	29278.5	43036.7	2003.28	4307.16	13539.6	4315.96	2380.88	33946.5	20094.6	36264.1	36387.3	40067.2	40036.4	24885.3	27242.8	20130.8	24058.5
COG0313	16S rRNA C1402 (ribose-2'-O) methylase RsmI	59962.7	64304.6	69179.8	61319.1	72758.3	34089.6	40112.2	64356.9	61187.4	60839	21850.5	18668.2	23176.8	24084.2	25149.1	26118.4	25842.7	25819.8	19816	30243.2
COG0314	Molybdopterin synthase catalytic subunit	11441.7	2500.95	18791	15899.7	22379.5	1562.25	2251.67	6825.69	2303.92	1375.34	10972.6	7644.54	13776.2	13836.4	15861.4	13916	10794.8	12063	7917.77	10609.1
COG0315	Molybdenum cofactor biosynthesis enzyme	14689.1	4449.47	22745.3	20709.7	26969.5	3272.56	4864.75	7353.16	2905.74	1756.89	19929.6	16818.2	21375.7	22169.1	23670.1	23423.5	23700.9	23644.3	17960.2	27634.9
COG0316	Fe-S cluster assembly iron-binding protein IscA	48716.3	9532.6	81104.3	69711.2	102091	4353.78	8912.01	30116.4	9537.59	5080.72	38120.9	23848.4	45252.8	44133	50256.4	48522.5	31517.8	36119.6	24355.6	31232.9
COG0317	(p)ppGpp synthase/hydrolase, HD superfamily	61509	65102.6	71127.3	62773	74152.8	34725.6	40938.4	65325.4	61676.1	61275.3	31438.2	25631.5	35853.9	37121.7	40226.5	37752.7	36389.2	37374	27241.7	40573.6
COG0318	Acyl-CoA synthetase (AMP-forming)/AMP-acid ligase II	107907	29718.4	179585	155411	222094	15542.4	27159.8	65751.7	25497	15603.7	63129.6	52559.6	76680.6	73318.2	84120.1	81201.1	71619.4	77692.5	54776.4	80662.6
COG0319	ssRNA-specific RNase YbeY, 16S rRNA maturation enzyme	51361.2	62905.7	54322.6	48468.2	53390.8	33718.6	38850.2	58898.8	59610.4	60104.5	20597.5	18103.7	22172.5	23345.2	24472.1	24014.3	25662.1	25340.8	19351	30002.5
COG0320	Lipoate synthase	20024.3	3843.53	33478.4	28684.3	41675.8	1946.78	3513.67	12177.2	3875.25	2084.79	12150.6	8181.54	14760.6	14544.4	16496.4	15976.2	10960.8	12542	8371.27	10830.4
COG0321	Lipoate-protein ligase B	11397.8	2459.03	18705.6	15831	22279.8	1570.78	2248.67	6786.24	2276.25	1354.79	10928.6	7624.54	13745.6	13809.4	15806.4	13896.2	10758.8	12063	7911.27	10601.4
COG0322	Excinuclease UvrABC, nuclease subunit	51350.2	62898.7	54314.6	48445.5	53388.8	33709.6	38850.2	58892.5	59599.4	60094.5	20592.5	18101.7	22170.2	23345.2	24472.1	24005.7	25662.1	25340.8	19351	30001.1
COG0323	DNA mismatch repair ATPase MutL	50160.2	62660.6	52707.3	47135.8	52317.9	33120.1	38714.1	58684.1	59428.1	59913.3	20464.9	18051.2	22029.8	23156.6	24308	23835	25591.4	25271.8	19283	29904
COG0324	tRNA A37 N6-isopentenylltransferase MiaA	51383.2	62945.2	54334.6	48511.4	53397.8	33718.6	38850.2	58968.6	59635.4	60131	20601.5	18110.2	22175.5	23356.2	24481.1	24015.1	25662.1	25340.8	19351	30019.2
COG0325	Uncharacterized pyridoxal phosphate-containing protein, affects Ilv metabolism, UPF0001 family	17598.1	6316.8	25827.5	23867.5	30385.8	4885.59	8267.75	8892.6	4321.44	2648.49	20496.8	17983.7	22064	23200.5	24317.1	23976	25650.1	25331.3	19346.5	29951.5
COG0326	Molecular chaperone, HSP90 family	10414.4	2342.22	17125	14636.2	21085.6	1094.31	2151.25	6729.58	2206.99	1297.39	17752.1	11217.9	18724	18863.3	20643.8	20765.2	13362.6	14439.3	11104.2	12905.5
COG0327	Putative GTP cyclohydrolase 1 type 2, NIF3 family	47446.6	60879.8	49142.1	42780.6	47592.4	31880.8	36204.8	58115.9	58934.8	59718.5	18316.5	12384	19453	19967	21363.8	21186.7	15243.9	16078.8	12470.4	15129.3
COG0328	Ribonuclease HI	46700.1	65892.5	49896	42831.3	48565.8	32608	37167.5	59822.8	62294.1	62923.4	11163.3	7841.87	14005.1	14104.1	16127.3	13955.9	10844.8	12075.5	7912.6	10686
COG0329	Dihydrodipicolinate synthase/N-acetylneuraminate lyase	92683.9	33200.3	125452	113317	147416	28860.7	29225.8	45231.8	26342.2	20387.8	45794	37242.9	48419.4	49050.6	51403.7	57454.3	50086.5	50991.2	39194.9	58519.2
COG0330	Regulator of protease activity HflC, stomatin/prohibitin superfamily	76311.7	61634.2	109987	95028.8	126479	32167.8	36987.2	79657.2	62032.1	59736.4	42942.7	28992	49262.5	49215.8	54690.3	53329.2	37447.2	41613.5	29457.3	37064.8
COG0331	Malonyl CoA-acyl carrier protein transacylase	35117.5	14505.6	44121.4	39373.6	52570.8	7797.31	15717.8	17287.3	10544.9	7545.26	21855.9	18583.8	23177.9	24069.8	25154.4	26124.7	25862.2	25803.1	19812.3	30178.6
COG0332	3-oxoacyl-[acyl-carrier-protein] synthase III	54571.2	24154.2	77868	68421.2	95150.8	11071.3	22539.8	31274.3	18253	12915.2	24990.9	20805.5	25666	26023.9	27016	31091.7	27020.3	27492.1	21748	31353.2
COG0333	Ribosomal protein L32	51279.9	62895.6	54254.3	48384.1	53296.1	33680.8	38845.8	58885.8	59599.8	60096.3	20594.5	18102.2	22170.5	23341.2	24456.1	24014.3	25662.1	25340.8	19351	30002.5
COG0334	Glutamate dehydrogenase/leucine dehydrogenase	18996.9	12785.1	28663.6	26269	33285.8	6906.59	12431.8	11761.2	8669.44	6475.24	20600.8	18026.1	22110.4	23286.5	24432.3	24044.3	25706.5	25327.8	19356.6	30006.8
COG0335	Ribosomal protein L19	51361.2	62905.7	54322.6	48471.2	53390.8	33718.6	38850.2	58898.8	59610.4	60104.5	20597.5	18103.7	22172.5	23345.2	24472.1	24014.3	25662.1	25340.8	19351	30002.5
COG0336	tRNA G37 N-methylase TrmD	51361.2	62905.7	54322.6	48471.2	53386.2	33718.6	38850.2	58898.8	59610.4	60104.5	20594.5	18103.7	22172.5	23345.2	24472.1	24014.3	25662.1	25340.8	19351	30002.5
COG0337	3-dehydroquinate synthetase	16429	6100.72	24961	22716.9	29319.1	3922.09	8272.25	8826.27	4162.63	2584.21	20559.5	17983.7	22142.3	23280.7	24406.1	23975.5	25623.2	25314.3	19341.2	29921.8
COG0338	Site-specific DNA-adenine methylase	9934.61	2373.26	15868.1	13909.1	20144.7	1334.14	2286.58	6444.56	2161.13	1248.66	14557.7	12111.8	16681.8	17060.4	18871.3	17195.1	15129.2	16254.8	12435.9	15058.7
COG0339	Zn-dependent oligopeptidase	11676.8	3061.32	18574.8	15759.8	22154.3	1665.11	2867.17	7442.66	2613.92	1634.88	19290.9	14115.9	25076.2	24331.8	28915.7	23593.4	19565.4	22029.1	14590.6	19497
COG0340	Biotin-(acetyl-CoA carboxylase) ligase	26620	13119.2	29468.1	26680.7	33382.1	7473.09	14460.2	11880.6	8969.13	6816.46	20588.5	18004.7	22168	23328	24457.1	24013.3	25654.6	25331.3	19351	29947.5
COG0341	Preprotein translocase subunit SecF	14678.3	4383.47	22825.1	20693.7	27001.8	3282.09	4864.75	7341.46	2868.77	1691.64	19779.1	16779.2	21021.7	21921.1	23389.2	22924.5	23648	23639.1	17962.2	27589.3
COG0342	Preprotein translocase subunit SecD	14845.4	4438.47	23010.4	20876.2	27231.3	3349.09	4885.75	7424.8	2927.57	1741.84	19845.1	16848.2	21079.7	21964.6	23473.7	22989.9	23712	23667.1	17984.5	27666.2
COG0343	Queuine/archaeosine tRNA-ribosyltransferase	19005	12916.7	28382.4	26148.9	33051.1	7052.09	12583.2	11752.6	8845.63	6641.21	20586.5	17979.7	22163.3	23312.7	24448.3	23998.2	25652.6	25328.3	19342.9	29932.5
COG0344	Phospholipid biosynthesis protein PlsY, probable glycerol-3-phosphate acyltransferase	66718.1	108900	67251.2	56703.3	65414	46117.3	64157	104135	106758	108867	13834.2	14618	17430.8	18386.3	19750.5	17447.9	23071.7	22941.7	16106.6	27733.1
COG0345	Pyrroline-5-carboxylate reductase	26735	13081.7	29545.8	26740.2	33518.6	7478.09	14460.2	11835.1	8930.63	6718.46	20755.8	18065.7	22502	23610.7	24749.1	24567.2	25725.6	25338.6	19351	29974
COG0346	Catechol 2,3-dioxygenase or other lactoylglutathione lyase family enzyme	50213.8	29152.4	79713.8	69548.4	92683.9	15065.8	30644.5	32557.5	21552	14994.9	34686	29142.8	34447.9	36702.4	36251.8	41320.7	37748.9	36811	30239.7	43162.8
COG0347	Nitrogen regulatory protein PII	25760.8	7605.24	40714.4	36061.7	49006.8	4510.58	9321.17	14723	5796.26	3302.03	23193.5	20702.9	29143.4	28996.1	33011.3	28886.5	30591.2	32033.9	22220.2	34910.3
COG0348	Polyferredoxin	9391.15	1594.33	16698.7	14009.8	20714.8	485.67	1483.17	5948.49	1722	826	1956	954.83	1852.99	1667.42	1692.17	2928.67	661.42	1095.5	850	759
COG0349	Ribonuclease D	2741.73	1063.45	3795.97	2947.6	2831.17	1208.78	989.67	1330.66	697.92	619.54	9670.28	7057.54	12721.6	13069.1	15113.1	11782.3	10584.8	11592	7452.6	10374.4
COG0350	O6-methylguanine-DNA--protein-cysteine methyltransferase	60333.2	108880	67482.9	57535.5	65854	45955.6	62556.2	104725	106816	109025	20782.9	18253	22468.1	23608.6	24805.3	24644.8	25693.1	25344	19355.8	30041.7
COG0351	Hydroxymethylpyrimidine/phosphomethylpyrimidine kinase	53388	64457.3	69115.8	61793.7	73364.6	34348.8	38352.2	64447.9	61451.1	61190.7	21762.5	18614.7	23085.5	23896.7	25042.1	25888.7	25731.4	25670.8	19770.5	30084.5
COG0352	Thiamine monophosphate synthase	24822.1	7014.66	39981.8	35664.8	48720.5	4878.15	8977.33	13837.5	5385.97	3216.38	26584.1	26457.7	27493.3	28742.5	29642.3	31518.8	36551.6	35552.3	28389.8	44678
COG0353	Recombinational DNA repair protein RecR	51361.2	62905.7	54322.6	48471.2	53386.2	33718.6	38850.2	58898.8	59610.4	60104.5	20597.5	18103.7	22172.5	23345.2	24472.1	24014.3	25662.1	25340.8	19351	30002.5
COG0354	Folate-binding Fe-S cluster repair protein YgfZ, possible role in tRNA modification	11367.7	2456.45	18738.6	15826.6	22340.3	1570.78	2251.67	6770.32	2279.25	1351.54	10920.6	7619.54	13742.6	13805.4	15793.4	13879.3	10758.1	12063	7911.27	10586.1
COG0355	FoF1-type ATP synthase, epsilon subunit	58874.4	64024.9	67433.9	59927	71520.8	33608.6	39994.2	63917.1	60973.7	60641.7	21655.9	18612.2	22842.5	23776.6	24884.8	25527.8	25833	25814.6	19802	30183.2
COG0356	FoF1-type ATP synthase, membrane subunit a	51398.1	62945.7	54362.3	48459.7	53464.8	33785.6	38871.2	58910.8	59638.4	60147.5	20605.5	18135.4	22190.5	23355.2	24488.2	24036.8	25702.1	25364.8	19368	30032.5
COG0357	16S rRNA G527 N7-methylase RsmG (former glucose-inhibited division protein B)	51331.2	62904.7	54214.6	48406.5	53289.8	33718.6	38847.2	58843.5	59607.4	60102.5	20592.5	18101.7	22167.2	23345.2	24465.1	24008.7	25662.1	25340.8	19351	29991.1
COG0358	DNA primase (bacterial type)	51358.2	62905.7	54313.6	48464.2	53385.8	33718.6	38850.2	58898.8	59610.4	60097.5	20597.5	18106.4	22170.5	23345.2	24472.1	24014.3	25662.1	25340.8	19351	30003.5
COG0359	Ribosomal protein L9	51361.2	62905.7	54322.6	48471.2	53390.8	33718.6	38850.2	58898.8	59610.4	60104.5	20597.5	18102.6	22172.5	23345.2	24472.1	24014.3	25662.1	25340.8	19351	30002.5
COG0360	Ribosomal protein S6	51361.2	62905.7	54322.6	48471.2	53390.8	33718.6	38850.2	58898.8	59610.4	60104.5	20597.5	18103.7	22172.5	23345.2	24472.1	24008.3	25662.1	25340.8	19351	30002.5
COG0361	Translation initiation factor IF-1	59959.2	64323.7	69262.6	61334.5	72893.8	34089.6	40112.2	64357.8	61209.4	60847.5	21867.5	18667	23199.8	24086.2	25171.1	26131.3	25842.1	25819.8	19816	30220.5
COG0362	6-phosphogluconate dehydrogenase	46915.5	60970.7	48579.6	42957	47855.7	31975.6	36165.5	57017.4	58348.9	59358.5	13185.4	14081.3	16674	17503.7	19096.8	16442.9	22561.7	22628.7	15839.5	27244
COG0363	6-phosphogluconolactonase/Glucosamine-6-phosphate isomerase/deaminase	51302.6	63267.2	53987.3	48455.1	53295.1	33982.9	39075.6	59372.6	59801	60259.4	22836.7	19926.8	24815.8	27282.5	28095.8	26904.9	29651.9	29315.8	21800.9	34155.5
COG0364	Glucose-6-phosphate 1-dehydrogenase	56764.2	62669.7	65926.6	57542	69161.3	32872.6	37576.5	62992	60172.9	60294.5	14542.4	14696.8	17759.3	18295.7	19828.2	18699.9	22756.4	23148.1	16330.3	27483.7
COG0365	Acyl-coenzyme A synthetase/AMP-(fatty) acid ligase	48895.8	8993.06	84448.7	71968	105535	4407.7	8076.5	29764.6	9359	4887.7	8114.92	4713.2	7143.09	6013.54	5907.25	12548.6	3459.67	5019.2	4221.24	4190.27
COG0366	Glycosidase	177652	198485	164476	148434	146858	127550	118800	177423	189477	194817	53735	32852.8	51698.1	51588.7	54694.3	58522.4	35574.8	36900.7	31795.3	35859.2
COG0367	Asparagine synthetase B (glutamine-hydrolyzing)	44238.9	59039.9	45629	39219.2	44482.8	30018.6	32801	56740.7	57603.9	58808.1	14350.2	8617.2	16335.7	15073.7	17598.6	17348.3	9990.84	11290.9	8229.83	10060.1
COG0368	Cobalamin synthase	13293.4	4184.77	20411.3	18947	25306.5	2777.59	4673.58	7012.46	2710.74	1580.09	18604.8	16348.1	19961.4	19531.6	21550.7	21340.3	21926.6	22037.3	17211.2	26166
COG0369	Sulfite reductase, alpha subunit (flavoprotein)	9755.41	2163.87	15596.6	13673.2	20040.2	981.33	2083.5	6217.1	2057.67	1143.34	10736.6	7546.71	13556.6	13577.4	15657	13584	10740.1	11973	7845.6	10505.1
COG0370	Fe2+ transport system protein B	6778.78	4649.76	8712.55	8617.23	8931.59	2985.96	6719.74	3474.35	2520.53	1716.39	31598.9	24035.2	29563.5	29894.5	31211.8	33712.3	28769.5	27909.2	24482.8	32688.5
COG0371	Glycerol dehydrogenase or related enzyme, iron-containing ADH family	8108.27	11271.1	9115.95	9508.34	9719.84	6355.47	11959.1	5919.35	7185.1	5791.05	26102.1	23236.6	30658	30103.2	34388.9	28696.2	32387.8	33102.7	24765.6	36995.6
COG0372	Citrate synthase	31567.4	7322.61	52739.3	45061	65015.9	3561.11	8274.67	19583.9	7021.25	3976.64	13917	9979.04	16319.5	15629.4	17615.2	18049	12283.7	14086.5	10065.8	12871
COG0373	Glutamyl-tRNA reductase	14517.9	4356.13	22253.3	20368.3	26521.8	3279.09	4825.75	7239.7	2872.27	1794.89	19746.6	16722.5	21013.2	21899.1	23405.4	22854	23659.6	23617.5	17950.1	27605.2
COG0374	Ni,Fe-hydrogenase I large subunit	22239.8	6056.09	34539.1	31572.3	44154.4	3660.86	6583	12424.8	4481.34	2512.63	21044	19658.2	27083.4	25433.8	30208.2	25889.3	28272.3	30038.3	21107	32899.1
COG0375	Zn finger protein HypA/HybF (possibly regulating hydrogenase expression)	13774.6	4719.29	19934.1	18867.3	24929.3	3370.06	5332	7108.6	2944.14	1835.28	23529.5	19219	28683.9	27314.8	32144.3	27463.1	28196.1	29648.6	20742	32797.9
COG0376	Catalase (peroxidase I)	18699	3596.7	31750.3	27158.1	40420.2	1357.33	3301.5	11828.5	3671.67	1876.59	10893.5	7675.64	13423.2	12029.4	14482.8	14002.1	9199.51	10963.4	7637.67	9382.2
COG0377	NADH:ubiquinone oxidoreductase 20 kD subunit (chhain B) or related Fe-S oxidoreductase	10547.5	2262.86	17838.3	14941.7	21649.1	1015	2051.17	6680.36	2148.67	1206.84	9774.21	7179.04	12507.8	11405	13912.2	12084.7	9037.1	10493	7184.94	9205.18
COG0378	Ni2+-binding GTPase involved in regulation of expression and maturation of urease and hydrogenase	22686.6	5692.32	36465.2	32822.2	45690.4	3663.48	6081.5	12414.7	4373.22	2409.19	17845.9	13886.3	19874.5	20243.9	21857.8	21994.6	21356.4	21811.8	15289.5	25626.1
COG0379	Quinolinate synthase	10639.6	2356.55	17802.1	14915.2	21801.1	1123.34	2111.75	6877.63	2271.49	1292.59	12941.7	10683.7	14842.4	13785.4	16117.9	15316.3	11516.4	12754.3	10274.2	11384.1
COG0380	Trehalose-6-phosphate synthase	27601.3	5101.78	46147.9	40116.5	59537.2	2276.91	4663	17055.6	5341.25	2739.84	11950.2	8197.04	14263.7	12565	14993.5	15882.4	9338.76	11391	8077.94	9549.85
COG0381	UDP-N-acetylglucosamine 2-epimerase	57305.1	62611.4	65498.6	58094.1	69528.5	32979.1	36733.6	62925.5	59892.3	60027.4	25389.4	18598.8	25388.6	25960.6	27303.4	29505.1	24701.4	24879.2	19438.3	28588.3
COG0382	4-hydroxybenzoate polyprenyltransferase	19255.6	3691.13	32702.8	27825.9	41113.2	1427.09	3441.75	12201.1	3780.56	1960.64	14692.9	10534	16737.1	16618	18345.4	18732.5	12599.9	14089.5	10496.9	12272.9
COG0383	Alpha-mannosidase	559.02	677.51	1201.12	804.1	1123.46	139.43	1078.74	823.28	436.98	362.05	8715.64	8446.79	6903.25	7167.84	6725.61	9299.25	6219.15	5901.55	7705.85	5531.6
COG0384	Predicted epimerase YddE/YHI9, PhzF superfamily	11204.3	2496.49	18570.2	15660.8	22352.2	1558.58	2158	6776.55	2319.27	1394.46	10768.9	8300.51	13964.7	12605.1	15130.6	14380.9	9868.84	11237.1	8172.99	9943.24
COG0385	Predicted Na+-dependent transporter	15787.3	4641.97	23316.6	21673.8	27717.1	4294.81	4972.17	7425.75	3083.95	1995.64	13121.8	13220.9	16378.6	17083.9	18803.1	16474.5	21145.3	21261.2	14743.3	25422
COG0386	Glutathione peroxidase, house-cleaning role in reducing lipid peroxides	13232.3	4219.44	20655.9	18018.1	24901.5	2540.4	5498.66	8572.67	3732.6	2261.36	20147.3	15313.1	19875.5	19433.4	21235.7	21889.3	15983.8	16762.2	14833.2	15848.8
COG0387	Ca2+/H+ antiporter	9922.71	2132.39	15870.4	13831.3	20224.9	1022.31	2058.25	6219.64	2038.69	1128.44	16229.6	10588.3	16892.3	15900.1	18252.9	18075.3	11523.4	12755.3	10307.1	11312.9
COG0388	Predicted amidohydrolase	47001.9	18568	76528.6	66828	93778.2	8594.25	17862.2	29849.2	14478.4	9504.97	35971	31151.4	44086.5	41257.6	47983.7	44759.3	40307.5	43465.7	31943	44940
COG0389	Nucleotidyltransferase/DNA polymerase involved in DNA repair	98878.5	74360.9	105357	96297.1	108854	51923.4	50650.6	74487.7	69203.1	69016.1	33935.6	31779.8	38455.2	39164.3	42229.9	40953.1	45654.7	45766.1	34097.2	54549.2
COG0390	ABC-type iron transport system FetAB, permease component	48034.4	60705	49635.8	44606.1	49123.2	32555.8	35310	56651.3	57944.3	58952.3	11888.7	12813.3	15209.5	14748.8	16988.7	14585.9	19426.8	19742.9	14053.8	24027.5
COG0391	Archaeal 2-phospho-L-lactate transferase/Bacterial gluconeogenesis factor, CofD/UPF0052 family	41773.7	61295.9	37374.2	34253.5	32422.5	33245.9	37516.6	52871.2	57831.4	59209.8	19026.7	17346.8	20879	22301.5	23467.3	21436.8	25345.5	24732	18814.3	29613.9
COG0392	Uncharacterized membrane protein YbhN, UPF0104 family	55654.4	62180.2	63443.1	56288.7	67726	32002.7	36541.7	62374.7	59611.3	59775.9	17856.2	17790.5	20100.7	19404.4	21224.2	22287.3	22665.1	23054.5	18486.4	26942.5
COG0393	Uncharacterized conserved protein YbjQ, UPF0145 family	28875.4	55224.6	33932.1	27016	37181.7	15808.3	31971.9	54845	53529.6	53460.4	14138.6	11102.3	16287.3	16510.5	18278.8	17240.4	13281.6	14360.5	11033.6	12813
COG0394	Protein-tyrosine-phosphatase	101395	73084.8	124271	110901	141044	40480.1	51857.2	82390.7	67947.9	64594.9	36694.1	37347.2	41345.7	40632.6	44120.9	45231.8	54047.9	53973.9	40689.2	67794.3
COG0395	ABC-type glycerol-3-phosphate transport system, permease component	100989	67334.4	124621	110462	137451	47158.6	42891.3	81876.9	67072.8	65563.9	39563.5	26390.8	35628.2	34352.8	35374.6	45525.4	26009.5	27264.1	25187.8	26800.8
COG0396	Fe-S cluster assembly ATPase SufC	17926.9	57119.8	24421.2	20561.1	24774.6	18484.1	34799.5	51249.9	53894.8	53667.2	12011.2	14531.4	15567.6	15671.6	17585.9	14166.1	21966.5	21612.4	15914.3	26780.8
COG0397	Uncharacterized conserved protein YdiU, UPF0061 family	9634.86	1658.8	16991.6	14230.5	21127.3	535.76	1522.75	6172.39	1815.6	864.55	8596.23	4458.94	6410.58	6352.68	6188.16	9265.23	3133.55	3372.46	3990.63	2902.19
COG0398	Uncharacterized membrane protein YdjX, TVP38/TMEM64 family, SNARE-associated domain	67073.2	105412	60900	55348.6	51267.2	58763.7	58703.8	98287.7	104744	109227	41924.8	32638	41762.7	41693.7	45344.7	44005.5	39036.2	39161	32997.8	42846.3
COG0399	dTDP-4-amino-4,6-dideoxygalactose transaminase	33002.9	13896.9	55680.4	48731.5	69462.1	5748.84	11682.1	21861.5	10575.5	7077.24	24467.6	20581.5	25089.9	25368.8	26888	29758.6	26166.4	26640.9	21220.8	30111.6
COG0400	Predicted esterase	10553.1	2298.53	18398.8	15409.7	22369.9	1060.67	2381.17	6304.54	2188.45	1204.22	2052.88	1000.44	1888.18	1735.51	1767.01	2972.13	704.18	1120.1	870.86	822.89
COG0401	Uncharacterized membrane protein YqaE, homolog of Blt101, UPF0057 family	1002.01	719.37	685.05	663.04	553.25	610.33	735.5	668.5	420.67	396.34	8291.54	6493.31	11252.2	10375.4	12984	9604.23	8801.34	9929.17	6663	8868.7
COG0402	Cytosine/adenosine deaminase or related metal-dependent hydrolase	42137.1	10075.1	70293.1	62393.8	88658.4	5633.12	11418.7	24614.4	8347.17	4324.82	27016.5	22404.5	24631.1	26121.4	24672.6	33742.7	29965.8	28955.7	24105.8	38231.5
COG0403	Glycine cleavage system protein P (pyridoxal-binding), N-terminal domain	418.5	80.5	856.89	606.42	763.34	5	32	253.42	84	37.5	209	97.83	378.67	306	311.17	613.42	49.33	14	8	32.75
COG0404	Glycine cleavage system T protein (aminomethyltransferase)	19970.8	3959.78	33649.5	28737.8	41809.8	1933.78	3444.67	12258.3	3928.25	2121.04	11030.5	7794.17	13546.1	12156.2	14621.6	14252.6	9261.84	11015.6	7659.47	9460.98
COG0405	Gamma-glutamyltranspeptidase	44778.2	7845.43	76872.2	66202.3	99470.3	2475.33	7171.5	28353.1	8560.67	4135.59	14779.1	9509.31	16760	14436.2	16762.8	20878.7	9768.26	12409.8	8996.14	10060.6
COG0406	Broad specificity phosphatase PhoE	266334	305425	250312	228140	223199	199536	174352	277938	296244	306300	35032.6	33754.8	35402.8	38056.5	37398.9	40462.2	46797.2	44988.2	36027.7	57140.5
COG0407	Uroporphyrinogen-III decarboxylase	14725.6	4396.78	22899.5	20732.8	27088.8	3284.78	4829.67	7281.49	2867.25	1703.79	13317.6	13256.5	16782.2	17489.4	19133.6	17152.7	21138.5	21286.2	14779.8	25395.6
COG0408	Coproporphyrinogen III oxidase	10419.3	2219.7	17503.1	14706.3	21369.9	1007	2048.17	6517.27	2110.67	1170.34	9747.21	7150.04	12485.5	11362	13878.7	12058.9	9031.76	10493	7171.6	9158.1
COG0409	Hydrogenase maturation factor	12793.8	3985.12	19372.3	18247.7	24469.3	2685.53	4585.5	6471.97	2532.67	1425.29	15250.2	12738.1	17434.3	16940.4	19170.5	17862.2	19386.7	19700.2	14062	23905.3
COG0410	ABC-type branched-chain amino acid transport system, ATPase component	82871.9	14534.7	128928	111433	164752	5944.33	16426	46731.7	14800.5	7338.99	20080.2	13684.3	21119.2	18225.2	20120.5	28419.4	13143	16327.7	12786	13747
COG0411	ABC-type branched-chain amino acid transport system, ATPase component	66408.8	12972.8	112230	97629.6	144365	5162.33	13287	41043.1	13075	6506.99	18722.2	13073.2	19980.6	17349.7	19344.5	26222.9	12960.5	15820.9	12313.9	13478.6
COG0412	Dienelactone hydrolase	46632.3	8666.28	79267.6	67947	101279	3151.11	7949.17	29487.8	9043.92	4575.88	23266.5	16014	28105.7	24894.4	29872.7	30702.6	18560	22359.1	15699.3	18962.5
COG0413	Ketopantoate hydroxymethyltransferase	11593.7	2541.78	19121.4	16088.4	22664.3	1571.03	2172.67	6946.74	2364.8	1428.49	13596.7	7365.04	15402.8	14207	16751.4	16124.6	9178.59	10584	7284.77	9308.78
COG0414	Panthothenate synthetase	14783.7	4421.53	22903.8	20783.2	27126.9	3288.28	4755.17	7279.56	2906.76	1729.74	16333.4	14004	18430.9	17950.6	20149.6	19300.7	20302.3	20520.4	15107.5	24778.4
COG0415	Deoxyribodipyrimidine photolyase	10218.5	2245.7	17336.9	14573.2	21396.9	981.33	2039.5	6593.27	2119.67	1180.34	9686.21	7137.54	12411.1	11213	13779.8	11916.2	8987.76	10441	7143.6	9131.1
COG0416	Fatty acid/phospholipid biosynthesis enzyme	50127.9	62614.8	52725.8	47092.6	52391.2	33125.1	38717.1	58651.4	59403.1	59892	20553.2	18038.7	22339.8	23356.2	24492.7	24261.5	25592.7	25273.1	19291.7	29887.2
COG0417	DNA polymerase elongation subunit (family B)	8534	1481.7	14606.9	12713	19197.9	460	1432.5	5500.5	1632	780	1729.54	821.64	1636.33	1422.42	1457	2566.57	580	1011.5	802	669.71
COG0418	Dihydroorotase	10246.3	2185.37	17113.1	14452.6	21021.9	1007	2038.17	6403.84	2068.67	1153.34	9710.21	7093.31	12455.6	11342	13844.7	11957.2	9019.34	10483.2	7171	9148.03
COG0419	DNA repair exonuclease SbcCD ATPase subunit	7235.92	9703.39	9202.14	9431.38	9337.75	5199.59	7818.25	4474.41	5863.96	5092.21	17542.5	15777.5	19184.7	19117.7	21179.4	19422.4	21821.1	21598.5	16801.1	26044
COG0420	DNA repair exonuclease SbcCD nuclease subunit	59247.3	63755.5	68145.7	61774	72717.4	33828.1	38674.3	62525.9	60052.9	60117.2	21065.5	19958.5	17869.6	19031.3	17994.4	23614.2	26732.7	24746.5	21441.5	35130.3
COG0421	Spermidine synthase	30448	7359.39	50390.6	44668.9	64545.9	3510.64	7958.58	17841.1	6037.66	3184.89	20913.8	17359	21876	20904.6	22815.2	25395	22282.9	22996.5	18122.6	26594.7
COG0422	Thiamine biosynthesis protein ThiC	13874.5	4197.22	21765.1	19752.7	26227.6	2803.34	4686.75	7187.3	2745.49	1562.59	15136.4	16285.7	17561.5	17206.3	19224.1	18068.1	21903.4	22033.3	17178.5	26193.5
COG0423	Glycyl-tRNA synthetase (class II)	1150.36	356.93	1504.94	1347.52	1215.25	655.09	180.58	484.36	292.57	294	6793.19	3644.67	4698.73	4857.58	4667.08	6504.66	2620.89	2396.11	3235.93	2351.36
COG0424	Predicted house-cleaning NTP pyrophosphatase, Maf/HAM1 superfamily	24530.4	6682	40539.4	35403.6	48981.6	4061.09	7078.25	13794.7	5022.57	2875.59	20980.6	18226.1	22285	21773.1	23745.8	24758	24146.8	24577.6	19185.1	28901.9
COG0425	TusA-related sulfurtransferase	16911.3	5765.26	24180.3	22177.3	28058.5	4565.92	6496.92	8742.54	3731.41	2632.02	38484.4	30629.9	46075.8	46936.1	52821.6	45878.8	44443	46353.7	32597.2	47863.6
COG0426	Flavorubredoxin	4455.19	2805.18	4942.06	5755.49	5377.17	2417.26	3439.74	1651.66	1140.83	866.04	27149.8	22690.8	25895.8	25988.4	27662.1	28872.7	26738.1	26174.8	23023.8	30318.2
COG0427	Acyl-CoA hydrolase	12376.2	3528.41	19461	18221	24345.6	2218.65	4033.67	6225.61	2282.58	1199.15	7902.92	6613.16	7611.91	7940.52	7633.34	9909.5	11088.2	10386.8	7786	15640.6
COG0428	Zinc transporter ZupT	4042.36	2607.97	4344.97	4174.26	4268.67	2201.64	4178.08	2472.11	1862.19	1299.79	16184.3	11362.8	17657.4	17559.2	19411.7	18248.2	13664.9	14288.8	11383.4	13733.9
COG0429	Predicted hydrolase of the alpha/beta-hydrolase fold	10138.3	2158.7	16834.8	14325.6	20793.6	1007	2009.17	6320.84	2048.67	1147.34	9688.21	7103.31	12448.3	11330	13852.7	11946.2	9023.09	10472.2	7167	9155.7
COG0430	RNA 3'-terminal phosphate cyclase	1032.01	731.17	837.76	759.17	625.17	610.33	735.5	714.17	410.67	384.34	8265	6480.17	11226	10331.7	12954.5	9592.33	8786.34	9929.17	6668	8846.99
COG0431	NAD(P)H-dependent FMN reductase	123050	132067	145150	126974	156722	67908.9	79557.2	134727	126933	125307	24341.2	17696.4	29237.8	27309	31408.2	31220.4	21282.8	24563.3	17484.7	21977.1
COG0432	Thiamin phosphate synthase YjbQ, UPF0047 family	9955.88	2198.89	16347.1	14168	20757.6	1030.64	2043.58	6398.66	2098.19	1160.94	12575.8	10534.2	14358.3	13362.1	15707.9	14636.1	11456.2	12701.1	10238.2	11265.8
COG0433	Archaeal DNA helicase HerA or a related bacterial ATPase, contains HAS-barrel and ATPase domains	3263.08	1642.7	4967.33	3810.63	4090.65	1394.83	1823.5	1765.8	1016.87	824.24	10290.4	8310.37	13335	13720.8	15697.6	12377.2	12298	13193.2	8812.04	12463.6
COG0434	Predicted TIM-barrel enzyme	12	26	10	1	7.42	0	0	36	15.8	26.2	124	9	324	247	250.34	501.5	0	3	0	1.6
COG0435	Glutathionyl-hydroquinone reductase	3543.59	1672.2	3975.75	3704.14	3651.92	2445.86	1822	1262.9	1020.5	890.04	8619.54	7381.21	11690.7	10907.4	13354.8	9869.07	10340.3	11379	7802.94	10822.1
COG0436	Aspartate/methionine/tyrosine aminotransferase	160428	115078	177767	162588	185001	84294	83947.6	104623	98821.5	93988.2	76200.6	62794.7	76404.4	77544.8	81136	86519.7	80969	80193.6	65274.3	94192.4
COG0437	Fe-S-cluster-containing dehydrogenase component	14047.4	5331.05	19017.7	16790.3	22809.4	3715.96	5661.08	9463.53	3875.66	2890.8	49455.9	37164.8	64043.2	62548.6	74395.4	58463	50777.9	56722.2	38517.6	50454.8
COG0438	Glycosyltransferase involved in cell wall bisynthesis	284887	379955	352282	302729	372900	172116	230154	375944	362929	359458	109721	74635.1	99873	100031	102724	121680	82474.3	83498.3	73202.1	91584.8
COG0439	Biotin carboxylase	11732	3810.12	19134.5	16312.8	23290	1500.33	5502	7831.4	3267.62	1847.74	11482.4	8739.04	14470.9	14875.2	16514.8	14322.3	12662.9	13673	9249.6	12831.1
COG0440	Acetolactate synthase, small subunit	17503.5	6554.7	26208.2	24253.5	30793.2	4230.28	8080.67	8667.11	4120.93	2480.59	17969.5	15660	20073	21128.4	22482.4	21189.7	24003.8	23768.1	17209.8	28501
COG0441	Threonyl-tRNA synthetase	51394.2	62916.7	54333.1	48483.4	53418.8	33724.6	38850.2	58914.8	59625.4	60117.5	20620.5	18123.7	22183.5	23361.2	24493.1	24052.3	25681.1	25340.8	19351	30014.5
COG0442	Prolyl-tRNA synthetase	50507	62674.6	53253.6	47487.6	52582.6	33156.3	38733.2	58741.8	59438.6	59919.3	20683.9	18084.7	22469.8	23576.6	24694.2	24476.7	25639.4	25323.8	19335.4	29992.5
COG0443	Molecular chaperone DnaK (HSP70)	89573.1	70305.7	117332	103262	134128	37574.4	45830.5	82594.8	67107.4	64050.2	46382	36453.9	52449	52114.7	57652.6	56432.8	47806.5	50855.7	37775.3	52000.5
COG0444	ABC-type dipeptide/oligopeptide/nickel transport system, ATPase component	101841	75363.3	108656	100575	112857	54011.1	50859.2	74252.4	68717.3	68120.6	50956.2	46795.3	57602.8	58948.8	64068.7	60421.8	68253.7	68422.4	50464.6	81205.8
COG0445	tRNA U34 5-carboxymethylaminomethyl modifying enzyme MnmG/GidA	50439.2	62671	53080.6	47405.2	52442.9	33145.8	38725.8	58711.8	59447.7	59925	20583.9	18100.2	22186.2	23327.6	24452.7	23996.8	25644.4	25336.8	19328	29973.5
COG0446	NADPH-dependent 2,4-dienoyl-CoA reductase, sulfur reductase, or a related oxidoreductase	32946.4	22581.9	39367.5	37090.6	39845.6	21064.3	17220.6	16491.1	17335.6	16033	14743.1	9054.71	11734.2	12144.3	11338.4	15903.1	8673.38	8208.19	8748.14	8898.34
COG0447	1,4-Dihydroxy-2-naphthoyl-CoA synthase	6663.24	9514.95	8558.32	8899.13	9023.17	4916.11	7676	4213.47	5603.69	4826.26	11651.9	12581.3	15192.1	16197.8	17939	14078.4	20889	20721.2	14258.5	25081.8
COG0448	ADP-glucose pyrophosphorylase	42640	25768.3	38304.8	39390.3	29804	36668.9	17712.6	12790	19550.9	19637.9	25766.3	14674.3	24959.7	25896.5	26996.1	27739.3	18185	18310.1	14739.2	18250.4
COG0449	Glucosamine 6-phosphate synthetase, contains amidotransferase and phosphosugar isomerase domains	76793.2	66998.7	97809.9	86353.1	110811	34843.6	42636.2	74868.2	64303.4	62250.5	24154.5	19707.7	25113.2	25458.2	26396.1	30154.3	26181.1	26777.8	20731	30631.1
COG0450	Alkyl hydroperoxide reductase subunit AhpC (peroxiredoxin)	32644.4	7369.33	52564.1	47036.4	66261.1	4682.59	7487.25	18486	6284.89	3462.04	17842.9	17373.5	19867.3	18956.2	20867.8	22646.5	22305.5	22996.3	18088.9	26639.6
COG0451	Nucleoside-diphosphate-sugar epimerase	117654	37617	184088	160339	227297	17861.2	34724.2	69203.3	30283	19223.5	67542.9	48443.8	74881.2	72501.7	80575.2	84635.8	64858.6	69723.4	50133.6	73814.6
COG0452	Phosphopantothenoylcysteine synthetase/decarboxylase	48854.9	61180.2	51694.9	45692	50528.8	32227.1	35472.2	57603.2	58334.5	59341.6	20088.5	16990.4	21557.2	22392.7	23872.1	23549.2	23756.1	23695.8	17994	27751.5
COG0455	MinD-like ATPase involved in chromosome partitioning or flagellar assembly	9834.16	1725.33	16973.4	14409.4	21125.8	1001.78	1407.5	5893.87	1830.29	976.45	5682.71	1823.5	4382.13	4043.07	3958.56	6842.79	1136.99	1313.14	1564.73	1070.14
COG0456	Ribosomal protein S18 acetylase RimI and related acetyltransferases	223081	246722	240239	210392	245387	130636	155857	243996	238006	239112	62267.7	52235.1	60808.7	62359.3	63376.2	72062.1	65489	64655.1	53835.6	75908.8
COG0457	Tetratricopeptide (TPR) repeat	8489	1380	14538.7	12658.3	19142.3	371	1262	5331.84	1573	723	1196	534	988	705	641.75	2056.01	172	479	466.67	210
COG0458	Carbamoylphosphate synthase large subunit	85237.4	119533	82871.6	73059.9	76474.8	62551.6	69349.8	108893	114892	117536	19917.8	17939.2	21417.3	22001.5	23419.2	22729.5	24361.6	24119.3	18789.5	29001.8
COG0459	Chaperonin GroEL (HSP60 family)	69301.6	65851.8	84721.2	74957.8	92795.8	35006.4	41512.8	69779.8	62907	61705.7	23013.5	19246.9	24172.9	24784.2	25782.8	28146.4	26035.1	26323.6	20294.3	30465.9
COG0460	Homoserine dehydrogenase	25729.3	12484.1	28994.8	26039.3	32895.9	6865.45	13610.7	11299.5	8753.45	6968.72	8852.7	8745.23	8391.4	9011.74	8242.73	11015.2	13499.2	12296.2	9840.82	18218.6
COG0461	Orotate phosphoribosyltransferase	51403.2	62929.7	54393.6	48517.2	53478.8	33718.6	38850.2	58935.8	59631.2	60138.7	20626.5	18129.7	22212.8	23359.2	24519.1	24058.3	25683.1	25350.8	19355	30021.1
COG0462	Phosphoribosylpyrophosphate synthetase	87960.7	121360	85955.8	76236.8	79779.5	64098.4	72855.8	110487	116298	118437	27954	22931.4	27585	29294.3	29863.2	30933.9	30152.2	29351.4	23907	34538.2
COG0463	Glycosyltransferase involved in cell wall bisynthesis	184556	215346	203499	180807	211038	110001	142021	198967	198158	195433	53915.1	51521.8	58057.3	62580.4	63040.8	64837.7	79194.9	76591.6	57033.2	98812.9
COG0464	AAA+-type ATPase, SpoVK/Ycf46/Vps4 family	1587.62	6625.77	3371.78	2665.26	3272.44	2020.31	4216.08	3056.99	4412.31	3787.1	2575.31	2419	1738.92	1847.09	1703.85	2377.22	1685.8	1558.22	2155.05	1466.54
COG0465	ATP-dependent Zn proteases	60196.8	64422	69519.9	61571.7	73132.6	34248.9	40192.3	64645.7	61305.2	60960.7	29499.8	23385.8	29009.5	29880.7	30753	34394.4	29285.1	28946.4	24015.3	33223.4
COG0466	ATP-dependent Lon protease, bacterial type	13963.4	4264.47	21924.3	19906.3	26354.5	2790.31	4761.25	7371.49	2798.99	1630.64	19967.1	16858.2	21385	22212.1	23710.6	23524.8	23712.7	23669.3	17967.2	27677.1
COG0467	RecA-superfamily ATPase, KaiC/GvpD/RAD55 family	141	2	270.2	198	283	0	7	88.2	24	12	46	26.8	20.94	17	26	54	5.75	16.6	1.2	4.8
COG0468	RecA/RadA recombinase	51376.2	62931.7	54336.4	48485.2	53394.5	33724.6	38850.2	58907.8	59623.4	60104.5	20602.5	18111.7	22182.5	23349.2	24473.1	24030.3	25662.1	25340.8	19351	30002.5
COG0469	Pyruvate kinase	52138.5	63662.9	54771.4	48958.3	53916	34325.8	39609.2	59703.7	60061.1	60499.1	35458.4	28089.7	37924.3	38309.7	41875.6	39848.3	36931.2	37554.4	29158.5	41007.3
COG0471	Di- and tricarboxylate transporter	46610.8	24716.1	53133.7	55044.7	59579	17975.3	28679.8	14942.8	12249	9725.19	47667.4	61687.8	60747	67444.1	70993.2	59265.3	106852	102321	72160.1	136980
COG0472	UDP-N-acetylmuramyl pentapeptide phosphotransferase/UDP-N-acetylglucosamine-1-phosphate transferase	110247	126942	121794	108582	124983	67545	78741.3	122717	120523	120677	42045.7	36583.1	44950.3	47004.1	49223.6	49726.8	51373.3	51059.7	39082.9	60079.3
COG0473	Isocitrate/isopropylmalate dehydrogenase	26115.7	8168.45	40992.4	36433.4	49732.9	4815.81	10119.2	14921.5	6168.8	3686.43	27779	22744.3	32960.1	32773.6	36687.2	34051	32956.3	34191.3	24332.4	37548.3
COG0474	Magnesium-transporting ATPase (P-type)	199050	274230	174186	153314	145617	157555	149797	254191	272873	285548	46058.7	25560.3	39492.1	39365.5	40354.4	48661	24098.8	24107.5	23788	23714.3
COG0475	Kef-type K+ transport system, membrane component KefB	89736.8	123936	94283.1	81034.2	91729	61906.9	69000.3	115980	119169	121110	25901.9	14925.6	24580.7	24865.5	26486.9	28775.6	15774	17113.2	14143.4	15204.8
COG0476	Molybdopterin or thiamine biosynthesis adenylyltransferase	21518.3	4718.15	34743.8	29764.1	42702.4	2655.28	4286.34	13075.9	4452.09	2706.88	20540.2	14731.4	26121.9	25010.8	29553.8	25656	19811.4	22502.1	15063.8	19760.5
COG0479	Succinate dehydrogenase/fumarate reductase, Fe-S protein subunit	24199.9	6488.65	38066.7	34092.2	46752.6	4257.11	6827.17	13267.9	4853.39	2815.58	22591.8	20261.3	28644.9	28250.5	32478.8	28185	30095.1	31701.1	21906.3	34497.5
COG0480	Translation elongation factor EF-G, a GTPase	99867.6	124976	105665	94825.9	104823	66261.2	76761.9	116003	118056	119281	40182	38120	38666.4	41284	41198.7	45158.1	53200.4	50460.1	41063.4	66331
COG0481	Translation elongation factor EF-4, membrane-bound GTPase	51364.2	62908.4	54322.9	48472	53390.8	33718.6	38850.2	58899.8	59610.8	60106.7	20594.5	18103.7	22172.5	23345.2	24472.1	24014.9	25662.1	25340.8	19351	30002.5
COG0482	tRNA U34 2-thiouridine synthase MnmA/TrmU, contains the PP-loop ATPase domain	51400.3	62929.6	54394	48506.9	53445.8	33716.9	38885.3	59077.1	59657.3	60123.8	27287.9	21673.9	26815.9	28108.2	29018.9	30332	28194.1	27693.9	22535.1	32226.4
COG0483	Archaeal fructose-1,6-bisphosphatase or related enzyme of inositol monophosphatase family	17531.3	11356.9	27741.5	23706.5	31170.8	5902.12	10182.7	11946.5	8586.05	6489.26	11815	8991.73	14703.6	15134.3	16752.3	14770.5	12765.3	13796.4	9331.58	12990.1
COG0484	DnaJ-class molecular chaperone with C-terminal Zn finger domain	52845.4	63249.8	57104.8	50460.6	55644.5	34291.4	39013.8	59526.2	59895.4	60350.9	20758.2	18210.9	22296	23464.9	24605.5	24231.6	25712.8	25387.6	19384.6	30084.5
COG0486	tRNA U34 5-carboxymethylaminomethyl modifying GTPase MnmE/TrmE	50443.2	62660	53077.9	47405.9	52440.9	33145.8	38725.8	58687.5	59431.7	59911	20567.9	18075.2	22155.2	23323.6	24452.7	23990.5	25639.4	25323.8	19322	29960.5
COG0488	ATPase components of ABC transporters with duplicated ATPase domains	212686	297141	226494	199165	222516	146913	179648	281310	285813	288584	81719.8	71047.8	87339.8	90378	95322.4	95205.1	95010.1	94504.4	74328.4	108352
COG0489	Chromosome partitioning ATPase, Mrp family, contains Fe-S cluster	57374.3	71757.9	63000.2	57167.6	62469	38064.9	45792.3	62771.3	64876.4	64542.5	29734.6	27473.2	29597.9	31642.1	32251.6	33314.3	38685.1	36974.2	29460	47162.3
COG0490	K+/H+ antiporter YhaU, regulatory subunit KhtT	42.67	22	31.22	32	60	0	0	32	20	26	52	51	24.33	42	48.92	44.67	38	0	6.67	39
COG0491	Glyoxylase or a related metal-dependent hydrolase, beta-lactamase superfamily II	89152.9	20239.2	147989	128951	182438	11958.5	21279.8	51440.2	17788.3	9576.43	48749.7	39781	50925.8	50940.8	53328.2	62645	51471.2	52655.8	41012.8	59879.1
COG0492	Thioredoxin reductase	114368	125638	131228	115053	138295	65637.1	77133.6	127850	121731	121273	54747.6	37850	47157.7	48448.1	48021.7	60018.8	40126.1	39503.9	37061.4	43500.9
COG0493	NADPH-dependent glutamate synthase beta chain or related oxidoreductase	28530.2	9456.69	43212.6	39322.6	51967.9	7245.12	10722.2	15583.4	6450.3	4165.57	50201.4	39926.2	54763.7	53222.8	60090.9	56675.1	53681.4	55249.3	41939.8	62333.4
COG0494	8-oxo-dGTP pyrophosphatase MutT and related house-cleaning NTP pyrophosphohydrolases, NUDIX family	90665.1	115035	102920	88405.6	109355	50344.8	71958.9	118432	111881	111100	50727.9	40016.8	60925.2	61474.3	68973.2	61265.7	56245.7	59516.2	41992.9	60213.2
COG0495	Leucyl-tRNA synthetase	51358.2	62905.7	54313.6	48471.2	53385.8	33718.6	38850.2	58879.8	59610.4	60104.5	20597.5	18103.7	22172.5	23343.2	24472.1	24008.3	25662.1	25340.8	19351	30001.5
COG0496	Broad specificity polyphosphatase and 5'/3'-nucleotidase SurE	13514.2	4139.78	21281.3	19416.6	26000.6	2682.33	4696.5	7120.44	2680.67	1502.34	12986.3	13172.2	16280.6	16993.4	18688.3	16449.2	21040.5	21225.2	14713.3	25313.6
COG0497	DNA repair ATPase RecN	34637.7	58814.2	41056.1	34442.7	44729.3	19307.1	38061.2	57199.8	55852.4	55168.5	20592.5	18066.7	22167	23339.7	24468.1	24001.3	25657.6	25336.3	19351	29980.5
COG0498	Threonine synthase	43475.9	17234.3	43030.3	40845.3	42252.2	21875.3	15224.2	13689.5	12880.4	12301.4	18159.2	15675	20499.5	21559.7	22852.2	21763.8	23985	23776.9	17224.7	28523.1
COG0499	S-adenosylhomocysteine hydrolase	12817.5	3434.41	21071	19020.6	25663.8	2121.95	3893.67	6397.83	2272.75	1133.2	3668.67	6282.23	3897.46	4341.6	3947.75	5142.91	10598.8	9798.8	7376.27	15106.6
COG0500	SAM-dependent methyltransferase	0	0	2	3	0	0	0	1	0	0	0	0	0	0	0	0	4	0	4	0
COG0501	Zn-dependent protease with chaperone function	71144.5	66855.6	86519.3	76236.8	93719.1	35886.7	42347.2	71241.6	63702.6	62901.9	33858	28269.3	42806.5	42696.1	48656.7	42230.1	41262.7	43953.8	30053.1	45419
COG0502	Biotin synthase or related enzyme	17278.2	6148.82	25715.4	24656.5	30823.3	4530.4	7368.83	7799.02	3337.39	1926.14	25252.2	25860.4	26417.7	27949.2	28941.9	29409.5	36524.8	35158.7	27932.6	44615.2
COG0503	Adenine/guanine phosphoribosyltransferase or related PRPP-binding protein	128706	182470	121494	109127	110867	96660.4	110461	163127	174000	177522	49302.9	41790	50170	53279.7	54909.6	54916.6	55700.4	54248.7	43743.9	63705.7
COG0504	CTP synthase (UTP-ammonia lyase)	51286.2	62899	54269.4	48372.9	53301.9	33694.8	38846.2	58877.6	59599.6	60098.2	20494.5	18102.7	21865.5	23118.2	24247.1	23541.1	25661.3	25339.6	19351	30001
COG0505	Carbamoylphosphate synthase small subunit	85190.9	119513	82819.9	73007.9	76441.8	62543.6	69349.8	108810	114872	117508	19963.3	17876.7	21686	22191	23591.1	23125.7	24337.1	24100.3	18778	28965.5
COG0506	Proline dehydrogenase	180.67	28.33	252.72	252	309	0	0	86	49	35	79	70.33	53.33	61	75.75	63.34	53.67	0	9.34	48
COG0507	ATP-dependent exoDNAse (exonuclease V), alpha subunit, helicase superfamily I	41177.4	61199.3	37065.1	33744.9	32267.4	32749.1	37423.1	52929.2	57761.1	59113.8	19118.9	17412.4	20954.8	22370.6	23551	21604.6	25390	24765.8	18812.7	29639.4
COG0508	Pyruvate/2-oxoglutarate dehydrogenase complex, dihydrolipoamide acyltransferase (E2) component	18921.8	12124.8	29376.5	24968.6	32209.4	6431.78	10953.3	12793.8	9013.07	6903.93	21598	15991.6	27695.5	28424.6	32143.6	26955.9	23395.4	25299.9	16739.7	23310.2
COG0509	Glycine cleavage system H protein (lipoate-binding)	13264.9	3241.53	20864.4	17943.4	24630.1	2738.08	3288.17	7311.78	2866.67	1920.59	10020.6	7226.54	12990.8	11814.4	14333.3	12627.8	9132.34	10534.2	7216.6	9268.68
COG0510	Thiamine kinase and related kinases	4947.25	9074.41	6045.41	5859.63	6418.27	4163.45	8346.66	4991.61	6187.2	5011.94	17884.9	13486	18133.8	17896.4	19777.8	18702.8	14922.4	15462	13330.7	14786.3
COG0511	Biotin carboxyl carrier protein	23383.9	11122.6	24915.9	21828.5	28446.6	6046.81	11914.2	11334.1	8379.87	6427.68	18549.6	12411.7	19676.7	20140.1	21589.1	21402.9	15297.1	16105.3	12482.5	15140.3
COG0512	Anthranilate/para-aminobenzoate synthase component II	15870.2	5492.05	23718.1	21862.3	28016.3	3604.59	7384.75	8479.61	3842.44	2314.74	21387.1	17544.1	22872.5	25134.2	25823.8	25526.9	25814.7	25442.1	18946.1	29394.9
COG0513	Superfamily II DNA and RNA helicase	167558	190137	187181	165178	193415	100282	117247	187523	181639	181599	74916.4	57524.1	80744.2	82194.7	88460.8	87949.5	76878.7	78848.8	60059.8	85516.2
COG0514	Superfamily II DNA helicase RecQ	47730.5	54803.3	49474.4	43841.1	48099.8	30538	31280.2	55036.1	54036.2	55599.2	26556.2	20508.4	25915.5	26840	28147.4	29744.5	26265	25990.9	21163.8	29924.3
COG0515	Serine/threonine protein kinase	44853	61573.2	44113.7	39084.4	37965.1	34530.9	37131.6	53796.9	58305.8	59673	10208.6	10864	8780.68	9977.01	9066.01	10667.6	15067.8	13403.2	11612.4	19734.4
COG0516	IMP dehydrogenase/GMP reductase	93711	124405	92509.4	83463.2	86372.5	67419.1	76366.8	111686	117545	119461	31703.5	31491.5	36880.9	38234.6	41278.2	36817.1	46776.1	46172.5	34290.2	56034.2
COG0517	CBS domain	35111.6	4929.54	47546.2	41415.2	60998.3	1996.62	5768.16	16729.9	5024.63	2464.9	12669.2	7383.24	9455.66	8779.85	8339.44	15191.1	4661.95	5167.93	6454.64	4219.72
COG0518	GMP synthase - Glutamine amidotransferase domain	44325.6	64738.6	47439.7	40630.1	46450	31291	36065.6	58636.3	61343.3	61950.3	3663.58	2839.97	2791.61	2709.71	2422.37	4405.51	1695.32	1883.87	2362.31	1607.34
COG0519	GMP synthase, PP-ATPase domain/subunit	51361.2	62910.7	54327.1	48478.2	53392.3	33718.6	38850.2	58918.6	59610.4	60107.5	20597.5	18121.7	22176.5	23351.2	24484.1	24032.3	25662.1	25340.8	19355	30008.5
COG0520	Selenocysteine lyase/Cysteine desulfurase	28216.8	59396.8	41253.2	35026.8	45790.5	19561.8	36967.7	57965	56107.9	54911.9	36369.9	29260.9	38854.7	39230.8	42746.5	41343.1	37813.8	38363.1	30191.1	41813.4
COG0521	Molybdopterin biosynthesis enzyme MoaB	15788.2	5230.42	23421.8	21367.8	27590.2	3918.67	5604.75	8035.71	3388.79	2207.63	28200.5	23284.5	32642.2	32546.9	36614.1	32983.4	32485.2	33573.5	24623.2	36496.7
COG0522	Ribosomal protein S4 or related protein	51416.8	62925.5	54392.1	48531	53447.1	33738.9	38885.3	59017.7	59637.4	60110.6	27260.6	21627.4	26780.9	28125.9	29034.6	30404.9	28193.9	27677.2	22530.1	32219.1
COG0523	GTPase, G3E family	32158	7819.75	52280.4	46323.8	65948.4	4151.17	7980.75	18831.3	6421.79	3467.63	29391.3	24010.7	33040.8	31234.2	35824.2	34935.9	31087.3	32954.9	24794.3	35508.1
COG0524	Sugar or nucleoside kinase, ribokinase family	113943	76393.4	153812	135959	179178	43261	49604.2	96664.4	71965.1	67492.9	99065.7	72884.7	107466	104406	117223	114558	87328.4	93881.8	73362.6	91132.6
COG0525	Valyl-tRNA synthetase	51361.2	62905.7	54331.6	48467.5	53390.8	33718.6	38850.2	58898.8	59610.4	60104.5	20596.5	18103.7	22174.8	23359.2	24473.8	24012.3	25662.1	25340.8	19357.7	30017.5
COG0526	Thiol-disulfide isomerase or thioredoxin	78954	68336.1	114519	99476.4	131509	34782.9	43047.8	81946.5	66583.7	62970.5	18801.7	12142	20934.4	22156.1	22642.8	26232.7	16022.8	17800.1	12295.6	16001.8
COG0527	Aspartokinase	53237.7	18990.1	45518.8	42858.9	43698	23518.2	18683.2	15486.5	14002.9	13480.6	38500.6	31520.2	46334.8	46857.8	52697.1	45869.4	44998.9	46761.4	33387.7	49125.7
COG0528	Uridylate kinase	51387.2	62905.7	54362.1	48557.2	53444.8	33718.6	38850.2	58922.8	59610.4	60104.5	20597.5	18119.7	22186.5	23345.2	24472.1	24036.3	25670.1	25340.8	19351	30002.5
COG0529	Adenylylsulfate kinase or related kinase	9872.68	2171.7	16244.6	14005.7	20629.9	981.33	2000.5	6304.17	2058.67	1155.34	9580.54	7093.31	12330.3	11184.4	13739.8	11759.6	9020.09	10420.2	7134.67	9131.7
COG0530	Ca2+/Na+ antiporter	10113	2260.64	16721.1	14271.1	20776.7	1078.64	2154.58	6558.99	2136.98	1214.44	17005.2	10068.5	18225	18297.2	20125.1	20031.1	12525.7	13695.9	10125.4	12161
COG0531	Amino acid transporter	423159	579190	437924	383847	424918	301481	322670	553845	566323	579732	133822	88385.5	133493	130645	142236	149522	101811	107316	87818.2	109391
COG0532	Translation initiation factor IF-2, a GTPase	51361.2	62905.7	54322.6	48471.2	53390.8	33718.6	38850.2	58898.8	59610.4	60104.5	20597.5	18103.7	22172.5	23345.2	24472.1	24014.3	25662.1	25340.8	19351	30002.5
COG0533	tRNA A37 threonylcarbamoyltransferase TsaD	54603.7	64821.7	58287.1	53259.2	57964.8	35419.6	41428.2	59328.5	60166.9	60447.7	22882	23720.7	25131.5	26913.2	27709.4	27151.1	36017.3	34580.1	26217.5	44799
COG0534	Na+-driven multidrug efflux pump	79345.4	43534.1	95932.8	90509.1	105960	35466	41171	37841	30682.3	25317.6	107235	79236.4	98926.1	100409	103450	116673	93150.4	90918.2	80108.3	104878
COG0535	Radical SAM superfamily enzyme, MoaA/NifB/PqqE/SkfB family	26482.9	4410.16	45763.9	39498.7	59451.2	1266.2	3855	16867.2	4986.22	2387.15	12472.7	4239.94	9445.87	8531.39	8376.71	15408.7	2436.74	3130.13	3549.31	2361.09
COG0536	GTPase involved in cell partioning and DNA repair	51361.2	62905.7	54322.6	48471.2	53390.8	33718.6	38850.2	58898.8	59610.4	60104.5	20597.5	18103.7	22172.5	23345.2	24472.1	24014.3	25662.1	25340.8	19351	30002.5
COG0537	Diadenosine tetraphosphate (Ap4A) hydrolase or other HIT family hydrolase	70758	66584.6	88028.8	77018.4	95502	35362	42351.4	70637.7	63353.3	62066.9	24198.8	21305.9	25249.1	26023.5	26924.8	29401	28451.8	28544.8	22453.7	33197.2
COG0538	Isocitrate dehydrogenase	11805.7	3881.45	19199.1	16345.1	23492.2	1582.33	5447	7968.57	3384.59	2018.94	13941.5	8438.54	15728.1	14872.4	17061.6	16019	11049	12191	8604.6	11487.5
COG0539	Ribosomal protein S1	23111.4	11065.3	25090.5	21563.7	28406.2	5689.78	11819.2	11081.8	8209.87	6198.69	11576.8	8805.04	14537.7	14963.8	16588.6	14425.5	12708.6	13729	9285.1	12882.2
COG0540	Aspartate carbamoyltransferase, catalytic chain	59822.8	64276.7	68853.4	61092.6	72569.8	34156.6	40054.2	64178.8	61179.4	60802.5	20621.2	18218	21909.7	21618.8	23210.1	24242	24148.1	24276.8	19111	28842.5
COG0541	Signal recognition particle GTPase	51361.2	62905.7	54322.6	48471.2	53390.8	33718.6	38850.2	58898.8	59610.4	60104.5	20594.5	18103.7	22172.5	23345.2	24472.1	24014.3	25662.1	25340.8	19351	30002.5
COG0542	ATP-dependent Clp protease ATP-binding subunit ClpA	164695	200015	186279	163347	192902	100969	121108	190422	188763	187905	46420.8	34235.1	47205.8	47323	49840.1	54493.5	42626.9	43772.1	34928.7	47566.7
COG0543	NAD(P)H-flavin reductase	32587.4	8705.3	53296.4	47311	67400.2	4200.96	10558.4	19881.8	7284.82	3893.64	48624.7	32783.6	41797.4	41598	42328.2	52600.4	34396.5	34058.3	32244.4	37808.9
COG0544	FKBP-type peptidyl-prolyl cis-trans isomerase (trigger factor)	51448.2	62951.7	54454.6	48553.2	53540.3	33852.6	38892.2	58948.8	59647.2	60158.7	20626.5	18168.7	22198.5	23356.7	24500.2	24047.3	25740.1	25386.8	19389	30082.1
COG0545	FKBP-type peptidyl-prolyl cis-trans isomerase	2682.15	1616.4	2751.34	2331.65	1924.17	1246.33	1640.67	1874.84	954.34	867.68	19049.2	13913.6	25165.6	25879.8	29989.4	23109.5	21045.3	23044.3	14805.7	20663.2
COG0546	Phosphoglycolate phosphatase, HAD superfamily	77742.3	30514.5	103181	90964.1	124573	14517.3	34021.4	40219.1	23049.1	16125.2	33300.3	28779.1	33511	34814.4	34781.6	41362.3	40076	39320.7	30841.5	49176.4
COG0547	Anthranilate phosphoribosyltransferase	25309	7521.9	39231.5	35201.2	47905.5	4543.11	9275.17	14375	5797.09	3398.23	23024	20612.3	29052.8	28875.6	32892.3	28787.4	30536.6	31958.1	22178.1	34856.7
COG0548	Acetylglutamate kinase	25559	7585.07	40027.5	35649.6	48439	4580.61	9510.67	14646.7	5815.99	3429.2	28653.8	22263.3	33718.5	34750.6	38115.4	35162.8	33170.1	34376.3	23985.3	37043.6
COG0549	Carbamate kinase	28995.6	7169.81	18414.4	19169.4	13160.4	18013.1	7416.08	4378.4	5919.27	6576.31	16826.6	11078.1	18459.3	18791	20763.2	18376.8	14684.4	15540.6	11521.7	14718.1
COG0550	DNA topoisomerase IA	73556.9	73952.1	77798.7	70021.3	81339.1	39012	49788.4	68940.8	66887.7	65660.8	47357.9	38449.5	48749.5	50736.3	53132.1	54554.4	51893.5	51295.7	40483.2	59880.7
COG0551	ssDNA-binding Zn-finger and Zn-ribbon domains of topoisomerase 1	1027.03	725.14	708.37	723.8	566.79	619.64	849.58	781.42	427.98	386.19	11545.1	8958.48	13912.6	14347.5	16264.5	13325.9	11968.5	12839.9	9260.61	11528.2
COG0552	Signal recognition particle GTPase	51361.2	62905.7	54322.6	48471.2	53390.8	33718.6	38850.2	58898.8	59610.4	60104.5	20594.5	18103.7	22172.5	23345.2	24472.1	24014.3	25662.1	25340.8	19351	30002.5
COG0553	Superfamily II DNA or RNA helicase, SNF2 family	21449.3	6425.82	17989.9	18654.1	12791.7	16913.1	4381.83	4111.85	5571.42	6294.49	22741.1	13351	22129.9	22963.6	24291.1	24643.3	15309	15787	13103.6	14509.2
COG0554	Glycerol kinase	23860.7	11496.4	26841.9	22764.2	29911.2	6264.92	11869.6	11574.3	8716.45	6975.53	18169.1	11532.2	19349.6	19599.8	21136.1	21458.9	13746.6	14648.6	11347.7	13199.9
COG0555	ABC-type sulfate transport system, permease component	27086.1	4917.62	45559.4	39529	58993.8	1759.5	4561.67	16959.5	5181.17	2590.59	12108.2	8181.71	14636.2	12800	15248.7	16440.8	9330.09	11385	8057.6	9522.6
COG0556	Excinuclease UvrABC helicase subunit UvrB	51357.8	62905.7	54322.6	48476.2	53387.1	33718.6	38850.2	58898.8	59610.4	60104.5	20594.5	18103.7	22172.5	23345.2	24472.1	24014.3	25662.1	25340.8	19351	30002.5
COG0557	Exoribonuclease R	59061.2	64071.6	68038.6	60287.1	71943.1	33516.8	39987.8	64141.8	61023.1	60653.3	21824.9	18643.2	23187.8	24077.6	25140.4	26095	25814.4	25795.8	19791.7	30188.5
COG0558	Phosphatidylglycerophosphate synthase	67656.6	64912.7	83152.6	71816.7	90173.9	34204	39965.8	70670.9	62990.1	61927.1	32819.4	23961	35605.1	34889.8	38698.3	38651.3	27437.6	29906.9	23612.8	27265.5
COG0559	Branched-chain amino acid ABC-type transport system, permease component	75231.3	14409.5	127738	110868	164322	5533.33	14546	46635.9	14738.5	7293.99	20046	13673.9	21094.6	18195.2	20101	28454.8	13163	16345.3	12787.2	13741
COG0560	Phosphoserine phosphatase	33509.2	7946.32	54451.1	46738.6	66441	4637.44	9072.75	20683.2	7428.47	4158.73	38543.9	25913	39460.6	38759.9	42264.7	44536.9	28668.2	30948.8	25445.7	28174
COG0561	Hydroxymethylpyrimidine pyrophosphatase and other HAD family phosphatases	352193	525774	319616	289736	274655	292854	304879	469301	509680	525468	110771	84208.4	103758	111285	111397	117968	105203	101020	86586	117917
COG0562	UDP-galactopyranose mutase	11524.3	8824	6809.02	5584.08	5912.5	3660.28	9565	4713.85	6279.69	5684.52	679.42	1213.5	795	1147.42	784.84	559.88	1963.17	1680	1397.83	2301.1
COG0563	Adenylate kinase or related kinase	53974.4	64630.7	57162	51309.9	56441.3	34990.3	42259.8	60361.4	60939.8	60986.4	20947.5	18456.7	22527.5	23941.2	24818.8	24491.1	26085.8	25586.8	19620.7	30395.5
COG0564	Pseudouridylate synthase, 23S rRNA- or tRNA-specific	148894	195047	152339	136776	145068	103350	120120	174763	182123	183825	70291.5	60748.7	78310.8	82539.5	88075.4	81792.9	87419.6	87103.9	64994.3	100156
COG0565	tRNA C32,U32 (ribose-2'-O)-methylase TrmJ or a related methyltransferase	11425.4	2932.74	18166.8	15393	21902.2	1617.33	2862.67	7219.77	2521.34	1551.68	19176.2	14068.4	24975.2	24151.8	28750.7	23437.5	19526.8	21983.1	14551.6	19405.8
COG0566	tRNA G18 (ribose-2'-O)-methylase SpoU	112077	126373	111315	99172.5	108200	69155.2	79960	118028	119649	120680	41311	36278.4	44451.6	46841.2	49119.3	48026.8	51353.1	50695.7	38762.2	60108.8
COG0567	2-oxoglutarate dehydrogenase complex, dehydrogenase (E1) component, and related enzymes	11496.2	2469.78	18900.8	15974.3	22531.8	1570.78	2251.67	6818.66	2306.25	1369.54	10955.6	7647.54	13763.6	13834.4	15838.4	13915	10788.8	12063	7911.27	10610.4
COG0568	DNA-directed RNA polymerase, sigma subunit (sigma70/sigma32)	103986	70392.2	119699	103752	134578	37305.7	49270.4	82728.6	67094.1	64043.8	43638.7	33960.3	50579.2	49978.1	55469.8	54238.5	45752.9	48819	35319.6	50126.8
COG0569	Trk K+ transport system, NAD-binding component	42237.7	20650.7	48481.8	48416.3	49167.6	25521.5	18758.6	15257.9	14591.8	13031.5	23006	23969.6	25138.7	27139.5	27681.8	27055.9	36490.5	34815	26516.6	45242.8
COG0571	dsRNA-specific ribonuclease	51362.6	62910.7	54320.6	48471.2	53390.8	33718.6	38850.2	58898.8	59614.4	60104.5	20597.5	18103.7	22178.5	23345.2	24472.1	24014.3	25662.1	25340.8	19351	30002.5
COG0572	Uridine kinase	45535.9	59502.9	33667.6	29277.6	27593	31492.5	36747.2	52746.1	57352.9	58945.1	23683.9	15393.6	22948.2	23815.8	25135.8	25316.8	17606.8	17908.4	15148.5	17137.1
COG0573	ABC-type phosphate transport system, permease component	50440.8	62476.9	53181.8	46946.8	52109.8	33657.6	38919.2	58861.1	59698.4	60247.2	19444.2	17620.2	20924.7	20902.8	22538.1	22193.5	23938.5	23798.1	18643	28585.2
COG0574	Phosphoenolpyruvate synthase/pyruvate phosphate dikinase	21798.2	4489.22	23093.9	20502.4	26836.6	3265.31	6566.25	7493.25	2962.99	1896.39	18849.7	16462.5	20198.2	19834.9	21819.2	21687.5	22019.4	22108.3	17254.9	26293.5
COG0575	CDP-diglyceride synthetase	51353.2	62887.7	54305.6	48458.5	53379.8	33718.6	38850.2	58887.5	59603.4	60101.5	20494.5	18101.7	21863.2	23118.2	24254.1	23537.3	25662.1	25340.8	19351.7	30001.1
COG0576	Molecular chaperone GrpE (heat shock protein)	51387.3	62916.5	54373.1	48514.9	53433.8	33727.9	38885.3	58984.2	59627.7	60109.3	23021.9	20456.4	23818.7	25130.3	26081.4	26263	27331.1	26889.8	21484.7	31463.5
COG0577	ABC-type antimicrobial peptide transport system, permease component	9304.32	10868.7	11848	12448	12497.9	6581.76	10435.1	5537.17	6857.63	5581.37	6314.65	10414.2	5979.65	7211.5	6352.84	6837.98	14895.7	13230.4	11395.8	19497.2
COG0578	Glycerol-3-phosphate dehydrogenase	13756.8	10236.1	22457.1	19017.5	26445.4	4209.06	7944.5	10550.6	7398.84	5861.08	19140.5	14113.2	24878.2	24039.7	28667.8	23346.5	19533.7	21961.1	14539.3	19438.5
COG0579	L-2-hydroxyglutarate oxidase LhgO	11111.4	2602.67	17773.9	15370	21722.1	1681.04	2411.74	7006.34	2414.6	1477.34	26023.1	16866.5	24024.3	23353.2	25464.5	27559.9	16223.3	17263	16027.4	15535.4
COG0580	Glycerol uptake facilitator and related aquaporins (Major Intrinsic Protein Family)	77352.3	78332.9	74823	64558.3	76909.3	39113	53830.7	71421.4	71314.3	69632.9	34040.9	23045.4	35922.4	35784.1	39283.3	38196.8	27828	29703	23145.6	27959.8
COG0581	ABC-type phosphate transport system, permease component	50419.1	62475.1	53160.5	46928.6	52096.6	33667.8	38919.2	58859.8	59702.6	60244.2	19529.2	17632.2	20992.7	20991.8	22561.1	22216.5	23938.5	23798.1	18643	28585.2
COG0582	Integrase	19662.1	4164.47	33296.6	28325.6	41308.4	1734	4078.17	12866.3	4021.34	2171.34	14483.5	9405.79	17555.1	17639.7	19993.2	18336.8	12670	14767	9804.6	12705.8
COG0583	DNA-binding transcriptional regulator, LysR family	329061	249413	345892	310713	363784	150540	180289	240971	221909	216313	161762	149332	188181	195835	211134	197651	224643	224782	162736	266962
COG0584	Glycerophosphoryl diester phosphodiesterase	79987.7	110234	76020.4	65341.3	68301.8	58419.1	60200.7	105455	109244	113082	28953.4	20464.7	32265.6	31604.1	35823.3	33315.8	23922.5	25930.5	19946.1	23375.1
COG0585	tRNA(Glu) U13 pseudouridine synthase TruD	1488.41	762.37	1824.76	1377.65	1276.59	636	826.17	894.84	450.67	404.34	9570.94	6958.31	12648.5	13005.8	15044.7	11614.6	10547.1	11554.2	7419	10315.7
COG0586	Uncharacterized membrane protein DedA, SNARE-associated domain	122025	126528	143033	125158	153705	65549.7	74333.3	132248	121913	121391	81057.4	57319.7	86436.4	83531.8	94186.6	91701.2	68211.3	73298.7	57443.5	71618
COG0587	DNA polymerase III, alpha subunit	69649.3	65955.9	85727.8	75507.1	93587.6	34998.3	41502.7	70025.4	62977.9	61762.8	20719.4	16958.3	22606	23079.8	24279.2	26080	24378.1	24782.7	18171.6	29019.8
COG0588	Phosphoglycerate mutase (BPG-dependent)	81216.7	117462	77442.1	67322.1	70894.5	60742.6	66783	108011	114218	117139	11480.1	8925.44	14491.7	14906.7	16556.8	14189.9	12637	13662.8	9245.2	12888.6
COG0589	Nucleotide-binding universal stress protein, UspA family	173163	149698	228826	199771	262625	74694	93730.2	167250	140902	134539	71641.7	52730.7	87451.8	82838.8	96130.6	89930.7	70508.2	78622.8	54522.1	75576.8
COG0590	tRNA(Arg) A34 adenosine deaminase TadA	48494.7	61184.2	51155.9	44179.4	49540.5	32022.6	36289.2	58826.2	59166.4	59872	18573.2	12592.6	19652.7	20112.2	21646	21623.1	15356.6	16143.6	12504.6	15258.6
COG0591	Na+/proline symporter	17935.3	11411.2	27338.7	24982.2	31309.2	6587.87	9170.25	10611.8	7621.02	5945.59	20434.1	16994.2	22407.6	22993.7	24501.8	25003.1	23838.5	23712.3	18016.5	27812.2
COG0592	DNA polymerase III sliding clamp (beta) subunit, PCNA homolog	51365.2	62916.7	54334.1	48489.2	53392.8	33718.6	38850.2	58923.8	59626.4	60118.5	20623.5	18128.7	22205.8	23351.2	24473.8	24021.3	25667.1	25353.8	19359	30015.5
COG0593	Chromosomal replication initiation ATPase DnaA	51373.2	62894.7	54316	48472.8	53390.8	33718.6	38850.2	58874.5	59594.4	60090.5	20578.5	18078.7	22141.5	23341.2	24478.1	24015	25659.4	25327.8	19345	29989.5
COG0594	RNase P protein component	51212	62857.1	54125.2	48263	53200.5	33693.5	38850.2	58774.8	59565.6	60058	20554.9	18079.2	22150.5	23313.6	24441.4	23983.3	25651.4	25332.8	19344.7	29970.7
COG0595	mRNA degradation ribonuclease J1/J2	111564	169623	96539.8	86093.3	81227.7	90194.6	96993.6	151133	165046	170818	11073.4	13034.9	9789.84	11264.9	10068.5	11679	17716.5	15689	13797.2	22541.3
COG0596	Pimeloyl-ACP methyl ester carboxylesterase	235211	187970	280433	244282	300077	112072	116688	214059	185646	184142	76645.9	57638.2	82839.6	81184.9	87921.3	95492.7	72347	76163.8	58352.7	80873.9
COG0597	Lipoprotein signal peptidase	51440.2	62929.1	54519.3	48591.6	53498.5	33718.6	38850.2	58997.8	59622.9	60135.2	20653.5	18137.7	22212.8	23364.7	24520.2	24065.8	25685.1	25346.8	19360	30014.5
COG0598	Mg2+ and Co2+ transporter CorA	70406.6	110994	82834.3	71280	86239.7	47589.2	64631.8	110734	108720	109681	33351.9	28676.1	36870	37002.4	40494.8	39095.2	37141.3	38047.2	29596.7	41309.6
COG0599	Uncharacterized conserved protein YurZ, alkylhydroperoxidase/carboxymuconolactone decarboxylase family	89046.1	21657.6	124603	110567	151037	20893.5	16248.7	43472.4	20126.7	15286.7	10952.5	5608.33	9467.75	8740.09	7822.4	17876.3	3913	5741.89	4985.22	3793.72
COG0600	ABC-type nitrate/sulfonate/bicarbonate transport system, permease component	78277.7	15397.8	131341	114383	166737	7403.31	14656.4	47220.9	14942.4	7839.95	46423.9	31567.4	47332.2	44329.7	48183.3	58397.3	36685.6	39633.6	31578.3	41154.6
COG0601	ABC-type dipeptide/oligopeptide/nickel transport system, permease component	138019	81882.2	169663	153500	191809	56644.4	56826.6	96703.2	75685.2	71617.9	64198.7	55576.3	72963	72378.5	79884.6	78498.3	77816.4	80332.9	59020.4	91022.8
COG0602	Organic radical activating enzyme	54680.7	65292.3	57612.5	52854.3	57502.5	35534.8	42015.2	59752.1	60392.6	60629.9	32800.5	28936.3	37385.3	38180.1	41773.2	38103.8	43983.8	43730.4	31784.4	52928
COG0603	7-cyano-7-deazaguanine synthase (queuosine biosynthesis)	13872.8	4206.12	21683.3	19765.6	26195.3	2776	4726.17	7154.08	2744.37	1568.49	13135.1	13277.5	16444.6	17163.4	18867	16571	21151.9	21316	14778.1	25418.2
COG0604	NADPH:quinone reductase or related Zn-dependent oxidoreductase	98936.3	69708.8	164366	139601	203462	23350.2	45054	102580	69098.3	61286.9	29277.3	19881.5	33282.6	29299.3	33665.7	40119.2	21386.8	26065.3	19053.5	22373.2
COG0605	Superoxide dismutase	18500	6916.33	26489.4	24575.1	30827.4	5419.92	8996.25	9445.25	4634.85	2882.63	29320.6	25479	33640.8	33946.6	37691.8	34177.2	35184.2	35929.6	26932.8	39393.7
COG0606	Predicted ATPase with chaperone activity	13867.1	3891.63	22368.7	20229.3	26616.3	2841.76	4313.75	7021.55	2600.57	1477.25	12216.1	10659	10794.3	12531.6	11491.1	14391.5	15337.7	14286.7	11668.5	19272.5
COG0607	Rhodanese-related sulfurtransferase	115155	124469	147896	125436	167299	51569.2	78056.2	137934	121082	117692	58917.9	40425.6	66106.1	64837.5	72482.4	71168.6	50121.7	55115.5	40672.6	49926.6
COG0608	Single-stranded DNA-specific exonuclease, DHH superfamily, may be involved in archaeal DNA replication intiation	50450.2	62678.6	53098.6	47412.1	52445.1	33145.8	38725.8	58710.8	59448.1	59927.3	20589.9	18100.2	22183.2	23327.6	24448.7	23992.3	25644.4	25336.8	19328	29973.5
COG0609	ABC-type Fe3+-siderophore transport system, permease component	43793.9	17723.5	59059.4	57115.5	69004.5	14773.9	21828.5	20643.9	10854.7	7344.46	97443.2	78901	106123	106465	117538	109918	105523	107031	82429.4	117315
COG0610	Type I site-specific restriction-modification system, R (restriction) subunit and related helicases ...	29850	14071.8	33762.6	32990.4	34743.6	18057.9	9862.58	11550.5	10921.7	9975.75	5249.49	4300	4640.09	5990.47	4948.2	6811.79	5356.65	5091.27	4441.44	5264.96
COG0611	Thiamine monophosphate kinase	14691.6	4406.28	22825.1	20724.5	27054.8	3266.78	4829.67	7298.08	2860.25	1711.04	13112.6	13247	16398.9	17158.4	18850.8	16537.7	21124.1	21282	14770.3	25398.7
COG0612	Predicted Zn-dependent peptidase	77758.1	118557	70437.4	60771.6	58353.2	62047.3	69236.5	105912	114585	117645	28960.5	17342.8	27692	28334.3	29636.6	31495.2	19734.5	19856	16862	19778.2
COG0613	Predicted metal-dependent phosphoesterase TrpH, contains PHP domain	14504.9	4422.64	22276.2	20341.9	26503.2	3425.31	4863.25	7381.38	2897.37	1786.89	31404.5	18201	29459.7	30232.1	31668.9	34730.3	24758.9	24631.4	19218.7	28532.1
COG0614	ABC-type Fe3+-hydroxamate transport system, periplasmic component	42283.7	16185.7	59982.6	59132	71403.5	13047	18269.3	17411.9	8555.27	5407.65	56797.6	52023.8	56476.8	58941.9	61127.6	63225.5	73111.4	70101.5	55975.2	89934.6
COG0615	Glycerol-3-phosphate cytidylyltransferase, cytidylyltransferase family	32453.2	49992.5	26035.9	22449.7	20486.2	26656.5	26267	47176.9	50789.8	53462.8	46.25	149.5	41.08	53.25	72.5	85.42	29.5	9.5	0	83.08
COG0616	Periplasmic serine protease, ClpP class	20770.7	4530.07	34299.9	29253.7	42227.8	2103	4392.84	13137.3	4268.34	2401.18	22252.2	15458.8	28093.8	28232.7	32343.2	28145.8	21920.8	24648.4	16118.2	21581.7
COG0617	tRNA nucleotidyltransferase/poly(A) polymerase	61505.6	65045.1	71100.4	62748.4	74144.8	34725.6	40938.4	65249.4	61640.1	61245.8	31430.2	25627.3	35855.8	37098.7	40230.8	37746	36393.8	37373.2	27234.4	40542.8
COG0618	nanoRNase/pAp phosphatase, hydrolyzes c-di-AMP and oligoRNAs	40110.5	60478	35730	32780.7	31228.9	32168.3	36606.1	52175.2	57348.7	58749.1	9583.27	10489.7	8128.23	9322.66	8470.74	9696.06	14902	13269.9	11440.1	19428.4
COG0619	Energy-coupling factor transporter transmembrane protein EcfT	130626	167254	101585	90921.1	84848	92014.1	103306	150933	162999	168700	34793.9	32259.2	33352.5	35143.8	35546	36778.4	43075.4	40489.8	34119.8	52205.8
COG0620	Methionine synthase II (cobalamin-independent)	56041.3	71357.6	60285.3	54432.3	59725.8	37890.5	46715.2	62896.4	65397.8	64829.4	15578.1	16164.9	19181.8	21813.3	22342.8	19442	26800.8	26202.7	18262	31442.4
COG0621	tRNA A37 methylthiotransferase MiaB	31582.9	10240.7	48936.3	45530.8	58290.4	7415.38	11758.1	15251	6134.88	3559.69	41308.4	36808.2	39890.2	43186.2	43147.5	47598.8	52042.4	49583.2	39712.3	64078.4
COG0622	Predicted phosphodiesterase	19070.4	19426.8	28328	26544.5	33934.8	8743.45	16724.7	14381.7	13345.9	10616.8	26196.1	21094.2	25827.7	25865.7	27338	28874.9	26460.7	26065.1	21788	30754.2
COG0623	Enoyl-[acyl-carrier-protein] reductase (NADH)	11488.8	7784.95	7357.85	5548.49	6081.34	3263.5	7070.67	4454.46	5302.92	4638.59	9891.36	7189.27	12980.4	13332.2	15382.2	11970.9	10620.6	11590.8	7440.37	10386.6
COG0624	Acetylornithine deacetylase/Succinyl-diaminopimelate desuccinylase or related deacylase	110694	90147.2	152558	133777	173670	46752.9	63563.8	98044.5	81174.5	75610.3	46521.4	37850	51243.2	51820.4	54129.1	59414.7	52831.7	53645.8	40277.7	62278
COG0625	Glutathione S-transferase	101986	21736.2	169586	145085	211610	10665.5	22138.7	63832	21072.9	11309.3	76557.9	54604.2	95295	90924.7	106500	97085.7	71421.9	81894.7	55451	71698.6
COG0626	Cystathionine beta-lyase/cystathionine gamma-synthase	38469.8	16057.5	49207.4	43172.8	56774.8	8955.64	17674.9	19096	11555.5	8506.09	28681.1	26671.4	33914.4	35138.4	38260.9	34967	37111.8	37988.4	28129	41146.4
COG0627	S-formylglutathione hydrolase FrmB	21608	5525.14	34203.1	30067.1	43178	3149.37	6875.67	13211.4	5078.61	2792.54	12051.9	9075.14	15054.3	13895.8	16146.9	15523.1	11517.1	13153.7	9351.34	12103.1
COG0628	Predicted PurR-regulated permease PerM	104756	124566	114791	98500.7	119864	55671.6	81246.4	123408	118401	117316	75936.5	54681.3	75369	76886.1	81149.5	85685.1	68729.6	69022.3	56128.7	76540.6
COG0629	Single-stranded DNA-binding protein	63000.8	66460.1	72962.9	64693.1	76243.1	35478	43673.3	66247	62794	61862.6	37811.9	25832.5	35295.4	36768.6	37288.6	41903.9	33221.5	32674.8	27000.2	37915.9
COG0630	Type IV secretory pathway ATPase VirB11/Archaellum biosynthesis ATPase	50	13	129	100.79	101	0	0	44	20.8	7.2	20.29	19.66	13	11	24	35	0.75	3	0	1.6
COG0631	Serine/threonine protein phosphatase PrpC	42382.7	60987.7	39970.8	35904.6	34586.4	33304.6	36868.1	52962.2	57772.4	59192.6	9953.28	10666.3	8610.23	9741.1	8869.08	10479.3	14988.7	13336.9	11520.1	19522.6
COG0632	Holliday junction resolvasome RuvABC DNA-binding subunit	51359.2	62905.7	54322.6	48471.2	53390.8	33718.6	38850.2	58898.8	59610.4	60104.5	20597.5	18103.7	22172.5	23345.2	24472.1	24014.3	25662.1	25340.8	19351	30002.5
COG0633	Ferredoxin	38440.8	7374.24	64380.6	55362.3	81331.2	3272	6820.34	23721.1	7492.34	3918.68	23025.2	15805.3	28189.6	26485	30903.3	29927.5	20146.7	23504.1	15995.6	20145.8
COG0634	Hypoxanthine-guanine phosphoribosyltransferase	76007.4	112737	78650.3	69908.1	72944.8	59984.4	63246.3	105905	110269	113333	27297.6	21668	27050.4	28335.4	29214.6	30791.9	28182.4	27669.7	22525.5	32244.8
COG0635	Coproporphyrinogen III oxidase or related Fe-S oxidoreductase	31150.2	10504	46930.9	43271	56073.3	7675.9	13007	16034.4	7051.96	4212.18	40463.5	34824	43445.1	45361.7	47959.7	47382.8	49359.1	49010.9	37310.5	57607.9
COG0636	FoF1-type ATP synthase, membrane subunit c/Archaeal/vacuolar-type H+-ATPase, subunit K	51111.8	62740.2	53760.2	48056.4	52938.7	33724.6	38825.2	58635.2	59541.6	60049.8	20855.2	18366.6	22396.3	23561.7	24655.8	24348.6	25852	25531.2	19597.5	30158.9
COG0637	Beta-phosphoglucomutase or related phosphatase, HAD superfamily	102766	123014	111077	96694.4	112830	63985.4	71846.1	121881	119174	120248	47281.7	34703.6	57216.4	54418	63722	56903.7	43295.6	48145.9	34743.1	43511.3
COG0638	20S proteasome, alpha and beta subunits	62	0	238	116	228	0	6	84	6	4	18	16	18.66	28	27.5	3.34	0	0	19.34	34
COG0639	Diadenosine tetraphosphatase ApaH/serine/threonine protein phosphatase, PP2A family	9501.41	2084.87	15195	13331.2	19683.2	981.33	2076.5	6034.5	1971.67	1096.34	10612.9	7455.31	13472.1	13497.4	15514	13426.6	10669.1	11969.2	7840	10463.7
COG0640	DNA-binding transcriptional regulator, ArsR family	127344	137465	178285	155037	203927	58666.4	88378.7	147617	128982	123648	59116.3	48622.9	58230.1	58059.2	60600.2	70006.1	62260.6	62065.7	50595	75267.1
COG0641	Sulfatase maturation enzyme AslB, radical SAM superfamily	3692.9	2332.37	4530.58	5328.42	5118.28	2043.62	3038.16	1213.54	861.93	633.35	16576.8	12377.3	13773.6	15260.1	14507	17368.1	15896.5	14637.3	13142.1	19873.2
COG0642	Signal transduction histidine kinase	228841	246007	296032	255313	321960	119454	153735	269050	239012	234567	176016	124760	186088	181948	201501	202230	148808	157189	124241	155990
COG0643	Chemotaxis protein histidine kinase CheA	17965.6	3134.11	31576.2	26828	40392.1	903	2732.5	11610.7	3417.71	1642.5	7586.17	2720.91	6135.32	5532.59	5555.81	9668.1	1724.17	2334.49	2345.92	1717.15
COG0644	Dehydrogenase (flavoprotein)	35148.7	9332.44	55680.6	48977.8	68346.8	5870.28	9541.25	20303.6	7302.57	4312.36	41631.2	35739	52584	49083.6	58743	50000.4	47792.1	52045.2	37114.6	52485
COG0645	Predicted kinase	8561.34	1386	14687	12759.7	19249	371	1262	5428	1585	723	1261	553	997.33	749	681.5	2086.48	178.33	479	471.67	245.71
COG0646	Methionine synthase I (cobalamin-dependent), methyltransferase domain	9045.12	1493.1	15767.2	13479.3	20226.9	468.31	1340.08	5807.89	1705.02	789.85	4519.27	4080	3216.65	3128.66	2853.99	5101.99	2713.47	2783.11	3586.43	2414.18
COG0647	Ribonucleotide monophosphatase NagD, HAD superfamily	38674.1	59469.9	33711.9	29695.9	28152.8	31567.4	34841.5	52463.1	57347.8	58966.4	9055.67	7853.21	12151.5	11606.1	13878.2	10283.4	10798	11635.5	8066.77	11260.6
COG0648	Endonuclease IV	4655.92	2782.14	5216.8	5946.79	5707.17	2479.14	3608.08	1529.98	1145.91	942.89	18554.3	16162.5	20261.4	21336.1	22868.5	21017.7	23464.6	23096.5	17460.8	27376.2
COG0649	NADH:ubiquinone oxidoreductase 49 kD subunit (chain D)	10548.5	2262.86	17839.6	14941.7	21642.1	1015	2051.17	6678.03	2148.67	1206.84	9774.21	7179.04	12507.8	11405	13912.2	12084.7	9037.1	10493	7184.94	9205.18
COG0650	Formate hydrogenlyase subunit 4	1962.02	1417.54	1326.72	1318.25	1040.25	1226.66	1471	1283	817.34	758.68	16508.2	12948.5	22462	20685.4	25909.7	19159.9	17575.7	19858.3	13326	17703.7
COG0651	Formate hydrogenlyase subunit 3/Multisubunit Na+/H+ antiporter, MnhD subunit	3435.35	1751.87	3983.66	3321.25	3178.92	1813.89	1610	1869.7	1110.17	1005.08	16686.2	13121.9	22661.5	20835.5	26062	19459.9	17651.7	19904.1	13373.3	17803.1
COG0652	Peptidyl-prolyl cis-trans isomerase (rotamase) - cyclophilin family	67786.5	68864.8	79097.1	71155	83038	37928.5	46907.3	67529.2	63675.9	62441.9	39077.6	34495.1	42079.8	43196.6	46037.3	44919.9	48656.1	48287	36942.8	57710.8
COG0653	Preprotein translocase subunit SecA (ATPase, RNA helicase)	61784.3	110259	68290	58874.2	67413.3	46897.9	65990.2	105457	107766	109156	20874.3	18429.6	22489.3	23911.5	24843.8	24240.9	26075.6	25583.6	19615.3	30388.5
COG0654	2-polyprenyl-6-methoxyphenol hydroxylase and related FAD-dependent oxidoreductases	93291.1	17038.7	158283	136030	201395	6769.5	15644.5	58010.5	17870.5	9022.27	41131.4	26856.2	48027.2	45757.1	51717.5	55518.8	32610.6	38851.6	26779.9	32763.9
COG0655	Multimeric flavodoxin WrbA	40916.2	14943	68490.5	60297.9	86843.7	5954.81	12790.8	26334.5	11916.7	7690.39	24620.2	20588.4	25599.5	24201.3	25936.9	31450.3	24357	25211.8	20850.9	28545.5
COG0656	Aldo/keto reductase, related to diketogulonate reductase	165211	236105	156757	138129	144042	123502	133464	215696	228510	235015	35407.8	29505.2	43145.5	41143.7	48067.8	41091.7	40278.8	42766.9	30544.1	45435.7
COG0657	Acetyl esterase/lipase	132490	162944	152357	128619	161989	73025	93435.8	174090	163814	165046	26650.4	16066	20371.3	20036.6	18885.7	30105.5	11575.7	12478.9	14243.7	11429.5
COG0658	Predicted membrane metal-binding protein	342.5	86.33	735.6	506	652.5	0	39	242.27	87.5	43	105.5	93.73	76.47	57.5	60.33	140.5	24.17	29.8	12.1	41.4
COG0659	Sulfate permease or related transporter, MFS superfamily	29242.8	5442.98	49700.6	42477.5	62504	2495.04	4914.25	18113.4	5652.22	2954.99	20270.8	12413.3	20525.2	20228.7	21919.6	24669.1	13779.1	15448.9	12055.6	13383.4
COG0661	Predicted unusual protein kinase regulating ubiquinone biosynthesis, AarF/ABC1/UbiB family	12142.3	2657.97	19747.5	16589.8	22921.3	1753.48	2482.42	7159.83	2537.11	1520.79	14387.7	11158.5	16466.9	16688.4	18442.2	17529.6	13303.2	14404.9	11072.7	12822.9
COG0662	Mannose-6-phosphate isomerase, cupin superfamily	18815.8	3351.74	31747.6	27951.7	41033.4	1189.7	2550	11064.8	3267.71	1505.95	3289.71	2305.27	2790.06	2188.32	2082.98	5322.83	1243.76	1695.74	1912.26	1216.65
COG0663	Carbonic anhydrase or acetyltransferase, isoleucine patch superfamily	15091.9	5132.67	23014.7	20822.1	27370.6	3430.42	5573.08	8375.71	3350.61	2153.98	27600.3	23189.5	31951.2	30690.7	35474.2	31693.8	31146.1	32508	24209.5	35481.8
COG0664	cAMP-binding domain of CRP or a regulatory subunit of cAMP-dependent protein kinases	180457	94654.8	229646	206241	259524	72987.3	62522.9	118704	88452.9	82879.1	89256.6	63083.7	85051.4	84952.8	88686.4	104510	72239.8	74651.9	63020.1	79419.7
COG0665	Glycine/D-amino acid oxidase (deaminating)	94851.6	18582.7	160078	137837	203998	7665	18674.2	59417	18986.6	9655.47	46421.7	30642.3	51508.9	47727.2	53872.3	60539.1	34634.2	40425.3	30033.9	34950
COG0666	Ankyrin repeat	25715.1	4281.75	44256.1	38350.2	57907.8	1202	3956.5	16333.8	4803	2245.25	4176	1947.5	3636.74	2854.67	2810.5	6778.82	936.75	1972.5	1732	1099.04
COG0667	Predicted oxidoreductase (related to aryl-alcohol dehydrogenase)	69871.9	14102.4	115279	99617	145401	7981.47	12589	42826.1	14143.5	7966.15	42647.3	30474.1	52749.9	47360.2	57328	54098.2	36763.2	43351.5	30082.3	37465.6
COG0668	Small-conductance mechanosensitive channel	60595.5	64649.2	69081.6	59640.7	70792.8	34295.7	39796.7	66337.2	61996.2	61741.8	47211.2	34989.5	56015.6	53851.8	62815.7	54567.9	43672.5	48093.3	35175.4	43635.8
COG0669	Phosphopantetheine adenylyltransferase	51365.2	62905.7	54329.6	48469.9	53390.8	33718.6	38850.2	58898.8	59610.4	60104.5	20597.5	18103.7	22174.8	23345.2	24473.8	24021.3	25662.1	25340.8	19355	30002.5
COG0670	Integral membrane protein, interacts with FtsH	59099.9	109190	64700.7	55376.3	64051.2	45586.2	63168	104607	106762	108612	22419.9	21283	28984.3	29203.9	33209.2	26977.7	32188.4	33373.4	23087.4	36969.4
COG0671	Membrane-associated phospholipid phosphatase	64459.4	104017	58229.1	51759.6	47718.7	56921	56148.6	97551.8	104128	108937	24499.1	18237.3	28716.6	27473.4	32088.1	27032.9	22367	24092.7	18169.5	22633.3
COG0672	High-affinity Fe2+/Pb2+ permease	17161.7	2885.7	29375.4	25537	38569	831	2701.5	10962	3221.87	1530.4	3319.46	1472.64	2993.24	3043.09	2797.25	5073.9	1126.67	1812.5	1413.33	1200.71
COG0673	Predicted dehydrogenase	94869.4	77866.1	112056	97407.9	122162	42841.2	52846.2	83696.6	72655.1	69987.3	60133.7	44177.6	66620.3	65391.6	73448.6	70689.7	52493.4	56652.6	43744.8	52116
COG0674	Pyruvate:ferredoxin oxidoreductase or related 2-oxoacid:ferredoxin oxidoreductase, alpha subunit	10037.9	6158.39	12011.7	14012.6	13396.7	5439.64	8557.58	2610.88	2275.2	1542.64	26307.3	28155.3	28176.1	29186.4	30572.2	30282.9	43268.1	40815.4	31527.8	56303.7
COG0675	Transposase	67435.2	62292.3	45163.1	40982.8	33477.4	45012.4	36832.9	53263.7	59968.9	62972.1	21666.7	18790	21834.3	21570.5	23178.2	22981.5	17671.8	18297.5	17753.7	16851.7
COG0676	D-hexose-6-phosphate mutarotase	1072.32	728.37	849.43	797.64	701.25	610.33	814.5	770.17	425.34	393.34	9464.61	6936.31	12528.5	12808.5	14892.7	11408	10500.8	11498.2	7386.33	10253
COG0677	UDP-N-acetyl-D-mannosaminuronate dehydrogenase	1960.49	926.95	3101.07	2125.64	2410.98	630.83	880	1420.67	588.88	479.09	13930.6	8227.54	15625	15955.5	18004.1	15827.3	11412.8	12320.1	8462.66	11066
COG0678	Peroxiredoxin	9403.73	1499	16692.5	13985.6	20874.3	396.67	1391.67	5884.27	1689	776	2561.4	1095.73	2398.26	3287.4	2688.67	4146.64	1909.75	2072.8	1186.6	1634.4
COG0679	Predicted permease	47363.9	68715.6	62245	53775.1	71311.1	23029.6	46260.8	65773.1	62438.1	59920.2	24899.7	25451.9	26755.3	28219.1	29021.6	29993.2	37092.8	35858.7	27693.9	45767.8
COG0680	Ni,Fe-hydrogenase maturation factor	14697.9	5394.46	20601.7	19478.7	25393.3	3906.19	6046.5	7723.3	3328.01	2172.97	28135.5	25563.2	37329.3	35081.2	42531.7	33426.6	36874.7	39488.5	27310	41545.8
COG0681	Signal peptidase I	59821.4	63605.7	69187.1	61479	72625.5	34083.7	38750.5	64185.8	61178.2	61291.3	24170.4	20015.7	19211.3	20170.5	18606.1	26616.2	21293.1	19767.7	19887.7	25155.2
COG0682	Prolipoprotein diacylglyceryltransferase	51391.3	62910.2	54376.5	48526.8	53440.6	33727.9	38885.3	58993.7	59627.2	60107.1	26633.9	20560.7	26323.4	27660.8	28591.4	29709.8	27410.5	26959.8	21560.7	31531.5
COG0683	ABC-type branched-chain amino acid transport system, periplasmic component	93690.8	18002.8	159283	137777	204606	6895.66	17836.5	58456.2	18414.2	9202.33	30842.2	21286.6	34433.8	30076.7	34423.3	42315.8	22301.7	27262.5	20403.2	23094.2
COG0684	Regulator of RNase E activity RraA	10699.9	2322.56	18380.9	15291.3	22397.9	989.86	2154.5	6911.97	2191	1224.54	11025.2	7735.13	13713.2	13723.4	15809.8	13931	10755	12041.2	7875.67	10521.7
COG0685	5,10-methylenetetrahydrofolate reductase	15828.1	6062.28	24215.5	22034.3	28728	3750.11	8069	8644.96	4108.42	2546.89	17193.8	14528.4	19766.2	20647.6	22038.6	20946.1	23085	23000.2	16202.1	27695.3
COG0686	Alanine dehydrogenase	10584.9	1779.49	17565.8	15263.4	21702.7	1574.5	1422.5	5962.97	1894.7	984.9	1341	666.33	1105.33	840	785.75	2279.09	234.76	517	486.67	302.75
COG0687	Spermidine/putrescine-binding periplasmic protein	82964.4	67792.3	108710	94550.3	125687	34149.1	42787.2	81377.2	66217.8	63863.5	46850.3	30519.5	51282.3	50122.8	55808.9	56191.8	36976.1	41081.4	30531.9	36568.6
COG0688	Phosphatidylserine decarboxylase	38185.1	96844.2	59011.2	47678.9	67805.6	26757.3	53211.2	102875	97764	98136.1	20981.1	17465.2	22025	22663.1	24085.2	24990.8	23844.6	24125.1	18408.2	27903
COG0689	Ribonuclease PH	14768.1	4404.47	22873.7	20779.9	27114.2	3336.09	4864.75	7369.06	2890.23	1709.89	19281.6	15721.2	20921.8	21714.7	23189.4	22841.4	22882.6	22933.2	16992.3	26916
COG0690	Preprotein translocase subunit SecE	48838.2	61161.2	51685.1	45625.2	50511.7	32248.1	35472.2	57562.6	58324.6	59337.8	20146.5	16978.4	21592.5	22480	23879.9	23542.8	23745.1	23695.8	17994	27732.9
COG0691	tmRNA-binding protein	51357.8	62905.7	54329.6	48471.2	53387.1	33718.6	38850.2	58898.8	59610.4	60104.5	20596.5	18103.7	22174.8	23357.2	24473.8	24016	25662.1	25340.8	19355.7	30017.5
COG0692	Uracil DNA glycosylase	47854.2	60960	49747.6	43259.8	48242.9	32022.6	36252.2	58291.5	59007.9	59740.7	18363	12439.2	19482.5	19984.2	21415.8	21242.3	15294.2	16093.8	12486.5	15201.9
COG0693	Putative intracellular protease/amidase	65704.1	64717.9	80000.8	69245.9	87175.4	32937.7	39555.8	69960.8	62746.1	61729.6	29173.8	21040.9	32864.7	30716.9	35283	34838.5	23918.2	26650.7	20637	24270.1
COG0694	Fe-S cluster biogenesis protein NfuA, 4Fe-4S-binding domain	1558.91	817.53	1754.16	1463.91	1497.42	615.33	856.5	1085.02	528.67	440.59	9668.94	7036.37	12893.6	13110.2	15214.2	12096.4	10545.2	11512.2	7384.6	10312.1
COG0695	Glutaredoxin	18987.2	12744.1	28322	24467.9	31555.6	7073.71	11633.8	13194.5	9361.9	7257.44	40971.9	27798.3	45990.6	44910.1	51335	45996.6	34603.1	37587.6	28037.9	34367.1
COG0696	Phosphoglycerate mutase (BPG-independent, AlkP superfamily)	5011.04	2817.22	6096.21	6476.35	6172.09	2419.31	3385.25	1610.31	1162.99	865.39	17478.4	15779.5	19077	18995.9	21054.3	19471.5	21819.4	21617.5	16773.9	26029.1
COG0697	Permease of the drug/metabolite transporter (DMT) superfamily	95751.5	30161.7	150861	130684	190884	11683.1	25976.2	58351.2	25641.8	16497.8	45452.8	35476.3	46030.7	43888.4	47229.1	57322.8	39351.1	42353	34841.3	43025.1
COG0698	Ribose 5-phosphate isomerase RpiB	19125.6	6625.01	14254.6	14660.3	14169.2	7366.59	11582.6	4620.24	4327.9	3816	11546.6	13915.1	10551	12075.3	10597.8	12275.1	20323.8	18196.8	15554.8	25888.7
COG0699	Replication fork clamp-binding protein CrfC (dynamin-like GTPase family)	61	23	173	93	95	0	0	61	6	10	37	8	14.33	6	21	25	4	0	5	0
COG0700	Spore maturation protein SpmB (function unknown)	225.7	196.52	261.62	214.33	224.5	176.31	226.58	379.72	156.32	142.55	7474.77	3916.31	5920.65	6006.58	5900.66	7949.06	3024.3	2912.86	3548.93	2746.49
COG0701	Uncharacterized membrane protein YraQ, UPF0718 family	14584	5308.72	21589.9	20666.1	27073.4	3793.31	7598.58	7620.86	3599.72	1973	11682	11390.8	10475.7	11402.9	10665.7	13093.6	15821.4	14766.1	12555.1	20398.5
COG0702	Uncharacterized conserved protein YbjT, contains NAD(P)-binding and DUF2867 domains	68336.9	65702.4	94757	82710.9	106994	34524.8	37003.5	75315	64032.3	62603.7	38023.2	28233.6	48783.7	44264.3	54241.9	46699.5	35591.7	41229.1	28268	36206.7
COG0703	Shikimate kinase	21304	8848.76	30296.6	28849.2	35251.8	6748.42	11761.8	10025.8	5305.87	3426.97	31053.4	30106	36036	36964	40436.9	36238.8	44837.6	44505.5	32887.7	53638
COG0704	Phosphate uptake regulator	48298.1	61103.6	50517.9	43862.6	49303.4	32410.4	36486.1	58500.2	59190.6	59953.2	17294.4	12002.7	18327.3	17612.1	19513.1	19395.8	13560.1	14515.1	11744.5	13770.8
COG0705	Membrane associated serine protease, rhomboid family	48537.1	61140.1	50845.7	44045	49085.8	32153.5	36389.9	58634.6	59141.4	59807.9	17706.2	12399.9	18618.9	18120.8	20242.9	19771.7	14033.9	15072.1	12115	14318.1
COG0706	Membrane protein insertase Oxa1/YidC/SpoIIIJ, required for the localization of integral membrane proteins	83370.1	119149	80530.9	69919.8	73812.1	61274.9	70064.8	109527	115471	117777	14718.1	12482.7	17252.8	18138.4	19245.7	17669.6	16303.8	16911.9	12756.6	16688.2
COG0707	UDP-N-acetylglucosamine:LPS N-acetylglucosamine transferase	54898.8	64887.1	58731.4	53604.1	58397.2	35466.2	41508.4	59665.9	60245.5	60475.4	32251.9	29644	32033.8	33946	34385	36817	40273.3	38449.4	31525.8	48478.1
COG0708	Exonuclease III	69834.9	110406	84054	71378.1	86661.3	46446	63871.4	110337	108404	109392	22119.5	18888.9	23436.6	24410.3	25425.5	26552.7	25907.5	25906.6	19861.3	30337.9
COG0709	Selenophosphate synthase	13000.6	4054.72	19834.9	18498.4	24832.3	2708.14	4694.08	6744.07	2608.28	1517.89	19029	15598	20705.4	21439.9	22970.3	22488.1	22801.1	22844.4	16921.4	26811.3
COG0710	3-dehydroquinate dehydratase	7459.39	9692.09	8534.64	8956.39	9126	5699.33	8577	4886.89	6276.86	5130.41	9026	7678.17	12329.6	11714.9	14022.3	10596.2	10787.6	11596.4	8036	11217.9
COG0711	FoF1-type ATP synthase, membrane subunit b or b'	51740.1	63011.7	55161.9	48983.7	54158.5	33785.6	38910.2	59143.9	59713.4	60176.5	20678.5	18204.1	22245.3	23393.2	24537.2	24171.8	25719.4	25385.6	19372.6	30040.9
COG0712	FoF1-type ATP synthase, delta subunit	51319.1	62911.7	54271.1	48372.7	53347.8	33718.6	38846.2	58867.2	59612.4	60106.5	20583.5	18115.7	22171.5	23337.2	24477.2	24010.8	25674.1	25339.8	19351	29996.1
COG0713	NADH:ubiquinone oxidoreductase subunit 11 or 4L (chain K)	10550.5	2262.86	17841.6	14941.7	21642.1	1015	2051.17	6678.03	2148.67	1206.84	9774.21	7179.04	12507.8	11405	13912.2	12084.7	9037.1	10493	7184.94	9205.18
COG0714	MoxR-like ATPase	20809	4260.77	36951.9	30611.5	44943.2	1623.03	3757.5	13823.2	4298.27	2341.49	12866.4	9564.8	15446.2	13990.3	16543.2	16705	10585.3	12354.1	9034.74	10783.7
COG0715	ABC-type nitrate/sulfonate/bicarbonate transport system, periplasmic component	94667.7	17485.6	160871	139767	205457	7452.67	16388.8	57437.8	17759.4	9027.51	41514.7	23939.8	38353	35688.1	36994	53221.3	26631.9	29154.5	23751.9	31288.9
COG0716	Flavodoxin	45289	69999.4	40977.5	37714.2	35915.2	36689.6	44014.1	57805.6	63461.6	64174.3	45949.7	38455.4	56546.6	56478.4	64968.5	52775.9	54310.2	56866.4	40509.7	58381
COG0717	Deoxycytidine triphosphate deaminase	11396.4	2467.45	18798.3	15861.9	22369.2	1579.78	2251.67	6803.66	2290.92	1371.54	10948.3	7640.54	13768.2	13822.1	15828.6	13900.8	10782.8	12077	7921.6	10602.6
COG0718	Conserved DNA-binding protein YbaB (function unknown)	50519.1	62633.2	53253.8	47480	52629.3	33175.6	38733.2	58665.1	59420.7	59895	20568.9	18069.2	22161.1	23337.8	24446.9	23977.6	25639.4	25323.8	19336	29966.7
COG0719	Fe-S cluster assembly scaffold protein SufB	33172.7	112982	45680.3	38037.4	46394.6	35961.9	68985	101527	107276	106843	15271.6	21619.4	19386	20671	21996.3	17469.4	34621.8	33034.4	24494.9	44327
COG0720	6-pyruvoyl-tetrahydropterin synthase	15023.3	10642.8	23963.8	21791.6	28699	4776	8866.17	9750.08	6995.37	5262.49	16708.1	13350.2	18938.2	19650.4	21369.8	19985.6	21217.3	21381	14858.8	25502.9
COG0721	Asp-tRNAAsn/Glu-tRNAGln amidotransferase C subunit	50250.2	62100.1	53543.3	47669.5	52770.2	33092.9	38000.7	57984.3	59120.1	59657.3	4968.8	8663.23	5144.1	5960.34	5185.73	6291.09	13402.7	12214.4	9753.82	18173.4
COG0722	3-deoxy-D-arabino-heptulosonate 7-phosphate (DAHP) synthase	23628.2	8129.61	36721.8	31813.5	45178.4	3632.86	11388.2	15633.2	6761.55	4004.22	30843.1	23730.4	39704.9	39544.8	45486.9	37765.8	34014.4	37234.5	25126.3	34382.5
COG0723	Rieske Fe-S protein	10478	1757.58	18283.7	15295.7	22062.4	952.45	1437.17	6129.49	1909.58	1002.2	1572.25	750.23	1300.04	1082	1003.92	2533.34	302.75	572.8	529.27	352.4
COG0725	ABC-type molybdate transport system, periplasmic component	32048.6	7231.34	52545.6	46564.4	66142	4020.56	7428.75	18232.8	6130.24	3225.89	22613.4	17985.9	23744.8	23909.1	25359.6	28160.1	24064.7	24633.1	18898.8	28093.5
COG0726	Peptidoglycan/xylan/chitin deacetylase, PgdA/CDA1 family	54475.7	14054.6	87504.5	78228.7	111150	8054.83	16891.6	32460.9	11751.9	6244.93	74862	51330.4	68570.3	67555.5	70253.5	84358.8	57937.6	57992.9	51497.6	65479.4
COG0727	Fe-S-cluster containining protein	2615	1750.2	2824.22	2935.04	3050.25	1487.5	3385	1366.47	1289	776.35	613.29	1133.14	951.75	1204	872	992.99	1918.25	1649.25	1357	2260.1
COG0728	Peptidoglycan biosynthesis protein MviN/MurJ, putative lipid II flippase	11604.6	2495.95	19055.7	16100.3	22586.3	1608.78	2258.67	6979.47	2368.63	1498.79	15414	8858.54	17378.4	17277.7	19240	19029.4	11642.7	12876.9	8976.99	11393.1
COG0729	Outer membrane translocation and assembly module TamA	10107.4	2214.37	17041.6	14393.6	21181.2	981.33	2108.5	6536.6	2105.67	1170.34	10799.6	7572.04	13606.9	13617.4	15628	13675	10692.4	11999	7849.6	10490.1
COG0730	Uncharacterized membrane protein YfcA	60698.5	70902.5	85505.7	72810.2	97281.9	24818.3	47796.4	73212.7	64745.2	61511.1	31340.7	25976.3	31959.1	35006.1	34937.8	38190.1	38828	37726.5	28236.1	47306.9
COG0731	Wyosine [tRNA(Phe)-imidazoG37] synthetase, radical SAM superfamily	42.7	33.52	65.02	64.83	51	9.31	35.08	148.22	38.02	19.6	3073.02	3446.17	2086.4	2239.66	2048.49	2823.49	2458.05	2278.11	3106.43	2166.93
COG0732	Restriction endonuclease S subunit	39050.3	15014.1	37638.6	35506.3	36811.2	19415.9	12083.6	12434.8	11816.6	11460	10613.3	5988.5	9081.23	11086.9	9786.84	12266.7	7122.15	6849.91	6077.5	6925.27
COG0733	Na+-dependent transporter, SNF family	1885.66	520.6	2742.19	2230.75	2104.42	805.76	389.25	993.7	442	480.65	12982.5	4865.67	9961.08	12503.7	11239.3	13877.5	6337.79	5747.36	4835.43	5393.56
COG0735	Fe2+ or Zn2+ uptake regulation protein	37139.8	24741.3	56406.8	51843.1	65727	13063.2	21760.1	22518.2	16525	12610.7	46231.1	38019.1	47132.9	48104.1	51098.7	52230.3	50301.5	49798.8	39814.5	58530
COG0736	Phosphopantetheinyl transferase (holo-ACP synthase)	50758	62793.6	53101.1	47640.6	52600.3	33697.9	38759.6	58537.4	59521.1	60033.5	19257.5	17574.2	20739.4	20673	22351.2	21904.1	23864.3	23698.8	18591	28480.1
COG0737	2',3'-cyclic-nucleotide 2'-phosphodiesterase/5'- or 3'-nucleotidase, 5'-nucleotidase family	82891.6	108225	76849.9	67314.6	70363.9	58828.5	64502.2	105657	107756	110995	45613.5	34299.4	50127.6	50716.3	55872.3	51120.6	43236.5	45244.8	34971.6	43527.8
COG0738	Fucose permease	17367.8	12180.8	25005.7	23497.9	29607.4	6915.28	10183.7	11063.2	8035.55	6240	29765.6	25101.8	33540.5	32540.8	37037.4	33550.5	32620.6	33840.7	26131	36826.2
COG0739	Murein DD-endopeptidase MepM and murein hydrolase activator NlpD, contain LysM domain	24205.1	6608.97	39014.4	34411.1	47616.6	3917.73	7089.83	14107.6	5024.25	2895.58	33725.8	27118.8	37044.9	38166.1	41597	39529.5	36552.8	37795.6	28298.3	40119.8
COG0740	ATP-dependent protease ClpP, protease subunit	61664.8	65396.3	71649.3	63213.2	74983.8	34855.7	41276.3	65483.7	62041.5	61674.9	33673.4	23847.5	32186.7	33185.6	34033.7	38278.2	29782.5	29562.1	24458.3	33807.7
COG0741	Soluble lytic murein transglycosylase and related regulatory proteins (some contain LysM/invasin domains)	21289.2	5098.11	34302.1	29310.2	42367.1	2598.66	4968.17	13533.3	4566.01	2698.02	29921.1	21592.3	38513.9	37708.6	44354.7	37077.5	30223.8	33972.3	22400.6	29897.2
COG0742	16S rRNA G966 N2-methylase RsmD	51361.2	62904.4	54322.6	48471.2	53390.8	33718.6	38850.2	58895.8	59610.4	60104.5	20594.5	18103.7	22172.5	23345.2	24472.1	24014.3	25661.4	25340.8	19351	29996.5
COG0743	1-deoxy-D-xylulose 5-phosphate reductoisomerase	14873.1	4507.3	23002.6	20903.7	27206.7	3360.89	4885.75	7530.5	2980.24	1815.39	19989.8	16874.7	21413.3	22217	23712.1	23505.5	23742.1	23686.3	17989.5	27703.5
COG0744	Membrane carboxypeptidase (penicillin-binding protein)	90360.2	167434	86040.8	74416.6	75337.4	77106.4	98582.2	151786	162988	166931	20522	20060.5	22324.2	24628.2	25078.5	22560.2	29392.7	28176.9	21643.7	34470.2
COG0745	DNA-binding response regulator, OmpR family, contains REC and winged-helix (wHTH) domain	325347	379164	369078	321331	384269	189245	239412	379478	363837	361063	178135	128642	188729	185774	204058	203786	155020	162394	128632	163243
COG0746	Molybdopterin-guanine dinucleotide biosynthesis protein A	16322.8	5790.97	24704.7	23322.5	29478.7	4532.89	7431.08	7646.92	3389.23	1997.69	21372.9	21273.7	23525.2	24985.5	26151.1	25426.9	33208.9	32146.2	23846.5	41653.1
COG0747	ABC-type transport system, periplasmic component	176188	170389	217766	191360	238093	91515.5	97813.6	191034	169373	169717	60635	49928.8	70260.4	70510	77404.6	76973.9	69364.2	73161.8	52439.4	77847.3
COG0748	Putative heme iron utilization protein	117	7	218.6	194	231.67	0	17	56.6	14	2	414	161.4	425.8	1072	789	578	507	481.8	196.6	457.4
COG0749	DNA polymerase I - 3'-5' exonuclease and polymerase domains	51377.8	62923	54338.1	48482.3	53400.8	33734.6	38850.2	58919.4	59628.4	60116.7	20608.5	18107.7	22181.5	23354.7	24482.1	24027.8	25662.1	25343.8	19353	30002.5
COG0750	Membrane-associated protease RseP, regulator of RpoE activity	42203.5	61433.4	38255.9	34854.3	33247.4	33312.9	37497.6	53170.8	57955.7	59322.5	18030.5	17070.4	19750	19975.6	21726.7	19895	23738	23228.8	18125.7	28323.4
COG0751	Glycyl-tRNA synthetase, beta subunit	50198.9	62543.8	52800.3	47114.6	52175.6	33063.5	38669.7	58414.5	59308.8	59810.5	13806.4	14459	17473.8	18478.7	19795	17509.7	23041.2	22944.7	16115.1	27651.1
COG0752	Glycyl-tRNA synthetase, alpha subunit	50203.9	62548.8	52797.3	47119.6	52175.6	33063.5	38669.7	58407.5	59317.8	59810.5	13798.4	14459	17473.8	18487.7	19805	17509.7	23041.2	22944.7	16115.1	27651.1
COG0753	Catalase	10302.7	1849.61	17185.2	14756.5	21076.3	1047.45	1575.67	6114.59	1975.58	1132.2	2351.95	1086.27	2165.73	2549.62	2392.42	3392.3	1089.75	1397.1	1009.87	1106.84
COG0754	Glutathionylspermidine synthase	4671.61	2669.66	4363.04	4322.13	3878.26	2264.66	2235.17	2093.35	1287.01	1158.27	24914	19508.2	33833.7	31267.5	39087.4	28944.8	26435	29843.3	20035.3	26676.8
COG0755	ABC-type transport system involved in cytochrome c biogenesis, permease component	11518.2	2532.25	18985.9	16004.6	22686.8	1562.78	2251.67	6909.41	2368.25	1413.04	11001.6	7687.9	13784.8	13877.8	15900.4	13926.4	10820.4	12063	7911.27	10627.2
COG0756	dUTPase	51253.1	62907.4	54225.4	48337.5	53279.3	33710.6	38850.2	58876.5	59603.4	60102.5	20578.5	18098.7	22154.5	23336.2	24458.1	24003.7	25653.4	25340.8	19351	29986.1
COG0757	3-dehydroquinate dehydratase	21067.1	4645.13	35344.6	31019.6	44038.8	2702.76	5419.25	12198	4092.77	2097.8	12822.5	10885.5	10823.7	12321.8	11134.8	15518	15087	14236.9	11787.5	18982.5
COG0758	Predicted Rossmann fold nucleotide-binding protein DprA/Smf involved in DNA uptake	50995.4	56916.1	52346.4	46833	51120.8	32229.9	35252.2	56596.8	55503.8	56594.3	28308.5	24266.4	32763.5	32971.5	36604.1	33055.8	34035.2	34738.8	25672	38388.3
COG0759	Membrane-anchored protein YidD, putatitve component of membrane protein insertase Oxa1/YidC/SpoIIIJ	31818	57618.3	39480.8	31724.8	42404.8	17678.7	37021.2	56448.1	55522.3	54979.4	11862.9	10653.9	10113.3	12140.7	10729.4	13649	15274	13974.2	11557.9	19107
COG0760	Parvulin-like peptidyl-prolyl isomerase	98159.1	70661.5	119911	107043	132795	47153.4	42756.3	82035.5	68977.8	67289.9	38222.3	24624.2	39621	38207.5	41793.7	46032.5	27279.5	30247.9	24119	27042.2
COG0761	4-Hydroxy-3-methylbut-2-enyl diphosphate reductase IspH	20150	3942.05	33621.1	28837.3	41863.1	2035.89	3576.75	12411.7	3989.03	2185.14	14762.6	10634.7	16786.2	16591.4	18384.6	18769.6	12701.6	14144.2	10537	12383.3
COG0762	Uncharacterized conserved protein YggT, Ycf19 family	11029.3	3216.62	17325	15163.9	21729	1277.03	4681	7322.3	2964.42	1603.04	11016.4	7781.31	13884.4	14136.7	15958	13862.2	11086.8	12216.2	8093	10811.7
COG0763	Lipid A disaccharide synthetase	13623.2	4143.2	21226.8	19431.2	25773.4	2703	4683.17	6997.03	2665.67	1525.84	13051.6	13192.2	16379.6	17104.4	18799	16490	21087.8	21284	14749.6	25358.7
COG0764	3-hydroxymyristoyl/3-hydroxydecanoyl-(acyl carrier protein) dehydratase	28750.3	20380.3	32917.9	29555.2	37202.3	9727.14	19506.8	15516.7	13864.2	11025.1	30224.6	24996	34904.8	36383.9	39593.7	35644.4	36163.8	36833.1	26707.7	40183.6
COG0765	ABC-type amino acid transport system, permease component	351117	429981	377675	330007	390894	212758	267064	419541	414342	413941	82138.3	66626.5	87405.7	87048.2	92083.6	97310.5	85966.3	88068	69105.4	97430.1
COG0766	UDP-N-acetylglucosamine enolpyruvyl transferase	64179.8	72758.5	74456.5	66589.3	78674.6	37875.9	47872.8	68654.4	67123.9	65731.2	29125.8	23362.4	28575.2	30013.2	30492.5	33012.1	30360.9	29848.2	24386.1	34748.6
COG0767	ABC-type transporter Mla maintaining outer membrane lipid asymmetry, permease component MlaE	22319.9	5647.86	36989.4	32794.5	46139.4	3048.33	5962.5	12739	4330.67	2301.84	14288.6	13787.5	17368.2	17759.4	19429.3	18621	21239.5	21727	15185.6	25536.7
COG0768	Cell division protein FtsI/penicillin-binding protein 2	111370	127375	123185	109720	126304	67970.2	79067.6	123649	120992	121109	58354.4	46282.7	56530.4	59002.9	60655.9	65615.6	58333.5	57366.3	47652.2	66184.8
COG0769	UDP-N-acetylmuramyl tripeptide synthase	89190.4	121696	87615.9	77657.1	81140	64719.3	73201	111004	116562	118654	37183.6	28820.2	34011.7	36014.6	36218.8	39710.6	34363.6	33245.8	29252.1	38248.5
COG0770	UDP-N-acetylmuramyl pentapeptide synthase	51355.2	62905.7	54325.8	48471.5	53390.8	33718.6	38850.2	58898.2	59610.4	60104.5	20595.5	18103.7	22172.5	23352.2	24478.1	24019.7	25662.1	25340.8	19351	30002.5
COG0771	UDP-N-acetylmuramoylalanine-D-glutamate ligase	51309.2	62910.7	54229.3	48404.5	53291.8	33718.6	38850.2	58875.2	59604.4	60099.5	20580.5	18093.7	22165.5	23336.2	24463.1	24013.7	25658.1	25340.8	19351	30002.5
COG0772	Bacterial cell division protein FtsW, lipid II flippase	102619	125865	108425	96803.9	106877	67545.8	77730.9	117995	119312	120274	52108.3	40951.2	51855.7	54335.7	56408.3	58474.3	54763.7	53792.1	42918.1	62970.5
COG0773	UDP-N-acetylmuramate-alanine ligase	61743.5	65104.4	71712.1	63093.7	74631.9	34725.6	40960.4	65427	61691.1	61266.8	31477.2	25654.3	35874.3	37126.7	40243.8	37833.3	36393.8	37379	27239	40554.5
COG0774	UDP-3-O-acyl-N-acetylglucosamine deacetylase	13688.2	4166.2	21381.8	19520.2	25862.4	2703	4683.17	7058.03	2671.67	1533.84	13082.6	13200.2	16393.9	17110.4	18820	16515	21091.8	21284	14754.6	25358.7
COG0775	Nucleoside phosphorylase	57377.9	63103.5	65111.5	56671.7	68282	32981.7	38316.7	64588.8	61085.3	60894.8	30013.3	21589.7	33108.9	32529.3	36405.5	34801	25709.5	27832.8	21469.6	25525.5
COG0776	Bacterial nucleoid DNA-binding protein	99463.6	77726.2	123523	107304	138601	39472.1	52409.6	86804.2	71953.8	68222	53259.5	41053.9	62995.5	62791.2	70448.4	65645.3	56318.7	60388.1	42749.1	60484.4
COG0777	Acetyl-CoA carboxylase beta subunit	22527.7	10951.8	24495	20955.1	28056.6	5206.51	11757.8	11229.8	8199.32	6181.18	18458.9	12388.4	19519	20002.3	21436.3	21363.2	15287.6	16088.3	12470	15097.6
COG0778	Nitroreductase	178005	193970	189901	171199	186547	115025	117574	183387	183568	186155	79313.9	68540.9	86472.7	89264.4	94963.2	94409.2	95853.4	95270.6	72744.6	112223
COG0779	Ribosome maturation factor RimP	51312.6	62897.7	54253.7	48423.2	53352.1	33696.9	38845.8	58876.7	59595.2	60091.3	20576.9	18097.7	22159.5	23337.6	24460.4	24005.3	25655.4	25332.8	19344.7	29996.1
COG0780	NADPH-dependent 7-cyano-7-deazaguanine reductase QueF, C-terminal domain, T-fold superfamily	3986	2069.5	5702.36	5965.52	6102	1769	2638	960.66	718.2	436.9	2318.67	5731.23	2775.8	3460.6	3156.33	2894.75	10423.3	9272.8	6880.6	14863
COG0781	Transcription termination factor NusB	51336.7	62845.9	54300.4	48441.9	53370	33718.6	38850.2	58822.4	59578.4	60069	20595.5	18095.2	22170.2	23334.2	24463.1	23995.6	25661.4	25340.8	19351	29978.4
COG0782	Transcription elongation factor, GreA/GreB family	104244	123350	115201	100728	117496	64075.2	73046.8	121260	118736	119512	39965.8	30220.7	42230.3	43386.6	46392.7	46874.7	39542.6	40732.9	31205.6	43466.1
COG0783	DNA-binding ferritin-like protein (oxidative damage protectant)	41300.2	61333.8	50331.2	44614.5	49902.6	31786.1	34159.5	58229.2	58913	59576.5	11496.6	8935.04	14440.8	14816.9	16513.3	14409.3	12784.9	13730.5	9276.77	12969.8
COG0784	CheY chemotaxis protein or a CheY-like REC (receiver) domain	822.34	101.98	1598.54	1143.68	1517.67	67	52	531.37	157	58	179	146.13	113.02	60	123	367.68	61.02	65.6	21.2	58.8
COG0785	Cytochrome c biogenesis protein CcdA	10750.5	1956.13	17755.1	15360.2	21759.3	1513.42	1574.08	6123.04	2053.73	1193.75	8174.02	4274.21	6045.19	5824.66	5601.49	9154.16	2821.8	2869.16	3698.7	2554.1
COG0786	Na+/glutamate symporter	8506.32	5453.87	9857.84	11696.2	10829.9	4945.25	8564.67	1944	2056.92	1340.09	19880	23854.3	23813.5	25995	26980.7	24030.7	41584.8	39319.7	28092	54679.2
COG0787	Alanine racemase	60059.9	64445.1	69100.4	61355.2	72760.4	34197.9	40317.8	64597	61304.1	60938	24934.1	21326	25848.8	26872.3	27850.4	29386.9	27940.9	27922.5	22290.7	32183
COG0788	Formyltetrahydrofolate hydrolase	19320.1	3817.87	32068.8	27766	40551.2	1888.53	3497.5	11945.2	3812.67	2059.04	12042.6	8148.97	14655.1	14434.4	16395	15814.4	10944.1	12535.2	8366	10779.5
COG0789	DNA-binding transcriptional regulator, MerR family	121295	98208.4	167881	147624	193469	50279.3	68653.2	107518	87745	80443.1	89907.5	54167.9	90584.1	88955.1	95905.4	105326	65272.1	68725.6	54086.9	69066
COG0790	TPR repeat	11907.7	2888.37	19232.9	16744.9	23284.1	1520	2235.67	6805.74	2200.67	1271.34	10279.2	7475.51	13175.8	12110.4	14754.5	12791	9498	11052.6	7519.47	9671.76
COG0791	Cell wall-associated hydrolase, NlpC family	123823	73073.7	97938.1	89929.8	89107.6	65039.3	47526.1	67895.9	68909.5	71704.6	41320.1	30450	47923.3	46651.3	53259.3	48643.9	41407.6	43823.2	31603.2	45627.6
COG0792	Predicted endonuclease distantly related to archaeal Holliday junction resolvase	14812.1	4483.3	22986.3	20851.3	27147.8	3363.09	4885.75	7508.55	2947.24	1795.59	19953.8	16844.7	21387	22186.2	23653.1	23470.5	23712.1	23686.3	17989.5	27677.5
COG0793	C-terminal processing protease CtpA/Prc, contains a PDZ domain	31373.3	51542.2	49655.8	41512.8	58131.9	15061	29646.9	58539.9	51414	50754.4	21418.8	17547.2	22585.7	23196.9	24622.3	25915	23987.2	24232.3	18461.5	28035
COG0794	D-arabinose 5-phosphate isomerase GutQ	14727.1	4974.36	22046.7	20254.9	26444.4	3358.83	5575.17	7814.03	3187.97	2073.12	21652.9	19711.8	28406.1	28127.7	32415.5	27145.7	29897.6	31213.1	21415.6	34233.1
COG0795	Lipopolysaccharide export LptBFGC system, permease protein LptF	24387	6702.07	39414.1	34598.8	47686.3	3888	7193.34	14101.4	4972.34	2855.68	25014.2	21437.1	31425.2	32291.2	36179.7	31426.1	32654.8	34420.9	23332.2	36827.9
COG0796	Glutamate racemase	51361.2	62912.7	54249.1	48443	53356.3	33718.6	38850.2	58931.5	59626.4	60128.5	20614.5	18126.7	22206.8	23358.2	24475.3	24027	25680.3	25344.8	19352.4	30021.1
COG0797	"Rare lipoprotein A, peptidoglycan hydrolase digesting ""naked"" glycans, contains C-terminal SPOR domain"	1629.01	824.37	2473.15	1746.97	2055.25	610.33	853.5	1212.1	510.67	439.34	9583.54	7013.71	12610.5	12893	14969.8	11591.2	10519.7	11523	7389.6	10272.1
COG0798	Arsenite efflux pump ArsB, ACR3 family	12460.7	3251.91	19914.6	18035.7	24117.7	2715.03	4117.5	6357.15	2488.54	1488.7	4114.34	7304.96	4152.41	4559.77	4178.31	5518.02	11342.4	10452	8331.92	15711.9
COG0799	Ribosomal silencing factor RsfS, regulates association of 30S and 50S subunits	51296.5	62874.7	54235.6	48381.6	53332.8	33703.3	38815.2	58742.4	59567.4	60083.4	13910.5	14558	17530.1	18574.6	19909.6	17621.6	23126	22992.7	16166.6	27773.3
COG0800	2-keto-3-deoxy-6-phosphogluconate aldolase	21377.2	4773.67	34253.9	30109.1	43199.2	3796.14	4555.08	12890.3	4366.43	2445.11	19467	13605.9	20561.3	19951.1	21958.4	23378	16437	17763.6	13909.9	16832.3
COG0801	7,8-dihydro-6-hydroxymethylpterin-pyrophosphokinase	17602.5	6323.72	25746.4	23823.4	30131.1	4949.09	8399.25	8948.85	4411.83	2777.01	20533.2	17942.7	22132	23301	24415.9	23940.8	25599.3	25300.3	19334	29903.9
COG0802	tRNA A37 threonylcarbamoyladenosine biosynthesis protein TsaE	51273.9	62895.4	54149.1	48356.6	53190.5	33710.1	38833.2	58865.4	59593.1	60103.3	20590.5	18085.3	22163.7	23340.2	24461.1	23987.3	25662.1	25334	19350.4	29998.1
COG0803	ABC-type Zn uptake system ZnuABC, Zn-binding component ZnuA	80543.4	115055	83622.1	75568.8	78440.5	62311.4	66530.2	107091	111651	114281	24011.8	19105.5	24365.7	25890.3	26555.4	26926.3	27306.6	26522.8	20442.4	31924.2
COG0804	Urease alpha subunit	9584	1623.95	16189.2	14045.9	20472.3	905.95	1396	5650.85	1766.75	931.2	1345.92	647.67	1099.4	812.6	780.5	2217	228	502.4	489.47	264.2
COG0805	Sec-independent protein secretion pathway component TatC	14772.2	4392.28	22895.6	20783.5	27095.3	3258.78	4829.67	7277.21	2869.45	1700.44	13130.6	13261	16400.6	17177.4	18882.4	16582.7	21153.1	21285	14770.3	25395.7
COG0806	Ribosomal 30S subunit maturation factor RimM, required for 16S rRNA processing	51352.2	62904.7	54314.6	48458.5	53387.3	33718.6	38850.2	58893.5	59610.4	60104.5	20595.5	18101.7	22170.2	23345.2	24472.1	24011.7	25662.1	25340.8	19351	30001.1
COG0807	GTP cyclohydrolase II	11062.9	2384.64	18205.8	15418.1	21827.3	1532.31	2210.25	6565.76	2232.98	1298.19	11889.7	9199.81	14170.6	13124.4	15443.4	14406	10514.5	11844.9	9069.28	10448.2
COG0809	S-adenosylmethionine:tRNA-ribosyltransferase-isomerase (queuine synthetase)	17899.1	12641.2	27195.2	25044.4	32143.8	6318.81	12305.2	11619.3	8573.63	6364.01	20478.1	17965.7	22015.7	23171.1	24298.7	23971.3	25630.1	25314.3	19319.5	29938.2
COG0810	Periplasmic protein TonB, links inner and outer membranes	27997.9	5172.86	48431.7	41300.6	61369.8	1723.33	4678.5	18079.7	5456.67	2750.34	13460.9	8868.63	15790	15202.4	17123	18118	11097.3	13005.2	8795	11020
COG0811	Biopolymer transport protein ExbB/TolQ	54954.8	13075.4	90184.6	80384.4	112903	6927	13124.3	30776.6	10229.3	5333.68	28826.2	27783.1	34672.7	34107.6	37857	37670.9	41069.7	42468.9	30180.2	50045.5
COG0812	UDP-N-acetylenolpyruvoylglucosamine reductase	51365.2	62904.7	54329.9	48465.2	53392.3	33709.6	38850.2	58901.6	59610.4	60105.5	20600.5	18101.7	22170.2	23350	24479.4	24023.3	25663.1	25340.8	19351	30001.1
COG0813	Purine-nucleoside phosphorylase	4144.75	2665.64	3775.67	4073.57	4017.83	2422.09	4413.58	2321.49	1964.39	1389.04	16828.5	11657	17954.1	18745.5	20258.9	18332.3	15018.1	15521.5	11953.6	14802.1
COG0814	Amino acid permease	8914.77	6492.44	7103.99	7629.59	6524.5	5748.06	8164	5221.25	3459.44	3055.38	64364.5	52586.7	86050	84747.5	100895	76024.7	77694	84270.7	56148	81717.4
COG0815	Apolipoprotein N-acyltransferase	10657.2	2268.45	17857.1	15019	21674.5	1054.78	2131.67	6680.66	2141.25	1201.54	10944.6	7614.54	13756.2	13817.4	15825.4	13910	10747.7	12057	7900.27	10563.4
COG0816	RNase H-fold protein, predicted Holliday junction resolvase in Firmicutes and mycoplasms, involved in anti-termination at Rho-dependent terminators	51363.2	62913.7	54325.6	48471.2	53390.8	33718.6	38850.2	58898.8	59614.4	60112.5	20597.5	18103.7	22178.5	23345.2	24474.1	24014.3	25662.1	25340.8	19351	30004
COG0817	Holliday junction resolvasome RuvABC endonuclease subunit	14758.4	4431.28	22937.3	20804.7	27104.3	3280.78	4829.67	7374.08	2897.42	1751.29	13266.8	13283	16750.6	17414.1	19075.4	17070.8	21128	21323.2	14790.1	25424.7
COG0818	Diacylglycerol kinase	14252.2	10681.6	22129.8	19575.2	26729.5	4700.64	9816.08	10771.5	7991.08	5949.81	18251.4	12230.7	19403	19884.6	21327.5	21159.7	15217.4	16034.3	12430.5	15038.5
COG0819	Thiaminase	443.16	119.19	409.26	466.66	389.5	199.81	198.58	282.99	196.21	229.82	3246.78	3468.57	2243.54	2422.85	2290.83	2930.61	2504.64	2295.16	3122.19	2184.45
COG0820	Adenine C2-methylase RlmN of 23S rRNA A2503 and tRNA A37	16436.7	6083.05	25073	22797.5	29453.1	3876.59	8119.75	8812.18	4141.24	2480.94	20540.8	18015.7	22035	23185.5	24322.1	23979.3	25631.1	25314.3	19341.5	29931.1
COG0821	4-hydroxy-3-methylbut-2-en-1-yl diphosphate synthase IspG/GcpE	14869.6	4496.47	23013.8	20897.9	27232.7	3360.89	4885.75	7508.08	2982.24	1812.89	19992.8	16868.2	21408	22209	23705.1	23499.8	23741.4	23686.3	17989.5	27694.4
COG0822	NifU homolog involved in Fe-S cluster formation	35548.8	59964.2	54514.3	46623.3	63719.8	19349.4	37502.3	62373.1	57143.3	55204.5	28504.1	22209	27848	28853.9	29738.9	32571	28423.7	28187.4	23022	32461.2
COG0823	Periplasmic component of the Tol biopolymer transport system	10482.7	2219.37	17581.3	14802.5	21446.1	1007	2127.17	6599.27	2118.67	1173.34	10905.6	7603.18	13734.6	13793.4	15797.7	13876.6	10745.2	12054	7888.6	10549.1
COG0824	Acyl-CoA thioesterase FadM	61586.8	12677.2	103341	89508.4	128788	6362.09	12191.9	36645.9	11746.6	6147.38	31469.7	26375.4	35403.1	34173.3	37954.6	40426.4	33537.7	36110.1	27009.6	37777.2
COG0825	Acetyl-CoA carboxylase alpha subunit	22425.5	10932.3	24234.8	20772.8	27866.8	5204.31	11757.8	11117.5	8181.52	6167.78	18392.9	12359.7	19508.4	19974.3	21421.9	21323.8	15270.9	16086.3	12459.7	15101.3
COG0826	Collagenase-like protease, PrtC family	15423.5	10373.5	17345.5	18144.1	18171.3	7770.61	15064.8	7018.31	5587.19	3957.71	57160.7	47229.6	65539.5	65354.9	73499.3	64112.5	66759.2	67947.6	50350.2	75667.6
COG0827	Adenine-specific DNA methylase	19795.6	54321.9	18045.3	13547.2	17537.5	15944	33171.5	49674.6	52891.1	53364.9	629.75	1215	781	1144.75	792	512.81	1945.5	1650	1361.5	2294
COG0828	Ribosomal protein S21	62982.8	56773.4	76270.7	67059.1	84519	30179.5	33505.2	64760.3	56546.7	56358.8	19783.3	15584.2	21620.2	21757.7	23303.3	25232.7	22348.3	23054.9	16731.3	26618.9
COG0829	Urease accessory protein UreH	9566	1617.95	16183.2	14021.1	20442.3	905.95	1396	5634.85	1760.75	918.2	1324.92	619.67	1092.4	797.6	757.5	2196	209	502.4	489.47	252.2
COG0830	Urease accessory protein UreF	9566	1617.95	16185.2	14027.9	20444.3	905.95	1396	5634.85	1760.75	918.2	1324.92	627.67	1094.4	797.6	759.5	2196	209	502.4	489.47	252.2
COG0831	Urease gamma subunit	9586	1628.95	16193.2	14040.9	20471.7	905.95	1396	5650.85	1770.75	931.2	1348.92	647.67	1105.4	810.6	780.5	2217	226	502.4	489.47	264.2
COG0832	Urease beta subunit	9571	1625.95	16176.4	14019.9	20455.7	903.75	1396	5645.85	1766.75	930	1342.92	640.87	1101.8	808.6	780.5	2215	226	500.8	488.27	263.4
COG0833	Amino acid permease	36495.6	72203.9	44348.1	37673.6	48867.9	23139.8	47489.6	62281.9	64648	62787.7	22038.8	15647.1	22410.2	22460.4	24197.8	23817.4	21660.8	21579.4	16571	25901.7
COG0834	ABC-type amino acid transport/signal transduction system, periplasmic component/domain	280263	266760	313786	278864	337586	143804	179041	272272	252287	247323	104321	94883.1	121523	120362	132747	125837	130696	134459	100553	150241
COG0835	Chemotaxis signal transduction protein	35758.7	6120.64	62701.5	53405.1	80319	1784	5327.5	22983.3	6729.13	3213.25	15217.1	6182.05	11971.9	10782	10690.8	19300.9	3864.99	4877.02	5329.36	3699.64
COG0836	Mannose-1-phosphate guanylyltransferase	35685.9	6172.3	61426.1	52995.6	79194.6	2287.31	5601.08	22592.8	6772.52	3303.85	12792.1	6439.58	10317.6	9421.58	9138.74	16389.7	4114.05	5385.71	5761.8	4096.27
COG0837	Glucokinase	10037.5	2214.37	16890.7	14258	20995.4	981.33	2029.5	6428.6	2085.67	1156.34	9629.54	7115.04	12335.4	11173.4	13721	11864.2	8983.42	10438	7134.6	9094.1
COG0838	NADH:ubiquinone oxidoreductase subunit 3 (chain A)	10545.5	2262.86	17843.6	14941.7	21642.1	1015	2051.17	6678.03	2148.67	1206.84	9778.21	7179.04	12507.8	11405	13912.2	12084.7	9037.1	10493	7184.94	9205.18
COG0839	NADH:ubiquinone oxidoreductase subunit 6 (chain J)	10535.5	2262.86	17786.6	14912.7	21595.1	1015	2051.17	6663.03	2143.67	1203.84	9774.21	7179.04	12507.8	11405	13909.2	12084.7	9037.1	10493	7184.94	9205.18
COG0840	Methyl-accepting chemotaxis protein	92011.8	17265	156648	134536	201416	6398.99	15539.5	58823	18080.1	9213.02	53262.2	37275.9	56333.5	50742.4	58456.6	67601.9	37742.6	43364.4	35362.2	37330.5
COG0841	Multidrug efflux pump subunit AcrB	100266	21712.7	168604	146781	212987	9767.99	21387.7	60978	19566.4	10123.9	57511.3	45663.1	67167	63476	72379.9	73693.8	61341.6	66748.1	47594.4	70642
COG0842	ABC-type multidrug transport system, permease component	18249.7	12830.5	27917.2	24706.1	31252.3	6619.73	12615.3	12519.8	8931.36	6746.73	25947.8	21305.6	31376.2	31172.3	35382.2	30560.5	31952.1	33116.5	23131.3	36823.9
COG0843	Heme/copper-type cytochrome/quinol oxidase, subunit 1	36460.7	6149.61	63081.2	54085	80776.3	2128.78	5423	22800.3	6827.58	3276.2	5785.21	2741.06	4889.52	3808.02	3799.5	9356.58	1232.42	2522.7	2243.41	1435.31
COG0845	Multidrug efflux pump subunit AcrA (membrane-fusion protein)	110054	33448.8	182807	161790	228862	16141.3	33842.6	66318.8	26223.4	15209.5	58471.9	54786.7	65838	65990.1	70691.7	75112.1	78929.8	80535.4	59181.1	96944
COG0846	NAD-dependent protein deacetylase, SIR2 family	54812.8	62105.9	62645.5	54290.6	66044.3	31146.4	37400.1	63468.5	60394.1	60283.8	19230	12262.7	19969.2	20042.7	21622.2	23017.8	13957.2	15146.8	11834.2	13540.6
COG0847	DNA polymerase III, epsilon subunit or related 3'-5' exonuclease	33309.2	51885.2	38275.8	31337.6	41048.9	16995.3	32069.9	54542	50962.3	51207.5	37610.9	30236.1	44938.9	45291.3	51382.8	44001.1	42887.4	45017	31960.1	46707.9
COG0848	Biopolymer transport protein ExbD	81122.6	17311.7	135637	119445	171907	8040	17011.3	47387	15070.3	7555.18	33770.6	29965.9	38992.8	38810	41860	45868.9	43323.6	45492.9	32291.2	52072.8
COG0849	Cell division ATPase FtsA	47167.8	60738.9	49125.3	42592.2	47864.5	31438.8	36147.8	58241	58861.8	59549.1	18265.4	12432.2	19175.2	19748.6	21193.3	20820.7	15265.1	16074.6	12451.5	15153.4
COG0850	Septum formation inhibitor MinC	11345.7	8844.39	19271.2	16387	23515.8	3074.64	6219.58	9395.67	6617.49	5163.89	16494.2	10709.8	17396.7	16340.2	18676.7	18852.5	11637.9	12853.1	10373.6	11426.8
COG0851	Septum formation topological specificity factor MinE	10268.7	2240.39	16976.1	14385.7	20934.4	1094.31	2072.25	6510.74	2123.69	1214.69	16484.2	10668.4	17406.2	16348.2	18658.3	18838.2	11594.9	12856.3	10373	11409.8
COG0852	NADH:ubiquinone oxidoreductase 27 kD subunit (chain C)	9240.17	1510.66	16655.3	13949	20934.2	379	1304	5909.44	1705	794	1393.67	675.23	1145.46	857	781.5	2338.34	204.09	511.8	482.94	279.73
COG0853	Aspartate 1-decarboxylase	12482.4	2976.78	19766.3	17324.9	23765.8	1963.53	2126.17	6674.64	2319.3	1402.49	13306.7	7287.31	14941.3	13805	16376.4	15399.6	9151.59	10508.2	7238.17	9284.88
COG0854	Pyridoxine 5'-phosphate synthase PdxJ	10477.8	2229.2	17588.6	14798.6	21435.1	1007	2048.17	6568.36	2115.67	1175.84	9756.21	7158.54	12490.8	11372	13896.7	12067.6	9031.76	10493	7171.6	9176.18
COG0855	Polyphosphate kinase	39314.6	8784.7	37267.3	35454.5	36107.3	18298	7593.67	9068.11	6855.63	6870.21	12125.8	12912.5	15353	14932.3	17132.6	14851	19468.9	19773.5	14092.6	24080.4
COG0857	BioD-like N-terminal domain of phosphotransacetylase	10	5	0	4	2	0	0	0	4	0	0	0	6.67	0	7	4	0	0	0	0
COG0858	Ribosome-binding factor A	51354.2	62905.7	54328	48470.8	53389.5	33718.6	38850.2	58899.5	59610.4	60104.5	20597.5	18103.7	22172.5	23345.2	24466.1	24011	25659.7	25340.8	19351	30002.5
COG0859	ADP-heptose:LPS heptosyltransferase	81731.3	19203.3	133316	119639	171152	9975.99	20609	47344.1	15739	8122.52	47244.7	43243.1	56425.4	58907.7	63023.4	62628.3	67452.8	69435	48100	79875.9
COG0860	N-acetylmuramoyl-L-alanine amidase	30193.3	16530	45897.9	41914.7	55783.7	9451.02	16352.9	18687.6	11225.2	8161.24	68219.2	51836.5	69400.5	68859.9	74265.8	77739.5	64223.1	64568.3	53193.5	71743.4
COG0861	Membrane protein TerC, possibly involved in tellurium resistance	56691.5	66633.2	72581.1	65592	76688	36102.1	39743	65512.2	61821	61698	42255.7	40217.2	54487.8	53136.8	62264.6	50990.3	59005.5	61630.9	43122.8	67871.1
COG0863	DNA modification methylase	20927.9	4893.34	33734.2	29120.3	41979	2888.66	4395.5	13105.1	4502.64	2672.38	19982.8	15437	25739.5	23542.7	28621	24411.8	19982.2	22921.4	15803.7	20658.9
COG0864	Metal-responsive transcriptional regulator, contains CopG/Arc/MetJ DNA-binding domain	1073.59	736.92	861.26	804	717.67	610.33	745.5	717.75	422.67	396.59	8280.25	6507.17	11258.6	10387.4	12993	9612.58	8788.67	9929.17	6663	8854.99
COG1001	Adenine deaminase	2659.76	7570.11	3775.94	3286.97	3664	2722.14	5086.08	4044.07	5228.48	4993.81	15252.8	10118.2	16359.2	15571.8	17981.5	16643	11414	12301.3	9860.03	11117
COG1002	Type II restriction/modification system, DNA methylase subunit YeeA	719	54	494.67	778	497	667	0	65	50	42	12	7.33	6	10	15	31	0	0	0	0
COG1003	Glycine cleavage system protein P (pyridoxal-binding), C-terminal domain	11444.3	2488.78	18881	15915.7	22482.8	1565.58	2172.67	6785.61	2307.25	1372.84	9912.54	7211.54	12831.1	11639.4	14171.6	12574	9080.09	10502	7198.27	9235.18
COG1004	UDP-glucose 6-dehydrogenase	32830.9	13774.8	54242.5	48155.3	68042.5	6077.42	11489.1	20934	10512.5	7055.59	16933.9	16365.1	19117.2	18196.5	20102.3	21640	21533.4	22286	17142.1	25991.9
COG1005	NADH:ubiquinone oxidoreductase subunit 1 (chain H)	10535.5	2262.86	17786.6	14912.7	21595.8	1015	2051.17	6663.03	2143.67	1203.84	9774.21	7179.04	12507.8	11405	13904.2	12084.7	9037.1	10493	7184.94	9205.18
COG1006	Multisubunit Na+/H+ antiporter, MnhC subunit	1391.33	314.33	2354.94	1795.71	1899.5	593.23	136	470.7	276.83	233.4	139.67	124.73	146.47	133.1	137.5	227	61	36.8	35.27	78.4
COG1007	NADH:ubiquinone oxidoreductase subunit 2 (chain N)	10532.5	2262.86	17782.6	14910.7	21592.1	1015	2051.17	6663.03	2143.67	1203.84	9774.21	7179.04	12507.8	11405	13909.2	12082.7	9037.1	10493	7184.94	9205.18
COG1008	NADH:ubiquinone oxidoreductase subunit 4 (chain M)	19015.5	3635.86	32294.6	27557.7	40731.8	1386	3313.17	11990	3712.67	1918.84	10964.2	7713.04	13502.5	12108	14555.2	14125.7	9209.1	10972	7644.94	9409.18
COG1009	NADH:ubiquinone oxidoreductase subunit 5 (chain L)/Multisubunit Na+/H+ antiporter, MnhA subunit	11724.8	2546.19	19360.2	16272.8	22864.1	1594.23	2177.17	6977.06	2384.5	1434.24	9891.88	7280.27	12610	11508.1	14065.8	12253	9122.43	10508.8	7216.21	9266.58
COG1010	Precorrin-3B methylase	12056.7	3368.77	19094.6	17901.9	24352.2	2167.26	3913.08	6080.29	2240.07	1147.75	10260.8	9823.9	8670.45	9117.16	8539.24	11603.7	13127.6	12110.2	10535.2	17309.7
COG1011	FMN phosphatase YigB, HAD superfamily	107388	120913	129143	113024	136587	64310.5	73486.1	127205	118501	118099	56370.1	38319.2	63777	61410	69725.2	65936.2	48543.2	52980.8	38848.7	49929.9
COG1012	Acyl-CoA reductase or other NAD-dependent aldehyde dehydrogenase	163056	82734	218317	188846	252445	47190.8	60905.2	115659	78331.2	70489	71325.2	53097.5	73397.1	71725.1	77463.1	86446.1	63822.8	67560.3	53621	72240.5
COG1013	Pyruvate:ferredoxin oxidoreductase or related 2-oxoacid:ferredoxin oxidoreductase, beta subunit	3674.7	1996.02	4849.01	5446.65	5319.1	1715.31	2645.08	875.91	669.52	387.6	5341.42	8807	5493.27	6114.76	5600.67	6758.18	12632.5	11327.4	9732.5	16827.7
COG1014	Pyruvate:ferredoxin oxidoreductase or related 2-oxoacid:ferredoxin oxidoreductase, gamma subunit	252.2	114.52	462.67	368.23	339.1	91.31	56.08	400.82	122.02	104.35	3296.92	3267.67	3162.6	3025.26	2806.59	4612.34	2361.06	2135.66	2887.33	2070.43
COG1015	Phosphopentomutase	8364.15	5355.31	8424.56	9398.87	9145.25	4701.97	7653.58	3410.12	2972.11	2155.88	26185.6	23290.5	30946.4	30248.7	34567.8	29314.4	32438.7	33107.8	24751	37037.1
COG1017	Hemoglobin-like flavoprotein	18976.5	3622.77	31242.5	27224.9	40043	1800.97	3258.08	11537.4	3711.31	1955.19	12636	9696.54	14264.1	12891.7	15136.1	15513.3	10441.4	11913.4	9398.98	10330.4
COG1018	Ferredoxin-NADP reductase	50627.1	16846.1	84122.8	72251.2	105195	6998.87	13833.4	33588.3	14344.5	9217.61	46221.9	31647.7	55242.2	50639.8	60676.4	55892.2	38338.2	44445.3	31649.6	38717.4
COG1020	Non-ribosomal peptide synthetase component F	44397	7894.37	74518.1	65021.1	97392.6	2983.53	7162.5	27655.9	8480.67	4263.54	14531.4	9403.54	16639.8	14377.1	16654.8	20585.8	9863.41	12340	9026.29	10175.4
COG1021	Non-ribosomal peptide synthetase component E (peptide arylation enzyme)	1793.01	926.37	1708.63	1584.29	1281.25	1126.33	852.5	774.5	555.67	555.34	8288.54	6511.31	11256.2	10387.1	12997	9628.23	8817.34	9935.17	6685	8886.99
COG1022	Long-chain acyl-CoA synthetase (AMP-forming)	18697	3250.41	32396	27852.9	41071.4	1365.78	2787.5	11694.3	3603.26	1842.7	3869.68	1794.16	3481.08	4084.18	3380.18	6273.48	2157.35	2633	1715.66	2001.25
COG1023	6-phosphogluconate dehydrogenase (decarboxylating)	141	105	323.32	261.06	340.17	0	20	146.6	68.44	41.22	63.67	69.4	46.8	50.17	70.42	97.56	38.34	20.8	13.6	37.73
COG1024	Enoyl-CoA hydratase/carnithine racemase	103161	21630.1	173292	149515	216253	11549.3	22046.2	62278.2	20654.9	10967.1	51626.6	40012.2	55953.8	51741.7	58076.5	65234.2	46273.1	50931.4	39708.1	51086.8
COG1025	Secreted/periplasmic Zn-dependent peptidases, insulinase-like	1002.01	714.37	677.55	695.29	543.25	610.33	814.5	709.5	410.67	383.34	9428.54	6918.31	12488.3	12789.4	14856	11377.2	10493.3	11490.2	7380	10253.7
COG1026	Zn-dependent peptidase, M16 (insulinase) family	3709.7	1954.02	4601.77	5270.85	4910.67	1797.98	2649.75	609.81	608.32	371.3	5367.19	9115.67	4850.4	5743.76	5232.66	5686.74	12907.9	11576.1	10026.9	17050.8
COG1027	Aspartate ammonia-lyase	20597.5	4260.45	20510.2	18997.7	24903.3	3190.61	6699.5	6697.97	2685.38	1556.29	17137.3	14291.2	19218.7	19943.2	21633	20186.3	21903.8	21997.1	15759.3	26024.9
COG1028	NAD(P)-dependent dehydrogenase, short-chain alcohol dehydrogenase family	180731	114451	247024	216626	281443	65164.8	88430.4	134727	100006	88862	152130	118872	169011	163670	184445	176867	149409	157562	121051	162798
COG1029	Formylmethanofuran dehydrogenase subunit B	50	0	88.94	67	99	0	0	32.27	8	8	17	15.4	12.8	9	9	0.67	0	0.8	0.6	0.4
COG1030	Membrane-bound serine protease (ClpP class)	8598	1405.83	14742	12795.4	19323	371	1262	5427.09	1595	741.5	1251	578.16	1010.33	741	710	2093.42	208.42	482	465	228.58
COG1032	Radical SAM superfamily enzyme YgiQ, UPF0313 family	22155.8	9300.97	31761.4	32893.3	38697.4	7349.93	11748.2	8007.84	4093.17	2304.9	34682.8	35009.6	29501.8	32102.5	30182.2	37597.4	50199.4	45328	38567.9	66919.1
COG1033	Predicted exporter protein, RND superfamily	672	115.33	1584.17	1078.16	1449.51	78	28	508.67	143.3	142.45	268.5	177	164.33	147.25	179.17	225.75	79.92	60.25	33.5	113.6
COG1034	NADH dehydrogenase/NADH:ubiquinone oxidoreductase 75 kD subunit (chain G)	10183.7	2212.7	17244.4	14552	21379.2	989.33	2039.5	6556.6	2109.67	1174.34	9650.21	7143.54	12376.1	11215	13743.8	11905.2	8987.76	10441	7139.27	9114.1
COG1035	Coenzyme F420-reducing hydrogenase, beta subunit	47	5	126	104	125	0	3	62	10	4	13	8	20	1.5	6	21	6	0	0	10
COG1036	Archaeal flavoprotein	33	0	75	53.33	81	0	0	23	6	6	15	12	7	12	9	0	0	0	0	0
COG1038	Pyruvate carboxylase	5598.46	8769.92	7819.64	8228.88	8407.06	4339.75	7019	3448.24	5183.15	4357.22	3000.46	6721	3504.14	4151.32	3812.47	3782.84	11183.6	9958.39	7846.72	15506.1
COG1039	Ribonuclease HIII	2765	1781.5	2804.89	3032	3170	1578.5	3382	1356.22	1323.2	807.9	544	1146	642.33	977.25	651	505	1940	1645	1358.5	2280.33
COG1040	Predicted amidophosphoribosyltransferases	50459.2	62307.1	53748.9	47900.2	52926.8	33197.3	38285.2	58423.8	59261.7	59778.1	12861.5	11918	11583.7	13702.2	12326.1	14966.7	17287.7	15944.2	13030	21605.5
COG1041	tRNA G10 N-methylase Trm11	19	0	6.5	6	12	6	0	0	5	0	3611	103	2534	2528	2520	3501	78	70	78	53
COG1042	Acyl-CoA synthetase (NDP forming)	10757.5	2366.37	17634.5	15101.9	21677	1517.83	2153	6471.77	2231.17	1310.34	9724.54	7140.37	12642.8	11403.4	13931.8	12295.9	9007.34	10460	7148.27	9154.1
COG1043	Acyl-[acyl carrier protein]--UDP-N-acetylglucosamine O-acyltransferase	13639.2	4182.7	21234.8	19452.9	25778.4	2703	4683.17	7052.78	2690.67	1550.34	13051.6	13198.7	16379.6	17115.4	18806	16494.4	21087.8	21284	14749.6	25366.4
COG1044	UDP-3-O-[3-hydroxymyristoyl] glucosamine N-acyltransferase	13638.7	4151.4	21247.3	19449.2	25792.7	2703	4683.17	7017.03	2665.67	1525.84	13051.6	13192.2	16398.6	17119.4	18813	16576	21087.8	21284	14749.6	25358.7
COG1045	Serine acetyltransferase	44066.3	11081.7	70235.8	62612.2	88484	6614.92	12796.2	25607	9392.44	5114.83	32313.4	26047.8	36184.1	35587.2	39178.3	39693.3	34947	36683.3	27376.1	39379.3
COG1047	FKBP-type peptidyl-prolyl cis-trans isomerase 2	20325.8	4376.57	33694.1	28612.1	41619.5	2014	4097.34	12790.1	4141.34	2347.18	20553.8	14647.1	26171.8	25109.4	29631.3	25694.6	19754.4	22518.3	15057	19730.2
COG1048	Aconitase A	23297.8	6982.86	37714.6	33214.5	46430.2	3853.61	9422.5	14089.2	5697.13	3267.14	18590.8	15959	20686.6	20296.8	22196.2	22474.9	22784.4	23202.9	17289.8	27678.7
COG1049	Aconitase B	10150.2	2163.37	16796.5	14285.2	20766.4	1007	2088.17	6366.17	2051.67	1144.34	10827.6	7534.64	13690.5	13757.4	15746.7	13745.6	10727.1	12033.2	7884	10540.7
COG1051	ADP-ribose pyrophosphatase YjhB, NUDIX family	170214	234737	192330	163248	201550	100923	150278	233873	227747	226107	57306.5	46364.4	56529.1	59370.4	59965.1	65403.7	57233	57212.9	47750.3	62818.3
COG1052	Lactate dehydrogenase or related 2-hydroxyacid dehydrogenase	123242	86154.4	124654	112041	131133	56922.6	57991.8	83185	77495.6	75726.1	39394.6	32352.8	42414.3	42914.4	46253.8	47105.6	44884.6	45646.6	34200.7	53379.5
COG1053	Succinate dehydrogenase/fumarate reductase, flavoprotein subunit	119291	126082	113372	101567	105930	78318.4	74297.8	117182	120953	124283	27117.9	25521.6	32489.8	32666.3	36473.3	32595	34965.3	36230.1	26762.3	39584.5
COG1054	Predicted sulfurtransferase	13637	4179.28	20918.2	18279.8	25157	3028.61	5540	7951.35	3561.45	2116.44	10068.2	8233.64	12907.6	12058.5	14316	12312.1	10926.8	12082.2	8505	11378.7
COG1055	Na+/H+ antiporter NhaD or related arsenite permease	59547.2	55107.9	71975.4	62097.9	79892.7	28476.8	30826.5	64461.5	56200.7	56356	12926.6	9545.08	15238.2	13425.6	15864.4	17105.7	10255.9	12208.7	9078.92	10447.9
COG1056	Nicotinamide mononucleotide adenylyltransferase	9397.67	1938	16292.9	13841.3	20596.7	634.67	2076.67	5746.67	1852	941	1557.67	1420	1502	1327.6	1179.67	2477	1738	1939	1607	2168
COG1057	Nicotinic acid mononucleotide adenylyltransferase	51157.7	62866.5	53917.4	48182.2	53073.8	33718.6	38749.2	58712.4	59582.4	60091.7	19397.5	17637.4	20882	20877.2	22532.1	22140.9	23947.1	23774.8	18630	28601.5
COG1058	Predicted nucleotide-utilizing enzyme related to molybdopterin-biosynthesis enzyme MoeA	15526.2	5476.3	23591.1	21986.6	28831.8	3930.31	7647.08	8084.38	3843.47	2171.25	11533.8	11269.5	10160.1	11019.8	10152	12869.7	15480.8	14304.7	12247	20016.9
COG1059	Thermostable 8-oxoguanine DNA glycosylase	6	11	14	12	11	0	0	25	16	14	21	25	31	4	0	8	5	13	6	13
COG1060	2-iminoacetate synthase ThiH (tyrosine cleavage enzyme, thamine biosynthesis)	6410.75	4089.91	7468.77	8731.29	8253.25	3695.95	5985.66	1873.2	1605.01	1094.74	26209.1	24826.5	26417.4	27059.7	28566.4	28577.8	34574.1	33108.9	26794.4	42930.7
COG1061	Superfamily II DNA or RNA helicase	66397.8	78440.8	66873.5	60660.5	61017.8	50246.9	45328	65466.9	71968.9	73206.3	15040	10772.7	16757.1	16056.7	18179.7	16950.2	13511.1	14491.3	10947.4	14374.4
COG1062	Zn-dependent alcohol dehydrogenase	11646.5	2257.48	19942.5	16717	23149.3	1725.2	1910.17	6667.47	2337.58	1390.7	2202.63	1069.13	2087.66	1915.87	1930.17	3167.49	700.25	1118.5	906.34	834.71
COG1063	Threonine dehydrogenase or related Zn-dependent dehydrogenase	66336.4	21659.8	92165.2	80636.5	112296	13272.4	21909.6	37649.1	17901.1	12557.8	67087.9	49824.1	82871.3	76839.5	92026	80506.1	61460	69587.3	50128.2	62135.4
COG1064	D-arabinose 1-dehydrogenase, Zn-dependent alcohol dehydrogenase family	40385.2	9407.07	65878.1	57249.5	83216.3	4640.86	10512	24991.5	9025.48	5022.5	22681.2	16719.7	28097.6	25660.6	30422.5	28827.9	20699.3	24053.6	16953.6	21374.8
COG1066	Predicted ATP-dependent serine protease	51340.2	62895.7	54309.1	48449	53381.2	33718.6	38850.2	58880.8	59603.4	60096.5	20586.5	18091.2	22167.2	23336.5	24457.1	23983.7	25662.1	25340.8	19351	29992.1
COG1067	Predicted ATP-dependent protease	1474.34	788.43	1327.45	1167.15	854.09	686.93	931.41	1120.25	504.73	413.89	25668.7	17305.3	23902	23980.4	25729.5	27406.1	17601.6	18012.8	16680.3	16421.2
COG1069	Ribulose kinase	1019.01	725.7	762.55	713.29	609	610.33	735.5	677.5	424.67	421.34	8357.04	6500.59	11314.1	10467.4	13048.8	9658.47	8805.01	9935.17	6669.67	8900.7
COG1070	Sugar (pentulose or hexulose) kinase	56767.1	58183.3	75047.1	66827.8	83784.7	31686.5	33700.6	66706.2	58033.5	57996.8	33953.1	26674.2	38597.3	39419.9	43084.3	40724.4	37376.2	39147.7	28429.6	41685.7
COG1071	TPP-dependent pyruvate or acetoin dehydrogenase subunit alpha	14446.3	10259.3	23401.4	20390.9	27800.2	4596	9172.5	10498.8	7841.15	5854.05	2242.75	1942.05	2255.46	2277.75	1869.25	3426.75	2231.92	2175.8	1868.44	2584.73
COG1072	Panthothenate kinase	39413.9	60068	33920.9	30023.9	28270.5	32139.9	35653	52905.2	57630.1	59242.8	18330.9	14694.4	24525	24319.5	28631.8	21532.8	21234.7	23089.6	15427.8	21459.1
COG1073	Fermentation-respiration switch protein FrsA, has esterase activity, DUF1100 family	55762.5	69444.8	47580	44186	37464.2	47936.2	37511.5	56776.5	64918.4	67614.6	21653.3	13916	26924.1	25257	30644.8	24500.3	18612.2	21057.8	14141.5	18843.4
COG1074	ATP-dependent exoDNAse (exonuclease V) beta subunit (contains helicase and exonuclease domains)	50463.6	62662.6	53174.9	47462.5	52552.8	33145.8	38728.8	58720.8	59431.1	59908.3	20569.9	18076.7	22152.5	23321.6	24451.7	23980.7	25639.4	25323.8	19322	29958.5
COG1075	Triacylglycerol esterase/lipase EstA, alpha/beta hydrolase fold	17274.5	2810.58	29514.3	25698.8	38708.9	771.78	2528.5	10880	3183.08	1487.2	2517.84	1165	2064.75	1480.2	1419.75	4239.66	412.5	973	941.5	466.21
COG1076	DnaJ-domain-containing proteins 1	11183.1	2888.74	17532.4	15038.6	21350.8	1617.33	2902.67	7106.77	2459.34	1550.68	20305.5	14459.2	26208.6	26582.2	30630.2	25166.3	21226.7	23536.1	15264.6	20797.8
COG1077	Actin-like ATPase involved in cell morphogenesis	93428.1	120979	97317.7	86602	96565.8	62664.9	69807.7	113483	115745	117807	30289.2	26848.1	30187.9	31499.7	32415.8	35045.6	36850.7	35710.9	28465.9	45002.3
COG1078	HD superfamily phosphohydrolase	36593.1	58434.8	31367.1	27657.6	26292.7	30360.5	33964.5	51423.2	56671.9	58320.5	657.75	1273	796.5	1170	829	578.48	1969.67	1654.5	1361.5	2335
COG1079	ABC-type uncharacterized transport system, permease component	28282	6357.44	19110.3	19054.8	13653.2	16921.3	6224.08	3811.37	5525.97	6277.37	8116.9	5966.47	5785.97	6316.73	5776.4	7728.33	5374.8	4809.6	5550.52	5284.03
COG1080	Phosphoenolpyruvate-protein kinase (PTS system EI component in bacteria)	60371.5	65153.7	67933.4	60885.4	71792.7	34927.4	41121.1	64716.7	61686.5	61365.8	30546.9	25354.6	35085.6	35142	38930.8	35998.8	35020.2	36267.7	26822.3	39483.3
COG1082	Sugar phosphate isomerase/epimerase	24613.6	12366	39949	35356.9	48621.9	6608.93	10754.7	15909	9420.89	6892.42	15897.4	17409	13810.3	15106.4	14094.3	18270.2	19217	18386.8	17460.6	23014.2
COG1083	CMP-N-acetylneuraminic acid synthetase	954.4	312.66	1275.7	1130.18	980	516	117	283.75	180	209	365.4	134	357.8	892.07	693.17	495.4	386.67	323	158	344
COG1085	Galactose-1-phosphate uridylyltransferase	7109.65	4249.11	8249.11	9449.83	8810.66	4188.94	6099.5	1742.89	1693.75	1286.79	13879.6	18104.8	18083.1	19672.5	21087.8	17162.5	31166.4	29952.4	21127	39812.7
COG1086	NDP-sugar epimerase, includes UDP-GlcNAc-inverting 4,6-dehydratase FlaA1 and capsular polysaccharide biosynthesis protein EpsC	14782.9	10590.4	24315.5	22017	29387.5	4722.31	8986.08	9457.32	6998.32	5247.55	10339.2	9856.07	8680.2	9186.51	8629.24	11847.5	13174.7	12108.2	10547.2	17352.2
COG1087	UDP-glucose 4-epimerase	56832.9	72317	61634.2	56430.5	61591	37687.9	48056.3	63070.7	65377.8	64683.7	25530.5	26361.7	26776.7	29069.2	29392.2	29249.1	38060.1	36353.8	28599.4	46602.2
COG1088	dTDP-D-glucose 4,6-dehydratase	30964.7	56992.6	36169.5	28993.8	39612.9	17580.4	35445.6	56623.4	55317.9	54795	14692.5	12323.8	16909.6	17356.8	18784.8	17696	15174.7	15988.7	12378.6	15099.1
COG1089	GDP-D-mannose dehydratase	17403	2944.53	30029.9	25986	39150.5	898	2725.5	11176.6	3288	1577.5	3076.54	1460.14	2724.25	2233.92	2233	4764.42	799	1523.5	1290	957.79
COG1090	NAD dependent epimerase/dehydratase family enzyme	2409.91	1032.78	3070.74	2517.48	2461.84	1165.58	946	1237.76	666.92	611.34	9566.61	6990.81	12606.5	12900.8	15006.8	11581	10549	11514.2	7407.67	10328
COG1091	dTDP-4-dehydrorhamnose reductase	38944	58023.1	50331	41177.6	58306.2	17651.9	36294.6	61554.4	56546.5	55202.7	14128.7	12176.9	15899.6	14753.8	16568.5	17395.1	13242.3	14381.4	11786.1	13465.7
COG1092	23S rRNA G2069 N7-methylase RlmK or C1962 C5-methylase RlmI	13154	4070.22	20240.6	17727	24462.4	2611.81	5469.25	8113.46	3499.39	2062.09	17020.8	11878.8	17794.8	17157	19151.7	18965.9	13553.4	14527.5	11740.9	13719.1
COG1098	Predicted RNA-binding protein, contains ribosomal protein S1 (RPS1) domain	41588.5	112407	48447	41983.1	44840.5	45535.8	62464.6	99819.9	108291	110160	9531.27	10473.7	8077.9	9320.41	8462.82	9638.49	14870.5	13232.6	11406.4	19370.2
COG1099	Predicted metal-dependent hydrolase, TIM-barrel fold	6	1	13.01	10.67	3	0	0	4.34	0	0	4	4	6.33	14	1.75	2.34	0	0	4.67	16.33
COG1100	GTPase SAR1 family domain	4	10	3.25	11	0	0	0	0	8	0	0	0	12	0	0	0	0	0	0	0
COG1101	ABC-type uncharacterized transport system, ATPase component	42727	62190.2	38611.6	35629.6	34030.7	33632.7	39957.2	53314.8	58581.3	59521.2	4693.96	9252.5	5486.3	7429.32	6130.48	5771.09	15612.5	13821.6	10820.7	20609.2
COG1102	Cytidylate kinase	297.5	271.5	387	251.25	406	340	105	360.5	208.7	284.3	203.5	258.5	164.33	123	161.43	220.42	248.5	149	113.17	277.65
COG1104	Cysteine sulfinate desulfinase/cysteine desulfurase or related enzyme	102066	122284	111606	97170	114109	63200.4	72841.8	120955	118988	119642	28722.2	18826.7	27589.8	27962.4	28685.4	33402.4	20442.8	21319.9	18240.9	20466.3
COG1105	Fructose-1-phosphate kinase or kinase (PfkB)	70267	157059	79616.7	66718.8	78829.6	59547.9	90758.6	151157	155001	157756	29867.8	26870.9	35067.4	35578	38867.7	35499.3	38031.1	38485.7	28710.4	43218
COG1106	ATPase/GTPase, AAA15 family	9365.33	46340.5	13188.7	9666	13296	12309	23622	45322.8	46689.3	47708.9	63	133.5	52.33	43	78.34	39.75	89	33	21	126.12
COG1108	ABC-type Mn2+/Zn2+ transport system, permease component	61546.1	67832.6	64818.4	59844	64060.1	39018.2	44607.1	61855.8	62228.5	62075.9	39239.7	33438.1	46785.4	49040.1	53631.6	46235.6	49515.7	50436.2	35983	54013.6
COG1109	Phosphomannomutase	100235	124279	106637	93586.9	103981	66156.4	75652.5	117655	118887	120072	32930.8	26701.9	33176.4	35769	35848.1	38698.3	35346.1	34730.6	27960.1	39926.7
COG1112	Superfamily I DNA and/or RNA helicase	31.58	1.58	26	10.25	16.92	12	0	20.58	10	0.25	16	9	0	10.67	9	22.25	0.67	0	0	7
COG1113	L-asparagine transporter and related permeases	207193	293570	217560	192795	208585	155151	164260	276153	284056	291118	81239.7	74948.7	104909	99128.6	118569	96711.2	104701	111391	78976.4	118605
COG1114	Branched-chain amino acid permeases	68851.7	112659	64185.8	59226.3	55154.3	61173.5	64595.2	100808	109431	113619	34235.5	29011.3	33145.6	35354.1	35815.8	37280.8	39973.1	37930.1	31041.1	48112.4
COG1115	Na+/alanine symporter	10357.5	5107.9	11688.8	12278.1	11510.1	5650.35	7263	3635.45	2929.67	2143.49	27613.2	21623.1	27929.5	30421.2	30939	31322.8	29985.5	28958.6	22902.9	33631.1
COG1116	ABC-type nitrate/sulfonate/bicarbonate transport system, ATPase component	77539.5	14743.4	131363	114125	166899	6824.98	13920.9	46699.2	14556.1	7484.61	37834.3	25024.1	35806.6	33120.6	34597.7	48410.1	27556	29393.5	24767.6	32013.7
COG1117	ABC-type phosphate transport system, ATPase component	79097	120701	83323.4	73839	77889.8	63498.1	71002.8	110167	116189	118403	20147.2	18883.6	21751	22126.1	23344.1	22766.8	25907.5	25453.4	20005.1	30908.6
COG1118	ABC-type sulfate/molybdate transport systems, ATPase component	9774.51	2153.37	15902.7	13767.1	20273.2	992.33	2014.5	6217.27	2045.67	1161.59	9687.21	7103.71	12660.8	11387	13942.2	12385.5	9002.84	10434.2	7132.6	9092.6
COG1119	ABC-type molybdenum transport system, ATPase component/photorepair protein PhrA	6626.07	4425.78	7694.34	8245.08	8042.67	3352.61	6747	2558.44	2285.12	1535.94	12139.6	13669.3	15774.5	17094.5	18526.4	14529.5	22775	22357.2	15618	27306.8
COG1120	ABC-type cobalamin/Fe3+-siderophores transport system, ATPase component	37996.8	14395.8	53483.9	51397.2	63565.5	11597.7	16918.4	17706.2	8530.67	5656.18	69478.9	61008.7	75075.1	76214.4	82982.5	78805	82374.8	82402.6	64251.9	94344.5
COG1121	ABC-type Mn2+/Zn2+ transport system, ATPase component	57195.6	65989.6	59938.3	54871.3	59185.5	36795.4	42991.9	60773.4	61431.3	61391.3	29949.8	25888.8	34443.3	36301.1	39016.6	34921.3	37790	38011.5	27798	42185.9
COG1122	Energy-coupling factor transporter ATP-binding protein EcfA2	111605	126609	84544.6	78744.8	74288.8	70089.5	86920.2	106608	117167	119240	31940.7	37394	28521.5	32504.7	29829.4	33849.7	54680.7	48832.7	41380	72082.6
COG1123	ABC-type glutathione transport system ATPase component, contains duplicated ATPase domain	90484.8	63111.8	106528	95268.9	113828	46738.7	36752.6	73757.7	63609.3	63922.6	16731.4	13465.1	18200.1	16737.8	18533.4	21337.5	14850.7	16726	13272.7	15729.2
COG1124	ABC-type dipeptide/oligopeptide/nickel transport system, ATPase component	11815.1	3305.54	17578	15930.1	22134	2006.86	2733	6694.8	2407.34	1514.88	17773.5	13546.6	23509.7	21456.3	26623.3	21263.9	17805.3	20376.3	13797	17986
COG1125	ABC-type proline/glycine betaine transport system, ATPase component	31287.2	51164.7	34765.8	29513.9	39039	17351.9	33490.6	53419.9	51136.5	51051.5	11543.8	11216	10478	11289.6	10411.4	13202.5	15460.1	14277.9	12241.6	20010.5
COG1126	ABC-type polar amino acid transport system, ATPase component	266159	311896	279682	247207	285821	163419	195091	301366	299476	299767	64388.2	54734.1	68123.8	68823.1	72139.2	75737.5	71831.3	72542.4	57229.2	82508.9
COG1127	ABC-type transporter Mla maintaining outer membrane lipid asymmetry, ATPase component MlaF	22101.9	5588.86	36134.1	32325.8	45415.4	3048.33	5962.5	12540.9	4277.67	2267.84	14235.6	13758.5	17289.9	17705.4	19390.3	18547.4	21236.5	21715	15177.6	25527.7
COG1129	ABC-type sugar transport system, ATPase component	79440.4	18518.3	128695	114623	165971	9872.94	20169.2	48232.9	16184	8718.36	65652.6	50051.8	73966.5	72867.6	80783.5	80755.6	68086.4	72670.8	52917.6	76372
COG1131	ABC-type multidrug transport system, ATPase component	189784	304119	207648	174331	212025	122095	196250	288705	291688	289601	87629.4	52912.2	78207.6	80184.7	80159.1	95628.2	56047.5	55139.8	51139	56637.5
COG1132	ABC-type multidrug transport system, ATPase and permease component	411150	560006	384137	339577	348573	301934	330326	526452	550444	565972	117632	94631.2	113542	117428	120113	130047	115502	112553	96056.7	129459
COG1133	ABC-type long-chain fatty acid transport system, fused permease and ATPase components	1043.01	710.87	757.55	728.35	606.25	610.33	742.5	675.5	422.67	381.34	8281.92	6477.31	11247.9	10374	12982	9611.99	8782.34	9935.17	6663	8860.7
COG1134	ABC-type polysaccharide/polyol phosphate transport system, ATPase component	13479.8	10139	22540	19408.7	27005.8	3906.4	9115.16	10367.3	7671.87	5651.25	11729.6	7178.57	9022.15	10525.9	9297.21	12743.1	7393.36	6986.74	6984.19	7065.58
COG1135	ABC-type methionine transport system, ATPase component	62096.5	71178.1	71865.5	64535.6	76124.4	36476.3	44183.2	66624.4	65396.1	64504.4	19385	16211	21491.6	22271.3	23558.7	23770.9	24186.3	24227.1	17669.4	28733.4
COG1136	ABC-type lipoprotein export system, ATPase component	189373	203372	194386	174053	191218	118946	132148	191519	192781	193127	85082.6	50746.2	77342.6	79933.5	80011.3	94560.9	59530.4	58402.5	50618.7	64177.3
COG1137	ABC-type lipopolysaccharide export system, ATPase component	13773.9	4184.2	21643.8	19658.2	26108.4	2703	4715.17	7117.03	2700.67	1537.84	13088.6	13230.5	16405.6	17129.4	18812	16527	21091.8	21289	14753.6	25362.7
COG1138	Cytochrome c biogenesis factor	1945.81	838	2925.84	2085.2	2277.09	636	947.17	1280.27	541.67	444.34	10759	7443.9	13865.6	15281.2	16854.7	13451.7	12124.1	12981	8082.6	11580.1
COG1139	L-lactate utilization protein LutB, contains a ferredoxin-type domain	31130.7	13028.9	51539	46190.6	65814.3	5457.78	10894	19689.3	9908.58	6564.2	7528.65	8018.9	7591.01	8710.74	7761	11226.1	13044	12768.3	9333.27	17322.9
COG1140	Nitrate reductase beta subunit	14914.9	4982.29	21348.1	20037.2	25820.4	3850.58	5444.17	7244.42	3158.59	2035.68	20027.5	19155.6	26273.9	24984.8	29754.7	24034.1	28182	29617.3	20703.5	32795.7
COG1141	Ferredoxin	2342.7	1256.52	2033.24	2448.08	2368.5	1315.81	2623.08	1296.72	1100.52	585.1	7211.52	3856.67	5598.39	5845.16	5349.16	7790.25	2973.05	2593.61	3455.94	2631.18
COG1142	Fe-S-cluster-containing hydrogenase component 2	7673.2	5709.28	7243.94	8317.46	7434.84	5116.32	8268.5	3400.66	2725.68	2150.11	38048	37307.9	51449.2	49181.9	59002	45012.2	56146.4	58694.4	40712	65348.1
COG1143	Formate hydrogenlyase subunit 6/NADH:ubiquinone oxidoreductase 23 kD subunit (chain I)	11569.5	3056.73	18554.3	15640	22192.8	1720.33	2957.17	7422.36	2601.34	1613.18	18542.5	13927.9	24377.8	22439.4	27664.7	22184.9	18227.4	20954.6	14189.9	18511.9
COG1144	Pyruvate:ferredoxin oxidoreductase or related 2-oxoacid:ferredoxin oxidoreductase, delta subunit	0	0	0	4	2	0	0	0	0	0	8	0	0	5.5	8	2	2	0	0	0
COG1145	Ferredoxin	33	0	84	54	81	0	0	25	6	6	121	10	314	234	227	476	0	0	0	0
COG1146	NAD-dependent dihydropyrimidine dehydrogenase, PreA subunit	10484	1820.08	18294.2	15260	21874.9	960.45	1434.17	6207.09	1904.25	1018.2	1561.34	724.63	1290.92	1040.27	989.09	2560.34	292.08	581.6	548.2	337.3
COG1148	Heterodisulfide reductase, subunit A (polyferredoxin)	10	11	8	10	4	0	0	25	16	14	21	25	31	4	6	8	7.33	13	6	13
COG1149	MinD superfamily P-loop ATPase, contains an inserted ferredoxin domain	31	0	0	12	6	10	0	8	0	0	3	0	0	5	16	20	4.66	0	0	0
COG1151	Hydroxylamine reductase (hybrid-cluster protein)	14252	4631.64	21028.7	20200.2	26334.6	3193.64	4631.58	6818.4	2675.51	1556.29	27766.9	19246.5	26797.6	26302	28235.1	30923.5	24057.5	24011	19798.1	28051.2
COG1154	Deoxyxylulose-5-phosphate synthase	48794	61129.1	51573.7	45543.9	50326.9	32204.9	35468.2	57531.9	58266.8	59166.3	20105.5	17012.1	21576.6	22401.2	23895.8	23563.1	23751.8	23697.9	17994.6	27773.5
COG1155	Archaeal/vacuolar-type H+-ATPase catalytic subunit A/Vma1	1025.79	1061.77	806.68	1069.83	955.58	268.31	2466.08	1101.14	918.12	493.25	7094.52	3841.67	5196.4	5543.16	5066.66	7175.99	2948.55	2581.11	3434.93	2566.88
COG1156	Archaeal/vacuolar-type H+-ATPase subunit B/Vma2	1025.79	1061.77	813.68	1069.83	955.58	268.31	2466.08	1101.14	921.12	493.25	7097.52	3841.67	5200.4	5543.16	5070.66	7175.99	2948.55	2581.11	3434.93	2573.88
COG1157	Flagellar biosynthesis/type III secretory pathway ATPase	18738.6	3631.62	31822.3	27171.9	40603.1	1424.33	3319.5	11968	3737.38	1957.84	15278.8	8883.58	16674.1	15179.2	17636.8	18586.8	10103.4	11739.2	8656.92	10119
COG1158	Transcription termination factor Rho	13015.1	9157.3	21740	18438.6	25529.3	3713.09	6470.75	9928.72	6840.74	5303.59	17815.3	11270.7	18762.6	18901.7	20703.8	20863.4	13389.6	14448.3	11125	12927.8
COG1159	GTPase Era, involved in 16S rRNA processing	51347.2	62904.7	54295.6	48447.5	53377.8	33718.6	38850.2	58896.5	59610.4	60104.5	20595.5	18101.7	22170.2	23345.2	24472.1	24011.7	25662.1	25340.8	19351	30001.1
COG1160	Predicted GTPases	54696.9	64854.7	58398.1	53376.7	58048.8	35434.9	41463.3	59525.3	60215.7	60475	29578.1	27304.4	29776.9	31695.9	32305.7	33559.8	38579.7	36931.2	29406	47033.7
COG1161	Ribosome biogenesis GTPase A	76489.5	118841	66875.4	60205.2	57312.7	62494.3	70563.1	103457	113975	117042	10322	11757.7	9252.4	10690.2	9468.99	10673.1	16853.3	14937.4	12800.9	21729.3
COG1162	Putative ribosome biogenesis GTPase RsgA	51026.6	62862.7	53495.8	47924.5	52636.8	33715.6	38808.2	58672.3	59549.7	60068.5	20628.9	18041.4	22474.8	23575.6	24660.2	24494.7	25646.1	25312.8	19347.4	30002.5
COG1163	Ribosome-interacting GTPase 1	1	0	1.34	0.67	0	0	0	0.67	0	0	0	0	0	0	0	0.67	0	0	0	0
COG1164	Oligoendopeptidase F	41416.5	67453	38700.5	34202.9	34004.7	34234.6	42420.7	56373.5	62828.4	63226.7	15305.1	10428.7	12328.4	13025.3	11892.1	16083.3	10535	9451.27	10212	10978.9
COG1165	2-succinyl-5-enolpyruvyl-6-hydroxy-3-cyclohexene-1-carboxylate synthase	5323.24	2932.95	6005.32	6725.13	6287.67	2910.11	3517	1462.97	1219.69	1034.26	11629.9	12565.3	15163.1	16147.8	17936	14061.9	20883	20721.2	14257	25090.8
COG1166	Arginine decarboxylase (spermidine biosynthesis)	1192.68	799.87	1402.56	1073.46	1128.92	610.33	735.5	888.59	481.67	429.84	8310.54	6497.81	11289.3	10422.4	13017	9663.65	8790.42	9941.17	6663	8879.78
COG1167	DNA-binding transcriptional regulator, MocR family, contains an aminotransferase domain	110839	25035.9	169317	150288	214800	13969.1	30919.2	60559.4	21458.6	11540.2	61492.1	56872.3	67153.6	64630.6	69687.1	77821.7	77258	78344.6	60656.2	95299.9
COG1168	Bifunctional PLP-dependent enzyme with beta-cystathionase and maltose regulon repressor activities	43240.1	68023.9	40222.3	37105.4	36031.6	35028.4	41313	55307.3	61750.1	62247.1	16044.6	14710.5	19542.8	19210.7	21145.1	19917	22100.2	21698.3	15989	26889.2
COG1169	Isochorismate synthase EntC	6281.25	3577.32	6595.37	7335.67	6732.25	3520.44	4249.5	2029.47	1623.36	1416.6	19906.5	19058.6	26412.4	26532.2	30920	23680.2	29684.3	30650.3	20920	33940.8
COG1171	Threonine dehydratase	62510.4	15406.8	102820	90760.8	130024	7694.92	17995.8	37549.5	13407.6	7649.03	42198.3	34382.3	45243	44742.6	47909.8	52422.5	46895.2	48246.4	36587.6	55834.6
COG1172	Ribose/xylose/arabinose/galactoside ABC-type transport system, permease component	68663.3	15337.9	110981	98394.4	143032	8278.21	15559.1	42158.2	13902.4	7566.91	55947.2	41422.2	65819.5	63648.3	72487.9	69289	54935.5	60656.5	43168.1	59308.9
COG1173	ABC-type dipeptide/oligopeptide/nickel transport system, permease component	138229	81900.5	169944	153665	191991	56696.7	56775.8	96674	75693.2	71626.1	66981.7	55326.3	74596.7	73364.5	81151.3	80666.1	76535.4	79168.9	58527.1	89990.5
COG1174	ABC-type proline/glycine betaine transport system, permease component	22806.4	4723.9	34251.6	31013.2	43207.2	5002.8	4308.08	12516.6	4748.64	3026.19	13771.1	10047.2	15734.2	14565.3	16918.2	16380.8	11237.1	12848	9879.15	11209
COG1175	ABC-type sugar transport system, permease component	127409	118879	150578	133610	158385	74180.1	70518.8	130558	119074	119879	52260	32654.1	50422.9	49692.5	52532.4	59905.5	36189.8	38344.6	31920.6	36776.2
COG1176	ABC-type spermidine/putrescine transport system, permease component I	82003	67160.6	108063	93941.2	125171	33621.8	42143.2	80777.7	65866.1	63548.2	34410.6	23823.9	36917.9	35529.1	39258.1	41811.7	26846.8	30090.7	23411.9	26729.3
COG1177	ABC-type spermidine/putrescine transport system, permease component II	99347	69950.6	137802	119700	163957	34399.4	44688.8	91620.4	69041	65023	36910.6	24933.9	38971.9	36994.6	40601.4	46011.3	27212.5	31075.7	24349.2	27178.7
COG1178	ABC-type Fe3+ transport system, permease component	11536.3	2544.04	18928.2	16119.5	22548.8	1571.56	2450.75	7209.85	2391.94	1588.44	16415.7	11746	18893.8	21276.5	22008.8	21132.7	16500.5	17335.9	12216.9	15432.5
COG1179	tRNA A37 threonylcarbamoyladenosine dehydratase	13659.9	4198.89	21035.5	19396.7	25658.4	2797.51	4726.25	7107.28	2726.99	1597.59	19900.1	16788.5	21341.2	22155.3	23638.7	23368.9	23701.4	23648.5	17955.9	27649.1
COG1180	Pyruvate-formate lyase-activating enzyme	12059.1	13862.5	13669.6	13879.3	14166.6	8087.19	14045.7	8103.56	8406.45	6927.56	55328.4	42327.9	63380	62146.8	70884.7	62497.3	56700.9	59119.8	44148.4	61051.5
COG1181	D-alanine-D-alanine ligase and related ATP-grasp enzymes	52490.4	63661.6	55443.5	49406.2	54257.2	34361.5	39655.9	59830.8	60105.7	60526.5	33572	29020.9	36842.2	37333.3	40729.6	38356.8	37614.6	38184.7	30041.7	41621.7
COG1182	FMN-dependent NADH-azoreductase	19077.8	4173.99	32118.7	27584.7	41057.9	1658.95	4149.66	12271.4	3960	2117.79	20314.5	14398	20261.4	19130.8	21216.8	23260.3	14921.1	16207.5	14023.4	14930
COG1183	Phosphatidylserine synthase	12830	3501.85	20976.5	19092.5	25619.3	2118.18	3932.75	6568.88	2337.32	1193	10383.2	9902.9	8557.19	9149.26	8563.24	11604.7	13174	12148.9	10568.2	17375.3
COG1184	Translation initiation factor 2B subunit, eIF-2B alpha/beta/delta family	0	0	0	0	0	0	0	0	0	0	0	0	0.67	8	13	6	0	0	0	0
COG1185	Polyribonucleotide nucleotidyltransferase (polynucleotide phosphorylase)	17490.1	6240.8	25767	23833.3	30285.8	4885.59	8267.75	8846.6	4258.44	2584.49	20493.8	17979.7	22027	23159.5	24306.1	23960	25650.1	25331.3	19346.5	29947.5
COG1186	Protein chain release factor B	51482.2	63050.2	54562.9	48650.7	53534	33807.6	39020.8	59120.1	59678.4	60166.5	21129.5	18407.2	22817.6	24033.9	25280.3	24560	26074.1	25873.3	19702.7	30457.5
COG1187	16S rRNA U516 pseudouridylate synthase RsuA and related 23S rRNA U2605, pseudouridylate synthases	113606	129770	124929	111297	127629	68855.4	83504.3	125510	122430	121994	73930.9	58291.1	78831.5	80996.9	87182.4	84374.1	77737	78897.2	60922.4	85959.6
COG1188	Ribosomal 50S subunit-recycling heat shock protein, contains S4 domain	48063.9	60976.4	50238.3	43609.8	48711.7	32013.6	36269.2	58415.3	59044.7	59760.5	18412.9	12506.7	19517.2	20009.6	21446.3	21354.7	15308.4	16110.8	12481	15196.6
COG1189	Predicted rRNA methylase YqxC, contains S4 and FtsJ domains	41217.3	60706.5	37629.1	34194.8	32721.9	32711.6	36762.1	52516.3	57557.7	58946.6	9781.94	10588.9	8492.03	9599.83	8725.41	10269.3	14938.3	13307.7	11467	19438
COG1190	Lysyl-tRNA synthetase (class II)	51919.8	63168.6	54733.8	48982.9	53566.4	34329.9	39098.8	58970.2	59753.7	60288.5	21030.5	18336.5	22753	23989.9	25220.6	24421.3	26071.1	25861.5	19706.4	30464.1
COG1191	DNA-directed RNA polymerase specialized sigma subunit	14157.5	4477.2	21993.3	19964.1	26846.4	3103.57	4855.82	7927.03	3117.66	1912.79	43698.6	28445.5	38233.3	38102.6	39496	46963.8	30772.4	29985.2	27901.1	33928.2
COG1192	Cellulose biosynthesis protein BcsQ	133960	88499	186040	160511	218797	42799	57956.3	109659	82179.4	75482.8	44726.9	31520.3	45441	42748.5	46341.8	56151.1	36122.9	39481.4	31269.9	40344.1
COG1193	dsDNA-specific endonuclease/ATPase MutS2	39995.6	60453.5	35586	32652.6	31062.1	32143.8	36598.6	52138.4	57325.5	58744.4	9793.27	10479.2	8832.57	9831.16	8975.99	10887.2	14898	13271.1	11433.4	19411.5
COG1194	Adenine-specific DNA glycosylase, acts on AG and A-oxoG pairs	17312.9	6225.45	25435.5	23590.1	29963.3	4798.28	8208.67	8606.13	4210.36	2549.36	13695.3	14396	17064.9	18146.8	19502.6	17066.6	23080.8	22955	16137.6	27690.3
COG1195	Recombinational DNA repair ATPase RecF	42706.2	61510.7	39306.3	35545.2	33843.8	33347.6	37588.2	53430.2	58018.4	59359.5	19332.5	17535.7	21147.2	22599.2	23763.1	21902.7	25479.7	24861.8	18886	29784.5
COG1196	Chromosome segregation ATPase	50360	62165.2	53688.1	47747.4	52935.1	33172.3	38056.8	58145.3	59188.4	59714.3	11169.9	11186.5	9673.23	10534.3	9584.41	12622.8	15184.7	13859.9	11981.1	19748.5
COG1197	Transcription-repair coupling factor (superfamily II helicase)	51451.2	62904.7	54500.6	48567.2	53555.8	33718.6	38850.2	58932.8	59615.4	60110.5	20606.5	18109.1	22169	23351.2	24476.1	24021.3	25662.1	25341.6	19351.6	30001.5
COG1198	Primosomal protein N' (replication factor Y) - superfamily II helicase	51333.2	62905.7	54232.6	48418.9	53291.8	33718.6	38847.2	58859.8	59603.4	60102.5	20584.5	18096.7	22169.5	23337.2	24461.1	24008.3	25662.1	25340.8	19351	29997.5
COG1199	Rad3-related DNA helicase	58471.6	69627.3	67572	58708.5	70986.9	35015.2	42393.1	67187.9	65470.4	64803.3	27821.8	19503.1	31651.7	30949.1	34954.6	32825	24243.7	26467.2	19569.1	24215.5
COG1200	RecG-like helicase	51344.6	62899.7	54315.9	48461.8	53386.2	33718.6	38850.2	58894.2	59604.7	60094.5	20581.9	18099.7	22164.5	23339.6	24459.4	23995.3	25653.1	25332.8	19344.7	29997.5
COG1201	Lhr-like helicase	43096.4	52343.6	43258.2	37274.8	41695.7	28200.4	28425	53564.2	52964	54728.6	9888.77	7563.23	12510.4	11365	13906.1	12113.7	9200.83	10654.7	7416.7	9357.22
COG1203	CRISPR/Cas system-associated endonuclease/helicase Cas3	2788.41	1555.75	2962.89	3769.75	3192.09	2069.67	2760.17	561.75	613	381.25	2886	5847.5	3905	4497.67	4242.17	4148.42	10722	9754.5	7201	15198
COG1204	Replicative superfamily II helicase	4	71	9	12	8	0	0	29	0	0	0	4	0	2	0	6	0	0	0	0
COG1205	ATP-dependent helicase YprA, contains C-terminal metal-binding DUF1998 domain	943	253.08	1247.17	1075.95	970.42	565.98	124.5	217.85	180.58	195.4	54	54.5	21	33	54.75	54.67	49.08	9	22.67	54
COG1206	Folate-dependent tRNA-U54 methylase TrmFO/GidA	39823.4	60269.5	35945.8	32719.8	31365.4	31881	36421	51934.1	57106.4	58429.2	2827.5	6965.73	3379.3	4373.75	3732.33	3303	12321.3	10926.3	8234.1	17141.4
COG1207	Bifunctional protein GlmU, N-acetylglucosamine-1-phosphate-uridyltransferase/glucosamine-1-phosphate-acetyltransferase	51261.7	62815.9	54217.1	48359.2	53292.3	33651.6	38829.2	58765.8	59545.6	60014.8	20526.5	18045.2	22122.2	23307.7	24422.9	23956.9	25603.4	25305.8	19330	29920.8
COG1208	NDP-sugar pyrophosphorylase, includes eIF-2Bgamma, eIF-2Bepsilon, and LPS biosynthesis proteins	178.91	23.33	392.24	252.35	385.34	29.78	10.5	117.3	31.58	15.45	29	16.5	26.67	23	18.75	25.92	0	0	8.67	20.33
COG1209	dTDP-glucose pyrophosphorylase	31577.4	57457.6	36541.9	29242.1	39865.4	17958.2	35796.1	56936.6	55470.9	54808.1	21157.2	18060.6	26127.6	24432.5	28880.1	24892.3	21852.2	23831.5	17982.6	22109.9
COG1210	UTP-glucose-1-phosphate uridylyltransferase	86092.1	70412.8	97417.2	88520.2	101002	49424.7	42916.8	71952.5	66901.1	66811.4	37646.8	28864.7	39954.9	39803	43212.8	43975.2	37115.7	38320.7	29831.5	41248.7
COG1211	2-C-methyl-D-erythritol 4-phosphate cytidylyltransferase	22509.6	3837.3	23392.3	20993.7	26902.2	3671.89	4183.75	7219.98	2571.24	1631.39	21365.8	11455	21207.8	21354	23184.5	24089.2	13576.7	14546.5	11225.6	13089.6
COG1212	CMP-2-keto-3-deoxyoctulosonic acid synthetase	13614.2	4158.2	21195.8	19430.2	25748.4	2703	4683.17	7007.03	2673.67	1528.84	13046.6	13198.5	16379.6	17112.4	18805	16503	21092.1	21284	14749.6	25349.7
COG1213	Choline kinase	8813	1843	15391	13188	20030.3	371	2065	5611	1808	899	1193	544.33	990.33	735	658.75	2058.24	174.33	479	466.67	229.42
COG1214	tRNA A37 threonylcarbamoyladenosine modification protein TsaB	51333.6	62903.4	54299.6	48452.2	53359	33712.3	38850.2	58892.8	59606.4	60104.5	20594.5	18103.7	22172.5	23341.2	24469.1	24011.3	25662.1	25340.8	19351	30001.8
COG1215	Glycosyltransferase, catalytic subunit of cellulose synthase and poly-beta-1,6-N-acetylglucosamine synthase	111759	79922.3	170877	149816	207745	37765.5	49556.6	104508	75968	69538.4	46230.4	30214.4	46827.5	43468.7	47673.5	57436.8	34685.8	38503.3	30372.1	39282.9
COG1216	Glycosyltransferase, GT2 family	67728.7	19039.8	114160	98539.5	144478	8137.26	14734.6	43704.6	17649.3	11451.1	31291.1	20217.3	33517.6	29704.7	34171.8	40099.4	20786.5	24677.7	19207.8	20893.4
COG1217	Predicted membrane GTPase involved in stress response	51361.2	62905.7	54322.6	48470.2	53390.8	33718.6	38850.2	58898.8	59610.4	60104.5	20597.5	18103.7	22172.5	23345.2	24472.1	24014.3	25662.1	25340.8	19351	30002.5
COG1218	3'-Phosphoadenosine 5'-phosphosulfate (PAPS) 3'-phosphatase	1656.74	845.78	2379.29	1747.34	1987.67	640.11	861	1191.32	544.25	436.54	9559.61	7023.54	12597.9	12919.4	14972.8	11612.3	10514.8	11523	7391.27	10300.1
COG1219	ATP-dependent protease Clp, ATPase subunit	51408.2	62928.7	54393.1	48506.7	53465.3	33785.6	38871.2	58930.1	59632.2	60138.7	20623.5	18144.7	22201.5	23350	24491.2	24021.3	25715.1	25368.8	19372	30046.1
COG1220	ATP-dependent protease HslVU (ClpYQ), ATPase subunit	45846.7	60176.7	48072.7	42050.4	47271	30971.8	35123.5	56955.2	57891.4	58882.6	13016.9	13307	16298.8	16990.8	18696.3	16395.3	21045.6	21246.5	14714.6	25325.6
COG1221	Transcriptional regulators containing an AAA-type ATPase domain and a DNA-binding domain	1049.59	753.62	841.05	756.29	642.17	610.33	735.5	767.08	428.47	406.79	15939.5	6710.31	17555.3	16367.4	18955.2	18546.5	8961.34	10069.2	6824	8976.3
COG1222	ATP-dependent 26S proteasome regulatory subunit	25.83	3.33	29.93	21.6	44	8.53	0	4.8	3.33	1.2	0	0	0	0	2	0	0	0	0	0
COG1223	Predicted ATPase, AAA+ superfamily	0	0	0	2	0	0	0	0	0	0	0	0	0	0	0	0	0	0	0	0
COG1225	Peroxiredoxin	23972.8	5866.79	39537.8	34242.1	47553.7	3811.98	6328.33	13889.3	4958.13	2854.19	27170	19726	26476.5	27240.7	28458.6	31130.2	25471.2	25599.8	20430.5	29362.5
COG1226	Voltage-gated potassium channel Kch	401.5	43.2	645.05	406.25	302.92	36.17	16.17	130.67	39.5	35	221.25	71.14	171.58	243	248.17	239.67	71	52	44	85.71
COG1227	Inorganic pyrophosphatase/exopolyphosphatase	39996	60402.4	35595.6	32650.5	30990.5	32138.8	36598.6	52025.1	57300.5	58723.4	9754.52	10491.7	8529.48	9683.58	8800.49	10254.8	14939.6	13314.9	11472.4	19446.6
COG1228	Imidazolonepropionase or related amidohydrolase	14376.6	3571.79	23220.5	20326.2	27217.2	3272.48	4303.25	7433.06	2840.57	1557.54	7236.52	9969.13	6661.05	7186.41	6590.41	9253.95	13075.6	12088.9	10508.9	17379.6
COG1229	Formylmethanofuran dehydrogenase subunit A	50	0	92.94	70	99	0	0	32.27	8	8	17	15.4	12.8	9	9	0.67	0	0.8	0.6	0.4
COG1230	Co/Zn/Cd efflux system component	36690.1	52687.2	31820.4	27127.8	25568.2	28202.1	30651.5	49996.9	52794.1	54978.4	9686.97	7453.7	12737.3	12772.1	14868.4	11658.3	10616.4	11458.5	7534.1	10449.9
COG1231	Monoamine oxidase	9747.67	1663.66	16591.7	14268.8	20858.1	897	1442	5800.27	1814.71	924	1921.71	1743.8	1497.74	1255.57	1200.06	2889.53	1013.34	1228.74	1462.59	968.94
COG1232	Protoporphyrinogen oxidase	21503	4970.08	35063.2	31749.5	44553.8	3002.78	5265.5	11586.7	3960.05	1997.4	4708.67	6790.83	4710.67	4811.67	4411.92	6883.34	10754.8	10205	7821.67	15269.6
COG1233	Phytoene dehydrogenase-related protein	1660.47	442.34	2846.46	2212.03	2307.7	586.09	234.58	794.78	383.89	276.3	6208.31	2643.6	4283.46	4367.09	4180.35	5834.57	1813.31	1676.42	2270.79	1637.14
COG1234	Ribonuclease BN, tRNA processing enzyme	40411.9	59789.5	35766	31680.6	30079.9	32692.9	35071.6	53063.9	57660.4	59267.7	20357.5	12686.4	20220.5	19897.9	21860	21447	14323.1	14834	12369.1	14383.3
COG1235	Phosphoribosyl 1,2-cyclic phosphodiesterase	58745.1	64201.2	67504.6	60006.6	71709.6	33500.4	39939.2	64268.2	61070.4	60708.6	22797.3	20244.8	23552.3	23240.3	24691	26559.6	25542.1	25565.2	20916.8	30008.9
COG1236	RNA processing exonuclease, beta-lactamase fold, Cft2 family	9414.75	1572.58	16968.4	14109.1	21163.1	438	1332	6006.52	1765.3	865.45	1520.5	791.05	1209.79	899.5	872.17	2428.42	273.25	555.8	503.1	321.83
COG1237	Metal-dependent hydrolase, beta-lactamase superfamily II	99.7	32.02	157.12	146.83	161	14.31	42.08	155.07	41.52	43.1	6832.77	3561.07	4972.2	5062.66	4842.99	6897.74	2539.55	2354.91	3190.53	2233.08
COG1238	Uncharacterized membrane protein YqaA, SNARE-associated domain	10191.4	2264.37	17106.6	14555.4	21256.9	981.33	2194.5	6683.35	2127.67	1194.84	11946.6	8009.54	14853.8	16063	17543	15529.7	12407.4	13563	8566.6	11895.9
COG1239	Mg-chelatase subunit ChlI	11853.3	3299.41	18795.1	17652.6	24049.2	2079.95	3843	5856.99	2131.75	1066.2	3378	6161.9	3668.8	4062	3683.83	4715.01	10525.3	9701.8	7328.94	15023.4
COG1240	Mg-chelatase subunit ChlD	11845.7	3295.75	18708.4	17631.7	23937.9	2085.95	3840	5830.92	2140.75	1048.2	3386	6167.3	3655.6	4053	3688	4736	10525.8	9702.6	7320.2	15005.1
COG1242	Radical SAM superfamily enzyme	5393.21	3749.39	5560.95	6640.37	6234.75	2669.14	5796.58	2247.44	1944.19	1246.29	17572.1	15973.5	19136.7	19257.8	21106	19409	22133	21757.5	16979.9	26270.7
COG1243	Histone acetyltransferase, component of the RNA polymerase elongator complex	28.7	14.02	71.02	44.58	44	9.31	35.08	101.47	22.02	5.1	3150.02	3417.67	2362.4	2452.66	2248.49	3286.74	2453.05	2265.11	3100.43	2147.18
COG1244	Uncharacterized Fe-S cluster-containing protein. MiaB family	0	0	4	3	0	0	0	0	0	0	0	0	0	0	0	0	0	0	0	0
COG1246	N-acetylglutamate synthase or related acetyltransferase, GNAT family	21099.2	5279.55	33910.2	30354	42951.6	3275.64	6167.08	12363	4366.19	2420.44	20591.9	17356	21715.7	21131.5	23165.7	24179	22647.5	23206	18265	26990.9
COG1247	L-amino acid N-acyltransferase YncA	45787.8	21693.8	48809.1	43555.6	57246.8	11499.7	22284.2	20464.7	15422.7	11716.1	25080.5	22203.9	25232.7	26473.4	27278.3	28570.8	28360.8	28077	22935.1	32390
COG1249	Pyruvate/2-oxoglutarate dehydrogenase complex, dihydrolipoamide dehydrogenase (E3) component or related enzyme	124005	131077	156175	137348	167440	68620.2	81585.3	136314	125117	123131	45794.9	36763	53215.4	53467.1	58384.9	56784.3	50197.7	52762.6	38498.3	55334
COG1250	3-hydroxyacyl-CoA dehydrogenase	67172.2	18632.6	114187	98210.2	144711	7180.7	15051.8	43776.5	17157.7	10427.2	33495.6	21225.4	36036.9	33149.5	37577.2	42534.8	22504.7	26761.5	20411.3	22656.2
COG1251	NAD(P)H-nitrite reductase, large subunit	10646.7	2382.9	17161.9	14793.1	21198	1497.33	2143.5	6418	2211.67	1329.34	9636.46	7132.78	12342.6	11181	13741.2	11804.5	9023.01	10425.2	7154.67	9146.7
COG1252	NADH dehydrogenase, FAD-containing subunit	23813.9	11400.6	38411.7	33785.7	47443.1	6033.61	8618	15658.1	9034.13	6635.98	16057.9	9222.85	17674.6	17553.9	19433.9	19744.8	12590.8	13989	9543.78	12843.6
COG1253	Hemolysin or related protein, contains CBS domains	57061.3	65578.8	61378.2	55949.6	60263.9	36625.7	41671.4	60085.1	60749.9	61154	27412.9	25094.7	28401.6	30263.2	30971.7	31652.6	37085.5	35457.2	27376.3	45762.1
COG1254	Acylphosphatase	47412.7	60854.1	49027.9	42808.6	47928.9	31901.6	36217.6	58051	58919.6	59657.5	18038.4	12357.9	18985.5	19497.8	20969.7	20541.4	15200.8	16005.6	12407.5	15049.5
COG1256	Flagellar hook-associated protein FlgK	9291.08	1688.95	16436.1	13846.3	20800.4	594	1491.5	6067.45	1802	911.25	5532.29	1105.58	4360.68	4082.92	4156.5	6414.99	797	1159.1	925.2	844.51
COG1257	Hydroxymethylglutaryl-CoA reductase	36476.6	58403.4	31279.2	27529	26149.2	30357.7	33964.5	51373.3	56637.1	58289.1	602.75	1227	759.17	1137.25	774	505.81	1920	1654.5	1361.5	2303
COG1259	Bifunctional DNase/RNase	157.5	28.58	284.53	180.27	248.75	33.45	7.5	110.14	24.25	23.7	19	18	12.33	19	26.75	25.09	3	3	6.67	26.08
COG1260	Myo-inositol-1-phosphate synthase	169.16	97.91	369.22	226.27	362.09	48.78	17.5	178	79.58	63.7	35.67	34.8	24.6	49.67	25.17	41.42	7.34	12.6	18.87	44.88
COG1261	Flagella basal body P-ring formation protein FlgA	9775.01	2151.37	16290.1	13898.4	20558.5	981.33	1997.5	6262.1	2028.67	1144.34	9558.79	7044.85	12308.4	11134.4	13673.5	11734.2	8969.67	10421	7128.6	9084.1
COG1262	Formylglycine-generating enzyme, required for sulfatase activity, contains SUMF1/FGE domain	9907.33	1617.81	17951.5	14786.5	21882.4	406.67	1343.67	6258.32	1799	846.5	1648.67	751.96	1264.58	1013.6	1042.17	2577.78	236.19	530.6	502.54	353.54
COG1263	Phosphotransferase system IIC components, glucose/maltose/N-acetylglucosamine-specific	146338	224550	131135	115069	118513	110756	135788	211253	220494	226664	94994.3	63383.3	99826.4	99285.7	108718	106035	75654.4	79096.8	63639.9	75906.6
COG1264	Phosphotransferase system IIB components	15822.4	3721.48	11384.2	12754.4	7291.87	13691.9	894.24	1763.51	3454.87	4502.27	6447.88	6229.51	4385.13	4897.57	4391.85	6003.39	4581.95	4208.81	5701.83	4021.62
COG1266	Membrane protease YdiL, CAAX protease family	54600	62704.5	45129.7	42751.1	35705.7	45635.5	35049.5	53590.4	60702.1	63805.5	5198.63	2617	4224.14	4522.99	4178.56	5357.92	2972.84	2521.64	2476.05	3267.84
COG1267	Phosphatidylglycerophosphatase A	11974.1	2876.42	18848.7	16629.9	23135.7	1625.5	2258.67	6654.17	2310.86	1471.06	10985.4	7633.17	13879.7	13967.2	15969.7	13842.9	10832.8	12055.2	7894.5	10608
COG1268	Biotin transporter BioY	11853.3	12621.8	15015.3	16273	16523.4	7743.09	13051.1	5544.99	7256.96	5685.62	11852.9	16008.2	11079.1	12880.6	11734	12868.9	25289.5	22504.4	18310.8	34149.8
COG1269	Archaeal/vacuolar-type H+-ATPase subunit I/STV1	1023.29	1061.77	810.18	1064.83	953.58	268.31	2466.08	1101.89	918.12	493.25	7094.52	3841.67	5196.4	5535.16	5066.66	7175.99	2948.55	2581.11	3434.93	2573.88
COG1270	Cobalamin biosynthesis protein CobD/CbiB	20868.4	4842.1	34498.2	31031.6	44136	2538.26	5197.08	11719	3858.07	1926.75	11616.8	10416.9	9761.77	9919.16	9294.24	13851.7	13320.3	12587.2	11013.2	17531
COG1271	Cytochrome bd-type quinol oxidase, subunit 1	59364	63010.9	95548.8	82287.1	118258	19977.7	38275	77381.4	61045	57437.9	24900.9	21467.8	30212.1	27751.4	32371	32354.5	28883.4	31523.7	22531.6	33669.9
COG1272	Predicted membrane channel-forming protein YqfA, hemolysin III family	47575.4	60940.5	49397.1	42990	48219.4	32018	36191.7	58291.9	59029.9	59759.6	19522	14314.5	19761.2	19148.9	20986.4	21575.2	15203.3	16031.8	13856.2	15200.1
COG1273	Non-homologous end joining protein Ku, dsDNA break repair	8857.5	1427.66	15337.5	13233.2	20006.2	371	1303	5564	1654	746	1307	659	1040.66	813	756.92	2254.67	217.09	509	466.67	273
COG1274	Phosphoenolpyruvate carboxykinase, GTP-dependent	9928.66	1644.08	16784.9	14348	20737.1	960.45	1398.17	5732.39	1772.58	931.2	1401.67	628.5	1165.66	949.6	880.42	2333.17	247.75	547	526.67	324.33
COG1275	Tellurite resistance protein TehA and related permeases	10374	2329.19	16331.4	14353.5	20519.6	1530.59	2149.58	6296.37	2149.93	1287.04	19219	9597.28	19305.2	18179.4	20531.5	21499.9	10817.8	12112	9429.91	10661
COG1276	Putative copper export protein	18114.7	3465.37	30070.9	26233.7	39173.2	1352.33	3276.5	11421.5	3585.67	1831.34	10702.2	7601.64	13264.3	11821	14304.8	13751.2	9165.34	10899.2	7591.67	9311.7
COG1277	ABC-type transport system involved in multi-copper enzyme maturation, permease component	268.42	132.58	435.13	340.33	353.23	16	0	211.83	113.01	91.45	4389.21	1349	3070.12	3148.07	3082.31	4317.3	964.17	817.14	1090.9	929.57
COG1278	Cold shock protein, CspA family	92969.8	77644.9	122990	107308	138954	40306.4	49097.9	86676.3	71931.3	68800.3	61276.2	48109.7	74375.1	71236.9	82506.4	75219.6	63918.8	69463.9	49626.7	68530.9
COG1279	Arginine exporter protein ArgO	13904.9	4264.76	20957.8	19560.2	25562	3214.58	4786	6794.75	2750.8	1637.78	12977.6	13172.8	16300.5	17024.8	18740.8	16324.4	21116.3	21265.2	14774.3	25387.2
COG1280	Threonine/homoserine/homoserine lactone efflux protein	91634.8	16800.9	155107	133881	199233	6299.75	15607.8	57991.1	17656.6	8940.07	47468	30216.5	52374.2	49121.2	55613.9	61126.1	34782.9	40995.4	29885	34605
COG1281	Redox-regulated molecular chaperone, HSP33 family	50364.7	62631.8	52984.4	47292.2	52368.1	33145.8	38725.8	58617.7	59402.1	59883.8	20556.9	18066.7	22149.2	23306.6	24425.7	23976.9	25636.4	25323.8	19322	29936.4
COG1282	NAD/NADP transhydrogenase beta subunit	10222.1	2229.37	17182.5	14569.8	21310.9	1000.53	2115.5	6594.4	2122.34	1185.54	10819.3	7582.54	13630.9	13634.1	15645.7	13723.3	10703.1	12010	7855.93	10508.1
COG1283	Na+/phosphate symporter	2081.13	985.64	1768.4	1901.72	1592.83	1442.64	829.58	1202.19	671.99	638.99	19020.7	10317.5	19209.1	18261.9	20708.8	20722.3	11533.4	12439.8	9979.93	11299
COG1284	Uncharacterized membrane-anchored protein YitT, contains DUF161 and DUF2179 domains	93550.9	176350	90229.5	80896.6	81939.5	80781.9	106952	154225	167682	170604	32582.1	31511.5	27916.9	31189.8	28609	34495.7	44765.2	39843.8	34353.3	58210.8
COG1285	Uncharacterized membrane protein YhiD, involved in acid resistance	42114.1	7501.32	44539.7	40760.7	48247.8	15729.1	5451.66	13574.5	7609.7	7560.35	12773.2	7729.64	10152.8	9707.16	9280.52	15198.6	5266.25	5626.13	6839.44	4797.94
COG1286	Uncharacterized membrane protein, required for colicin V production	21494.4	49827.8	32069.7	25781.4	36066.4	14534	29273.7	53395	50487.3	50528	11544.4	8786.04	14512.2	14937.2	16597.7	14398.4	12693.9	13707	9250.1	12851.1
COG1287	Asparagine N-glycosylation enzyme, membrane subunit Stt3	0	0	0	0	0	0	0	0	0	0	0	0	0	0	0	0	2.33	0	0	0
COG1288	Uncharacterized membrane protein YfcC, ion transporter superfamily	27422	51391.1	27315.8	24273.5	22495.2	27899.6	26280.6	48366.6	51664.2	54219.4	11375.3	9875.98	14285	13476.5	15650.9	13098.8	12003.4	12941.1	9921.71	12343
COG1289	Uncharacterized membrane protein YccC	56078.2	11975.9	91123.5	79601	117973	5296.27	11398.7	35796.2	11574	6335.4	54619.4	40785.6	66737.2	62119.9	73921	66624.8	50024.8	57191.6	41066	49885
COG1290	Cytochrome b subunit of the bc complex	10293.3	1752.58	17942	15012.4	21686.4	952.45	1434.17	6020.99	1864.58	989.2	1510.25	701.23	1267.37	1048	955.92	2492.34	264.75	572.8	535.27	338.4
COG1291	Flagellar motor component MotA	18945.2	3704.87	32459.3	27551.8	41120.1	1424.33	3319.5	12122.2	3781.09	1975.09	16019.2	9973.91	17421.5	15839	18284	19695.9	10911.4	12467.3	9625.64	10817
COG1292	Choline-glycine betaine transporter	5160.73	1752.11	5547.21	5304.77	4106.01	3191.34	1531.67	1717.72	1136.61	1109.84	10693.2	7620.18	13994.7	14337	16712.1	12735	11370.8	12564.5	8153.6	11222.1
COG1293	Predicted component of the ribosome quality control (RQC) complex, YloA/Tae2 family, contains fibronectin-binding (FbpA) and DUF814 domains	39927	60407.8	35474.2	32551	30985.5	32138.8	36598.6	52023.4	57295.5	58706.4	9651.27	10471.7	8422.57	9517.16	8651.99	10110.3	14897.3	13269.9	11433.4	19393.3
COG1294	Cytochrome bd-type quinol oxidase, subunit 2	59862.8	63120.9	96317.6	82872.5	118710	20003.3	38365.7	77675	61106	57516.4	26250.8	21967.3	31651.2	30430.4	34512.5	34418.9	30647.4	33136.7	23292.6	35154.7
COG1295	Uncharacterized membrane protein, BrkB/YihY/UPF0761 family (not an RNase)	57990.7	63128.8	66555.6	57623.5	69446.3	33023.9	38288.2	64760.3	61115.8	60914.2	28019.6	19596.5	31824.1	31198.5	35177.4	33141	24278	26536.4	19630.7	24358.7
COG1296	Predicted branched-chain amino acid permease (azaleucine resistance)	36860.3	22191	58686.4	52971.6	73129.4	9917.61	19371	24711.1	16308.8	11921.4	20565.2	16702.8	22543.2	23062.4	24218	25701.4	24347.8	24730.3	18144.2	28874.3
COG1297	Uncharacterized membrane protein, oligopeptide transporter (OPT) family	6770.6	3956.6	8432.74	9946.85	9562.59	3438.56	5274.58	1253.24	1189.07	698.3	11895.4	15065.6	11059.3	13028.6	11976.7	13537.1	24439	21881.4	17423	32730.4
COG1298	Flagellar biosynthesis pathway, component FlhA	10288.6	2383.12	17289.8	14560.1	21428.6	1142.33	2228	6749.52	2224.38	1283.84	14580.5	8631.08	16316.3	15148.9	17777.3	17052.8	10339.4	11792.7	8538.92	10353.9
COG1299	Phosphotransferase system, fructose-specific IIC component	44128.3	63206.6	39405.5	36115.3	33926.5	34631.4	39260.2	55123.3	59063.5	60765.1	46609.5	36916.9	53482.7	52888.7	59127.2	54421.1	48094.4	49641.9	38195.1	52040.3
COG1300	Uncharacterized membrane protein SpoIIM, required for sporulation	277.08	97.25	558.79	337.31	451.46	24	22	224.22	67.15	45.47	4611.81	1536.83	3222.94	3276.97	3232.79	4532.74	1091.32	993.34	1308.49	963.64
COG1301	Na+/H+-dicarboxylate symporter	35816.6	14575.5	57869.5	51410.2	70945.5	7586.01	12013.7	22248	11239.9	7787.56	33524.6	23040.8	31303.7	30521.6	32343	38063.3	26488.5	27009.4	23063.2	30456.2
COG1302	Uncharacterized conserved protein YloU, alkaline shock protein (Asp23) family	82423.5	121334	72915.6	67737.5	64303.5	66504.3	73502.2	104327	115024	117805	19319.5	20931.3	16862.8	19099.3	17356.4	20239.8	29832.6	26563.7	22891	38835.6
COG1304	FMN-dependent dehydrogenase, includes L-lactate dehydrogenase and type II isopentenyl diphosphate isomerase	80691.1	110121	65262.2	55474.2	52188.8	59367.1	63063.8	100480	108668	112987	12574.9	11532.1	15084.7	14598.8	16664.9	14487.2	13303.1	13983.5	11218.4	13589
COG1305	Transglutaminase-like enzyme, putative cysteine protease	18427.7	3013.41	32617.7	27639.5	41396.7	752	2700	11801.8	3443.67	1597.25	3986.32	1852.59	3525.58	4118	3484.5	6460.46	2136.34	2584.2	1658.4	1922.27
COG1306	Uncharacterized protein	8512	1386	14543.5	12701	19190.7	371	1266	5366	1584	740	1208	567	1015	715	642.17	2056	194	498	466	223
COG1307	Fatty acid-binding protein DegV (function unknown)	147242	233995	127205	111825	106314	122168	136046	206511	226861	233417	33359.8	19500.2	25124.6	26902.6	24721.5	33035.9	18233.5	16221.9	18373.4	18433.6
COG1309	DNA-binding transcriptional regulator, AcrR family	188004	210458	258626	221037	293584	84490.6	141271	227230	198130	188669	136532	99740.7	153194	149210	167517	162169	125443	133757	100622	133078
COG1310	Proteasome lid subunit RPN8/RPN11, contains Jab1/MPN domain metalloenzyme (JAMM) motif	644	281	1136.39	757.34	710.34	270.67	398.67	510.34	173	148	1177	652.47	1440.08	1592.42	1774.42	1237.01	893	1140	750.67	1038
COG1312	D-mannonate dehydratase	1855.48	900.45	2295.31	2225.95	2438.46	1403	1149.5	739.55	540.75	462.37	1846.15	2582.64	1726.88	1904.98	1899.65	1757.02	3006.57	2915.84	2698.82	3326.3
COG1313	Uncharacterized Fe-S protein PflX, radical SAM superfamily	145.2	68.02	208.52	143.08	187	82.31	56.08	190.14	71.52	64.1	6735.52	3586.67	4655.4	4806.16	4597.99	6439.24	2593.55	2379.11	3206.93	2264.18
COG1314	Preprotein translocase subunit SecG	49984.1	62375.9	52605.7	46492.5	51453.1	33301.3	38815.2	58744.9	59567.1	60077.6	18475.3	16038.5	20749.3	21789.5	23048.6	22075.1	24146.9	23991.1	17470.4	28691.9
COG1315	Uncharacterized conserved protein, DUF342 family	79.58	33.25	92.5	61.82	102.06	67	21	73.15	32.71	26.25	4260.71	1200	2990.14	2994.07	2969.31	4153.61	913	810.14	1063.72	785.14
COG1316	Anionic cell wall polymer biosynthesis enzyme, LytR-Cps2A-Psr (LCP) family	122027	171591	100405	89270.6	83886.9	92884.3	102713	152986	166824	172054	29906.8	21608.7	23378.8	25592.8	23425.9	29841.8	24933.3	22226.4	21871.1	29490.7
COG1317	Flagellar biosynthesis/type III secretory pathway protein FliH	17536.6	2994.95	30577.2	26208.9	39589.1	903	2732.5	11269.2	3332.71	1598.5	7439.5	2649.51	6023.52	5453.49	5420.81	9434.43	1725.08	2333.69	2331.32	1704.46
COG1319	CO or xanthine dehydrogenase, FAD-binding subunit	12725.3	3794	20293.5	18957.1	25559.7	2424	4472.5	6732.98	2528.31	1322.15	9705.71	8479.83	9585.13	9882.66	9852.32	12240	12744.8	12203.9	9446.06	17215.5
COG1320	Multisubunit Na+/H+ antiporter, MnhG subunit	1389.33	309.33	2345.94	1795.71	1894.83	593.23	136	470.7	272.83	233.4	139.67	123.4	140.47	133.1	137.5	227	61	36.8	35.27	78.4
COG1321	Mn-dependent transcriptional regulator, DtxR family	7180.88	9793.11	8724.08	8248.08	8451.65	5525.39	8704.5	5518.74	6787.03	5784.51	9762.71	8864.71	12620.2	12124.5	14360.7	11051	11636.9	12380.4	9072.49	11991.3
COG1322	DNA anti-recombination protein (rearrangement mutator) RmuC	13496.1	4227.7	20859.3	18240.1	24978.2	3002.83	5613.5	8114.22	3570.54	2169.74	11344.6	8708.14	14246.1	14603.5	16262.4	14169.9	12627.4	13663.2	9235	12803.8
COG1323	Predicted nucleotidyltransferase	39906.3	60401.4	35459.2	32540	30974.5	32138.8	36598.6	52020.4	57291.5	58713.4	9648.27	10471.7	8415.9	9517.16	8644.99	10105.3	14894.3	13269.9	11433.4	19387.3
COG1324	Uncharacterized protein involved in tolerance to divalent cations	9644.68	2122.37	15732.1	13623.4	20121.2	981.33	2007.5	6117.1	2015.67	1113.34	9533.54	7079.04	12288.8	11119.4	13682.8	11756.9	8970.42	10418	7135.27	9076.1
COG1327	Transcriptional regulator NrdR, contains Zn-ribbon and ATP-cone domains	51306.7	62847.2	54277.3	48400.2	53363.8	33716.4	38850.2	58809.9	59577.9	60066.5	20578.5	18088.2	22166.5	23317.5	24441.1	23976.4	25659.1	25340.8	19351	29970.7
COG1328	Anaerobic ribonucleoside-triphosphate reductase	41024	61189.2	36270.6	33443.2	31659.6	32858.2	37469.2	52939.7	57721.2	59062.3	25126.2	19876.2	25135.9	26646	27671.3	27345.3	27165.4	26416.2	21050.5	31205.2
COG1329	RNA polymerase-interacting regulator, CarD/CdnL/TRCF family	1432.28	385.85	2197.14	1746.35	1821.5	666.09	219.58	657.79	335.77	317.3	7066.19	3709.9	5353.53	5335.83	5143.08	7600.74	2679.3	2420.16	3240.53	2333.58
COG1330	Exonuclease V gamma subunit	9925.74	2132.37	16256.7	13950.9	20460.9	1007	2088.17	6239.17	2016.67	1121.34	10692.6	7468.31	13564.1	13590.4	15592.7	13565.6	10671.1	11981.2	7840	10477.7
COG1331	Uncharacterized conserved protein YyaL, SSP411 family, contains thoiredoxin and six-hairpin glycosidase-like domains	142.25	24.58	299.18	215.84	307.59	0	10	115.92	31	26.25	159	54	346	271	274.92	563.76	54.67	18	10.67	44
COG1332	CRISPR/Cas system CSM-associated protein Csm5, group 7 of RAMP superfamily	0	0	9	0	0	0	0	0	0	0	0	0	0.67	0	1	1	0	0	0	0
COG1333	Cytochrome c biogenesis protein ResB	9524.33	1642.08	15985.1	13855.4	20278.8	926.78	1383.5	5591.05	1772.58	920.2	1279	599.5	1021.66	758	716.75	2126.67	226	488	487.67	265
COG1334	Uncharacterized conserved protein, FlaG/YvyC family	92.58	53.25	116.72	76.82	129.06	67	21	93.15	47.71	34.25	4281.71	1215	2994.14	3010.57	3001.14	4156.11	918	804.14	1063.72	793.14
COG1335	Nicotinamidase-related amidase	113994	76469.3	145668	129857	162413	50546.4	50273.8	91038.2	73224.2	70482.6	40490.9	30155.8	42800.5	40990.8	44919.4	49100.9	37456.7	39839.4	30844.9	42717.2
COG1336	CRISPR/Cas system CMR subunit Cmr4, Cas7 group, RAMP superfamily	0	0	0.22	0	0	0	0	0	0	0	0	0	0.67	0	1	0	0	0	0	0
COG1337	CRISPR/Cas system CSM-associated protein Csm3, group 7 of RAMP superfamily	1238	6637	2518	2147	2666	2006	4159	2753	4317	3727	6	8	2.68	0.75	4	8	0	0	0	0
COG1338	Flagellar biosynthetic protein FliP	9334.58	1676.95	16643.6	13919.6	20923.1	532	1492.5	6120.02	1822.71	902.5	6325.5	2158.91	5077.32	4786.49	4816.81	7474.1	1557.08	1863.49	1875.92	1498.86
COG1342	Predicted DNA-binding protein, UPF0251 family	72.58	52.25	112	78.82	100.06	72	21	103.15	46.21	61.5	685.21	1137	471.14	483.57	460.31	645.86	827.91	761.39	1003.22	747.64
COG1343	CRISPR/Cas system-associated endoribonuclease Cas2	2679.91	1484.25	2881.9	3742.16	3115.56	2027	2599	492.49	593.01	391.7	3039.88	6727	3512.48	4156.49	3774.81	3882.86	11207.2	10036.4	7901.55	15550.9
COG1344	Flagellin and related hook-associated protein FlgL	28107.2	5361.62	48390.1	41167.5	61545.7	2018.33	4840	18054.2	5542.8	2864.34	18510.2	12027.8	19638	17806.3	20330.8	23126.7	12365.1	14268.5	11440.6	12283.6
COG1345	Flagellar capping protein FliD	10089.6	2251.62	16915.1	14304.6	21053.1	1053.33	2040.5	6489.32	2119.38	1193.84	14011.5	8298.78	15650	14399	16940.6	16446.8	9906.09	11230.6	8200.72	9886.05
COG1346	Putative effector of murein hydrolase	23288.8	6337.84	35633.3	32538.1	44873.1	4346.98	8738.42	13341.7	5329.94	2922.79	21780.1	18434.3	23197.9	24100.9	25139.5	26031.7	25835.5	25828.3	19815.5	30111.3
COG1347	Na+-transporting NADH:ubiquinone oxidoreductase, subunit NqrD	352.73	50.2	458.58	374.77	184.42	25.67	90.67	154.42	27	28.5	1269.4	476.64	1369.21	2603.4	2052.67	1974.39	1761	1613	756	1468.75
COG1348	Nitrogenase subunit NifH, an ATPase	8539.16	1416.5	14624.2	12830.2	19231.8	371	1262	5399.03	1586	738.5	1203	577.8	1039.27	705	659.33	2096.5	195	480.6	465.2	225.8
COG1349	DNA-binding transcriptional regulator of sugar metabolism, DeoR/GlpR family	105751	97246.8	112394	101908	114940	61802.9	66457.8	87253.4	85163.4	83477.2	103183	80184.7	121136	120062	136788	119374	106132	113170	83020.9	110405
COG1350	Predicted alternative tryptophan synthase beta-subunit (paralog of TrpB)	42	39.5	61.5	81.75	36	0	0	96.75	35.5	26.5	32.5	47	29.67	42.5	20	50.92	14.5	9	8.17	21.25
COG1351	Thymidylate synthase ThyX	209.7	59.1	321.54	259.85	293.25	49.09	42.58	201.69	64.1	52.55	3205.52	3464.17	2395.4	2500.66	2290.24	3342.83	2470.63	2284.36	3114.6	2176.18
COG1352	Methylase of chemotaxis methyl-accepting proteins	18173.8	3121.18	32009.3	27164	40790.8	903	2764.5	11746.9	3434.71	1640.75	7613.5	2756.24	6148.32	5524.99	5527.81	9721.7	1735.1	2351.49	2348.92	1737.15
COG1353	CRISPR/Cas system-associated protein Cas10, large subunit of type III CRISPR-Cas systems, contains HD superfamily nuclease domain	0	0	2	0	0	0	0	0	0	0	3	0	0	0.75	0	0	0	0	0	0
COG1354	Chromatin segregation and condensation protein Rec8/ScpA/Scc1, kleisin family	50313	62150.8	53629.4	47719.6	52847.1	33099.3	38035.8	58116.3	59172.7	59696.6	11150.9	11171.5	9667.23	10532.8	9580.41	12614.6	15159.7	13841.9	11964.1	19726
COG1355	Predicted class III extradiol dioxygenase, MEMO1 family	31	0	64	39	41.67	0	0	22	3	3	6	0	0	0	14	12	2.33	0	0	0
COG1357	Uncharacterized protein YjbI, contains pentapeptide repeats	510.2	370.35	850.54	606.82	719.65	198.31	383.08	727.64	268.73	194.35	8651.98	5252.73	7082.59	7169.98	7148.88	9205.93	4200.47	4142.3	4845.09	3865.22
COG1358	Ribosomal protein L7Ae or related RNA K-turn-binding protein	39916.8	60385.4	35466.3	32531.5	31002.5	32138.8	36598.6	52002.4	57274.5	58693.4	9638.27	10466.7	8382.9	9521.16	8657.99	10109.3	14911.3	13256.9	11427.4	19387.8
COG1359	Quinol monooxygenase YgiN	96688.4	64808.3	102433	94339.7	100971	59095.6	33300.5	68917.5	64328.9	66634.1	21088.1	16003.4	26421.4	24465.6	29259	26422.3	20143.5	23161.4	16033.4	20865
COG1360	Flagellar motor protein MotB	27605.2	5126.2	47479.6	40576.1	60683.5	1795.33	4598.5	17613.1	5393.09	2730.09	17309.2	10580	18475.9	16633.8	19031.1	21900.2	11111.8	12962.1	10091.2	11062.4
COG1361	Uncharacterized conserved protein	0	0	9	0	0	0	0	2	0	0	100	0	307	227	219.17	473	0	0	0	0
COG1362	Aspartyl aminopeptidase	7585.9	4191.79	9327.22	10816	10267.9	4124.07	5389.66	1415.83	1408.39	984.3	18002.5	18411.8	15233.8	16706.8	15699	19163.5	25891.4	23210.7	20146.4	34131.1
COG1363	Putative aminopeptidase FrvX	39016	54434	32575.9	29312	27443.9	30427.1	33976.1	50956.5	54018.3	55669.6	21118.7	13964.5	21496.8	21355.6	23176.5	22683.7	16550.5	16945.7	13971.6	16950.3
COG1364	N-acetylglutamate synthase (N-acetylornithine aminotransferase)	11213.6	2850.25	18661.6	15947.6	22611.6	1267.28	4030	7163.69	2852.65	1605.77	6233.3	2224.23	4916.27	4881.34	4515.73	7391.92	1606	1630.94	1862.32	1478.97
COG1366	Anti-anti-sigma regulatory factor (antagonist of anti-sigma factor)	914.7	272.21	1888.22	1226.18	1632.7	92.31	62.08	796.9	325.32	246.8	7306.19	3928.33	5536.07	5654.76	5435.16	7821.78	2805.39	2427.61	3283.63	2559.28
COG1368	Phosphoglycerol transferase MdoB or a related enzyme of AlkP superfamily	106196	181089	102718	89090.7	97134.1	80586.1	107499	161146	172052	174442	32681.7	28412	30728.8	32900.2	33113	34761.9	34981	33740.6	29183.1	39346.1
COG1371	SHS2 domain protein implicated in nucleic acid metabolism	7	0	13.34	1.67	0	0	0	7.67	0	0	6	0	2.33	0	6.75	0.67	0	0	0	0
COG1373	Predicted ATPase, AAA+ superfamily	48041.3	12783.5	36109.8	38614.3	27113	32703.5	8636.5	5292.67	9521.32	12274.5	4806.91	11496	5720.47	7640.59	6785.67	5809.89	21150.8	18840	13903.2	30061.8
COG1376	Lipoprotein-anchoring transpeptidase ErfK/SrfK	31361	59511.8	32387.7	28354.6	26885.6	30924.8	31798.7	53072.5	57123.4	58917.3	33472.7	26275.6	45388.5	41941.7	52360.8	38907.7	35247.8	39853.2	26734.7	35664.3
COG1377	Flagellar biosynthesis protein FlhB	18739.6	3631.62	31804.3	27171.6	40594.1	1424.33	3319.5	11965	3737.38	1957.84	15278.5	8878.58	16674.1	15172.5	17636.8	18583.2	10103.4	11739.2	8656.92	10117.3
COG1378	Sugar-specific transcriptional regulator TrmB	9741.17	7869	17045.5	14805.5	21834.5	2382	5421	8036	5888	4456.25	1305	563	1305.33	943	880	2542.25	191.75	480.25	464	230.5
COG1379	PHP family phosphoesterase with a Zn ribbon	37	16	8.22	21	30	0	0	21	20.8	14.2	29	32	11	22	38.17	25	32.33	0	0	13.6
COG1380	Putative effector of murein hydrolase LrgA, UPF0299 family	23338.8	6335.34	35608.1	32569.5	44826.1	4471.98	8731.42	13323.7	5379.94	2978.79	21805.4	18434.3	23193.9	24089.3	25155.5	26009.4	25835.5	25825.3	19815.5	30107.3
COG1381	Recombinational DNA repair protein (RecF pathway)	48111.4	60937.9	50360.4	43667.6	48825.3	32022.6	36272.2	58390.8	59019.4	59734	18380.9	12459.9	19478.2	19999.1	21451.1	21329.6	15288.7	16091.8	12475.7	15182.5
COG1384	Lysyl-tRNA synthetase, class I	313	61	724.1	475	637	0	39	215.1	66	26	70	68.73	48.8	38	37	110	15	17.8	4.6	8.4
COG1385	16S rRNA U1498 N3-methylase RsmE	19313.3	12947.7	28837	26458.2	33187.3	7087.76	12594.9	11797.1	8857.63	6659.21	20687.2	18011.7	22287	23503.3	24603.4	24182.3	25700.6	25376.3	19390	29988.5
COG1386	Chromosome segregation and condensation protein ScpB	50319	62150.8	53635.8	47727.3	52847.1	33099.3	38035.8	58117	59172.7	59696.6	11152.9	11171.5	9667.23	10532.8	9580.41	12619.3	15159.7	13841.9	11964.1	19726
COG1387	Histidinol phosphatase or related hydrolase of the PHP family	4214.82	2698.3	4244.02	4491.7	4400.56	1911.38	3687.4	2639.54	1812.7	1350.84	34030.9	22008.2	30558.6	30173.9	31600.5	36315.2	20167.3	20195.5	20552.8	18824
COG1388	LysM repeat	98.67	39.33	172.61	154.64	144	0	8	87.09	34.44	25.72	36	27.5	16.41	13	39.17	40.31	28.67	0	0	34.41
COG1389	DNA topoisomerase VI, subunit B	0	0	0	0	0	0	0	0	0	0	0	0	0	0	5	0	0	0	0	0
COG1390	Archaeal/vacuolar-type H+-ATPase subunit E/Vma4	126.29	57.77	146.85	182.33	120.08	15.31	39.08	220.14	65.12	65.25	6839.52	3589.67	4957.4	5038.16	4837.66	6940.99	2564.55	2361.11	3189.93	2252.88
COG1391	Glutamine synthetase adenylyltransferase	11342.7	2457.45	18642	15760.3	22230.7	1579.78	2248.67	6739.32	2281.92	1359.54	10928.3	7623.54	13741.6	13811.1	15798.1	13876.6	10764.8	12071	7917.6	10589.1
COG1392	Uncharacterized conserved protein YkaA, distantly related to PhoU, UPF0111/DUF47 family	12391.6	3427.52	20170.1	18557.2	25242.7	2084.31	3971.08	6360.56	2268.49	1133.8	11349.4	10214.5	9616.86	11373.1	10288.9	13120.1	14805.1	13615.1	11230.1	18648.2
COG1393	Arsenate reductase and related proteins, glutaredoxin family	111397	128366	122580	108501	125812	68507.4	82070.8	124697	122094	121761	46186.4	36870.3	52832.9	53691.7	58477.5	54419.2	52289.5	53941.3	39312.7	57984.2
COG1394	Archaeal/vacuolar-type H+-ATPase subunit D/Vma8	1025.79	1061.77	813.68	1069.83	955.58	268.31	2466.08	1101.14	921.12	493.25	7097.52	3841.67	5200.4	5543.16	5070.66	7175.99	2948.55	2581.11	3434.93	2573.88
COG1396	Transcriptional regulator, contains XRE-family HTH domain	69699.9	60823.1	82780.2	73981.2	91564.7	34297.1	39779.5	68309	59812.8	58820.6	25757.7	19977.5	26607.7	26324.8	27670.7	31177.8	26588.2	26858.3	20804.8	31882.9
COG1397	ADP-ribosylglycohydrolase	4523.22	8021.04	6136.27	5910.6	6037.84	3584.53	5011.5	3705.91	4975.52	4371.18	8358.71	6602.04	11317.7	10442.2	13052.4	9717.3	8881.18	9965.97	6710.77	8975.7
COG1398	Fatty-acid desaturase	26366.3	4229.16	45826.8	39289.3	59027	1138.67	3829.67	16524	4792	2210	3853.67	1703	3199.66	2397.6	2214.67	6531.02	587.09	1509	1441.67	723
COG1399	Uncharacterized metal-binding protein YceD, DUF177 family	42496.2	61475.4	38855.7	35205.9	33469.3	33342.6	37556.2	53253.7	57978.4	59348.2	19257.5	17479	21104.3	22570.7	23757.8	21832.4	25457.6	24845.8	18881.4	29781.2
COG1401	5-methylcytosine-specific restriction endonuclease McrBC, GTP-binding regulatory subunit McrB	5	0	0	4	0	0	0	0	0	0	0	5	0	0	0	0	0	0	0	0
COG1402	Creatinine amidohydrolase/Fe(II)-dependent formamide hydrolase involved in riboflavin and F420 biosynthesis	8833.95	1443.1	15359.7	13231.9	19964.4	385.31	1341.08	5666.79	1676.98	761.1	3727.98	3029.87	2709.66	2560.76	2337.02	4477.45	1873.14	2076.62	2609.84	1703.45
COG1403	5-methylcytosine-specific restriction endonuclease McrA	799.05	685.33	1850.82	1177.42	1687.92	105	1015.5	707.27	402	272	598	378.23	699.13	750	865	665.01	424.42	556.3	359.94	508.4
COG1404	Serine protease, subtilisin family	17957.7	10443.2	15041.6	15829.3	10786.5	16189	5065	4424	7936.5	8423.5	180.67	202	91.49	265.17	205.17	244.03	136.01	18.5	52.36	269.33
COG1406	Chemotaxis protein CheX, a CheY~P-specific phosphatase	47.58	17.25	70.5	53.82	85.06	67	21	42.15	12.71	12.25	637.71	1080	425.14	440.57	425.31	583.61	809	734.14	985.72	713.14
COG1407	Metallophosphoesterase superfamily enzyme	427	69.33	1056.6	666.33	873	0	39	310.6	77	38	138	94.73	70.13	64	81	160	23.67	20.8	9.6	12.4
COG1408	Predicted phosphohydrolase, MPP superfamily	13462.2	3789.7	20971.7	19507.9	25598.2	2682.4	4134.66	6768.63	2563.92	1431.1	18515.6	13933.1	15088.5	16956.2	15644	20858.2	17523.7	16100.1	14530.6	21115
COG1409	3',5'-cyclic AMP phosphodiesterase CpdA	11121.7	2847.78	19152.4	15892.3	23270.8	1246.91	2957	7211.96	2478.25	1397.84	11163.9	8531.77	14043.4	14150	16053.5	14138.4	12229.5	13437.8	8969.54	12477
COG1410	Methionine synthase I, cobalamin-binding domain	10242.7	2239.95	17276.7	14572.7	21407.2	1000.28	2039.5	6622.74	2144.42	1199.04	9693.21	7174.04	12469.5	11246.5	13781.8	12052.6	9010.76	10460	7145.27	9135.18
COG1411	Uncharacterized protein related to proFAR isomerase (HisA)	50	0	88.94	67	99	0	0	32.27	8	8	17	15.4	12.8	9	9	0.67	0	0.8	0.6	0.4
COG1413	HEAT repeat	295.58	177.75	547.64	382.1	396.44	89	170.5	337.7	99	73.25	584	304.9	676.13	701	891.5	618.94	418.33	533.3	353.27	450.4
COG1414	DNA-binding transcriptional regulator, IclR family	97012.4	19294.2	161799	140719	205273	10231.8	18712.5	58665.4	18919.9	10066.4	42176.4	32061.2	49885.2	46337.5	52943.8	56774.4	41222.8	46624.6	33075.3	46109.6
COG1415	Uncharacterized protein	35	3.33	49	50	78	0	7	14	7	0	8	0	0	0	9	10	1.42	6	0	4
COG1416	Intracellular sulfur oxidation protein, DsrE/DsrF family	302.12	86.77	563.62	453.51	630.44	9.31	63.08	287.17	96.31	25.85	2512.31	2389.4	1694.39	1822.59	1713.35	2368.63	1683.38	1561.77	2137.31	1487.44
COG1418	HD superfamily phosphodieaserase, includes HD domain of RNase Y	77269.6	118629	66811.7	60812.5	57321.4	63420.3	70078.6	103463	113930	117033	14337.3	11296.8	12083	13608.3	12501.9	14467.8	15871.3	14138.9	12127.6	20389.7
COG1419	Flagellar biosynthesis GTPase FlhF	8926.08	1488.25	15744.6	13338.1	20179.1	438	1283	5688.82	1663.71	792.25	2083.71	1681	1910.47	1539.07	1488.14	3522.11	1035.33	1225.14	1450.72	969.14
COG1420	Transcriptional regulator of heat shock response	49982.3	62146.5	53160.4	47398.3	52689.4	33082.6	38024.1	58071.6	59171.7	59694.6	11051.9	11152.9	9553.03	10361.8	9432.41	12432.3	15115.7	13798.7	11932	19669.7
COG1421	CRISPR/Cas system CSM-associated protein Csm2, small subunit	0	0	0	0	0	0	0	0	0	0	0	0	0.67	0	1	0	0	0	0	0
COG1424	Pimeloyl-CoA synthetase	3253.75	1908	3948	4804.5	4605.5	1701	2578	422	549	326.25	2181	5612	2657	3329	3031	2661.25	10362.8	9223.25	6859	14793.5
COG1426	Cytoskeletal protein RodZ, contains Xre-like HTH and DUF4115 domains	46620.5	60613.8	48251.8	41917.4	47277.2	31336.8	36063	57887.6	58736.8	59476.2	11404.7	8785.64	14359.6	14772.8	16430	14185.4	12642.4	13649.7	9212.5	12796.7
COG1427	Predicted periplasmic solute-binding protein	41.67	0	84.34	47.67	67	0	0	15.67	5	3	6	0	2.33	18	13.75	19.34	2.33	0	4.67	15
COG1428	Deoxyadenosine/deoxycytidine kinase	77955.2	115091	73189.2	63737.4	67239.1	59203.8	62610.1	105869	112580	115943	7636.81	3309.67	5641.26	5619.09	5269.35	8101.25	2034.22	2136.47	2692.71	1904.04
COG1429	Cobalamin biosynthesis protein CobN, Mg-chelatase	11824.7	3290.08	18759.5	17646.2	23974.2	2079.95	3850	5815.65	2131.75	1055.2	3357	6186.23	3683.8	4045	3664.75	4727.67	10534.7	9713.8	7322.27	15001.4
COG1430	Uncharacterized conserved membrane protein, UPF0127 family	8960	1470	15770.6	13409.3	20183.7	371	1301	5682.1	1666	773	1332	641.73	1080.8	786	761	2250	195.75	499.8	469.6	231.4
COG1432	Uncharacterized conserved protein, LabA/DUF88 family	8861.67	1432.08	15217.6	13151.4	19843.2	469.98	1311.5	5555.29	1655.38	764.6	1268	646.23	1045.13	749.5	726.92	2199.34	229	521.8	484.27	268.33
COG1433	Predicted Fe-Mo cluster-binding protein, NifX family	168.28	69.27	196.02	183.4	190.06	97.31	56.08	215.62	76.23	77.6	7466.23	4682.67	5371.54	5483.73	5244.97	7451.6	3388.96	3105.5	4181.65	2952.82
COG1434	Uncharacterized SAM-binding protein YcdF, DUF218 family	43805.9	53147.9	45149.4	38322.4	43293.8	27937.4	29475.8	54945	53716.9	55756.4	25052.1	15195.6	24019	24367.6	26084.5	27713.6	16293.7	17338.2	14637.4	15572.4
COG1435	Thymidine kinase	38651.9	59493.3	33620.3	29637.1	27968.9	31531.3	34953.1	52613.8	57353.6	58945.7	16850.2	11799.8	17955	18795.2	20301.4	18418.4	15007.1	15520	11958.1	14872.2
COG1436	Archaeal/vacuolar-type H+-ATPase subunit F/Vma7	1007.79	1061.77	801.68	1025.33	943.58	268.31	2466.08	1062.14	921.12	489.25	7089.52	3838.67	5190.4	5535.16	5065.66	7169.99	2948.55	2581.11	3434.93	2563.88
COG1437	Adenylate cyclase class IV, CYTH domain (includes archaeal enzymes of unknown function)	8628.2	1406.02	14801.7	12855	19369	386.31	1297.08	5524.14	1599.02	733.1	7878.31	4062.67	5605.48	5477.66	5232.49	8460.41	2709.38	2814.11	3643.43	2414.18
COG1438	Arginine repressor	22790.2	20734.3	19788.6	19621	20376.4	12049.2	21823.2	10493.9	13432.3	10882.9	22271.2	21609.8	23379.4	25457.7	26020.3	23982.4	30511.6	29372.2	23441.6	35271
COG1440	Phosphotransferase system cellobiose-specific component IIB	36264.1	52928.1	30683.4	26837	25444.1	29001.8	30828.1	49760.4	52809.9	54767.2	20555.2	7466.09	17505.7	17627.8	17092.6	23175.4	8581.3	8100.86	7665.43	9519.85
COG1441	O-succinylbenzoate synthase	1004.41	714.37	672.75	690.64	537.25	610.33	814.5	705.5	410.67	381.34	9428.94	6918.31	12490.1	12791.8	14865	11386.6	10493.3	11490.2	7380	10253.7
COG1442	Lipopolysaccharide biosynthesis protein, LPS:glycosyltransferase	88769.1	109776	72277.6	66152.9	56436.5	71882	61888.5	100567	109367	116313	28340.2	26625.7	37957.1	37514.4	43944.2	33239.7	39946.7	41724.5	28610	44699.3
COG1443	Isopentenyldiphosphate isomerase	9650.02	1635.32	2495.12	1883.14	1429.75	1671.11	3352.5	1440.8	921.59	863.38	16664.8	13005.6	22859.6	21014.8	26208.8	19782.5	17574.3	19865.3	13340.7	17771.4
COG1444	tRNA(Met) C34 N-acetyltransferase TmcA	1004.41	714.37	672.75	690.64	551.25	610.33	814.5	711.5	410.67	381.34	9428.94	6918.31	12490.1	12791.8	14865	11386.6	10493.3	11490.2	7380	10253.7
COG1445	Phosphotransferase system fructose-specific component IIB	4749.65	2440.68	3293.63	3870.66	3054.04	3623.3	2410.58	2210.17	1446.32	1338.87	27400.7	21506.8	36699.9	33777.3	41395.1	33086.2	27877.2	31185.3	21901.6	27907.5
COG1446	Isoaspartyl peptidase or L-asparaginase, Ntn-hydrolase superfamily	10029.7	2373.23	16395.1	14053.4	20576.9	1021.33	2019.5	6619.92	2367.34	1813.34	13307.2	7166.45	15141	13903.8	16473.8	15836.2	9049.1	10491.2	7216.33	9154.41
COG1447	Phosphotransferase system cellobiose-specific component IIA	39173.9	54989.7	33927.8	30128.4	28724.3	30771.8	34206.1	51652.9	54666.4	56997.6	21095.2	9348.09	17937.7	18618.8	17592.6	22911.8	11999.3	11153.9	10125.4	13584.3
COG1448	Aspartate/tyrosine/aromatic aminotransferase	22779.2	6141.74	35518.2	32148.3	44657.6	3689.33	6663.67	12726.3	4550.34	2578.93	22596.2	20159	28852.4	28339.6	32579	28464.7	30031.4	31668.6	21877	34394.9
COG1449	Alpha-amylase/alpha-mannosidase, GH57 family	9	38	2	10	3	0	0	55	25	24	2	5	0	11	12	1	0	0	0	7
COG1450	Type II secretory pathway component GspD/PulD (secretin)	19385.7	4153.37	31928.8	27446	40562.9	1873.66	3846.5	12256.5	3993.34	2210.68	18547.2	13829	23934.7	21534.4	26498.5	22920.2	17524.1	20313.8	13919	17716.1
COG1451	Predicted metal-dependent hydrolase	22342	5598.16	36320.2	32392.8	45424.5	3173.62	5979.33	12617.2	4340.97	2324.24	22087.2	18966.4	22536.6	22017.6	23809.7	25638.8	23629.3	23945.1	19590.5	27740.7
COG1452	LPS assembly outer membrane protein LptD (organic solvent tolerance protein OstA)	10500.2	2220.37	17589.4	14820.2	21448.4	1007	2127.17	6599.94	2111.67	1173.34	10906.6	7593.04	13732.6	13791.4	15792.7	13870.6	10742.1	12054	7888.6	10550.4
COG1453	Predicted oxidoreductase of the aldo/keto reductase family	177.66	131.5	204.34	138.74	185.98	150	42	216.15	102.21	145	1072.21	1198	1434.14	1242.32	1176.48	2213.03	911.33	803.64	1018.22	810.14
COG1454	Alcohol dehydrogenase, class IV	59328.5	68685.8	62393.9	58961.2	63273.5	38046.1	47840.6	62249.9	62356.1	61907	69698.4	58746.1	65933.1	68522.7	70166.9	75584.1	72209.8	69629	60539.1	83491.1
COG1455	Phosphotransferase system cellobiose-specific component IIC	179210	266821	152516	135113	120841	152708	144742	246391	267630	282098	25856.9	6974.84	21948.1	22599.4	21545.1	28443.6	10131.6	9280.25	7425.5	12170
COG1456	CO dehydrogenase/acetyl-CoA synthase gamma subunit (corrinoid Fe-S protein)	8.5	0	7	1.5	1.5	5	0	2	0	1.25	103	1	307	227	218	473.25	0.75	5.25	0	1.5
COG1457	Purine-cytosine permease or related protein	29826.2	6410.5	48919.5	44018.6	63092	3600.2	6651.5	16868.8	5577	2797.2	6528.79	7555.64	6876.67	6655.76	6286.84	10356.9	11318.7	11215.5	8609.33	15950
COG1459	Type II secretory pathway, component PulF	68897.8	66233.5	84522.3	74248.5	92478	34513.4	42006.3	70537.8	63023.8	61774.6	38150.5	29171.8	40353.4	40166.1	43599.3	44707.6	37327.2	38547.3	30109.2	41427.2
COG1461	Predicted kinase related to dihydroxyacetone kinase	36797.3	58514.5	31717.5	27902.1	26613.8	30472.6	34028.1	51676.5	56770	58409.6	7517.27	4897.17	5792.9	6223.16	5661.74	7472.97	4552.05	4047.86	4581.1	4630.78
COG1462	Curli biogenesis system outer membrane secretion channel CsgG	9745.01	2106.87	15757.8	13674.5	20144.5	981.33	1997.5	6157.5	2008.67	1133.34	9614.25	7093.97	12386.3	11311.4	13839	11853.2	9111.09	10563.2	7186	9237.7
COG1463	ABC-type transporter Mla maintaining outer membrane lipid asymmetry, periplasmic component MlaD	12378.5	3461.49	20600.1	18695.2	25470.8	2067	3879	6350.86	2267	1141.5	3552	6296.23	3808.44	4158	3795.33	4977.42	10544.8	9733.8	7348.6	15047
COG1464	ABC-type metal ion transport system, periplasmic component/surface antigen	96521.7	79843.5	112853	103447	127056	43792.1	57366.2	79573.6	70988.7	67823.6	37140	40674.8	43561.4	45495	48002	46513	64818.8	63277.5	46051.4	82794.1
COG1465	3-dehydroquinate synthase, class II	8	0	0	4	2	0	0	0	0	0	0	0	0	0	6	4	2.33	0	0	0
COG1466	DNA polymerase III, delta subunit	51361.2	62905.7	54322.6	48471.2	53390.8	33718.6	38850.2	58898.8	59610.4	60104.5	20594.5	18103.7	22172.5	23345.2	24472.1	24014.3	25662.1	25340.8	19351	30002.5
COG1468	CRISPR/Cas system-associated exonuclease Cas4, RecB family	727.58	68.25	506.39	805.82	343.06	667	0	103.82	50.51	42.45	826.71	1108	838.14	814.07	766.14	1191.61	845.33	768.14	1011.72	767.07
COG1469	GTP cyclohydrolase FolE2	8893	1450	15665.9	13350.6	20097	371	1262	5631.67	1644	773	1321	598	1070.66	784	737	2173.57	201.08	491	465	252.04
COG1470	Uncharacterized membrane protein	0	5	0.22	0	0	0	0	5	0	3	0	0	0	0	0	0	0	0	0	1
COG1472	Periplasmic beta-glucosidase and related glycosidases	51867.9	12419.7	58145.9	52446.8	60848.6	19974.7	9724.75	17470.3	10226	9981.6	31973.6	20694.4	34507.9	33821.5	38002.2	36955.1	25802.7	28013	20853.2	26323.6
COG1473	Metal-dependent amidase/aminoacylase/carboxypeptidase	97072.8	31778.8	113018	109188	124275	43128.8	29987.8	33929	23679.8	20216.4	43725.1	41244.4	38822.1	41033.3	38347.5	51759	55688.4	51347.3	44429.6	72704.8
COG1474	Cdc6-related protein, AAA superfamily ATPase	0	5	0	0	0	0	0	5	0	3	0	0	0	0	0	0	0	0	0	0
COG1475	Chromosome segregation protein Spo0J, contains ParB-like nuclease domain	122015	126908	144313	126341	155723	65514.6	75917.8	132432	122358	121561	48036.7	37200.5	53106.8	50241	56651.8	57275	46176	49177.4	37882.7	51233.6
COG1476	DNA-binding transcriptional regulator, XRE-family HTH domain	90054.2	171043	96852.1	82425.5	95633.5	67539.4	110206	161263	166178	166807	43234.1	29525.2	35876.5	38356.5	35304.7	46833	34399.8	31009.9	29845.2	39815.3
COG1477	Thiamine biosynthesis lipoprotein ApbE	40162.5	60118.4	36236.2	31620.5	30549.5	32335.1	35835.8	53399.1	57719.8	59209.1	20158.8	15854.5	20696.1	21700.9	22911.6	21915.2	18882.1	19104.7	15976	18882.8
COG1478	F420-0:Gamma-glutamyl ligase (F420 biosynthesis)	42	0	159	77	117	0	3	53	10	2	16	16.33	14	16	6.75	1.67	0	0	6.67	17
COG1479	Uncharacterized conserved protein, contains ParB-like and HNH nuclease domains	412.83	503.84	1021.48	670.05	918.15	0	803	356.9	305.38	308.69	515.77	388.83	655.8	602.74	562.57	916.85	253.57	279.2	302.43	279.83
COG1480	Membrane-associated HD superfamily phosphohydrolase	229.2	101.52	223.08	258.83	275.5	55.31	39.08	254.39	102.02	65.6	6724.02	3575.17	4662.07	4811.16	4614.49	6421.49	2568.38	2348.11	3184.43	2244.93
COG1481	DNA-binding transcriptional regulator WhiA, involved in cell division	40795.3	60639.5	36577.8	33545	31813.8	32711.6	36720.1	52185.5	57466.7	58902.6	9671.94	10500.2	8430.23	9538.83	8662.41	10129.3	14917	13286.9	11462.4	19427.3
COG1482	Mannose-6-phosphate isomerase, class I	37695.1	59186.9	32498	28593.7	27223.2	30939.6	34628.6	52432.7	57089.8	58679.7	15701.1	11405.8	16900.5	16426.6	18511.6	17177.5	13366.4	13982.8	11234.4	13499.5
COG1483	Predicted ATPase, AAA+ superfamily	0	0	11	2	0	0	0	0	0	0	0	0	0	0	0	0	0	0	0	0
COG1484	DNA replication protein DnaC	103261	117461	138529	120961	161802	49159.7	72133.5	131281	114926	111982	38610.8	32718.3	42291.6	40594.2	44371.9	47287.6	45213.6	46669.1	35029.3	55071.7
COG1485	Predicted ATPase	11217	2435.37	18573.1	15617.4	22103.7	1533	2165.17	6672.27	2259.67	1343.34	9749.21	7163.04	12481.1	11362	13884.7	12055.2	9047.09	10502	7187.6	9172.1
COG1486	Alpha-galactosidase/6-phospho-beta-glucosidase, family 4 of glycosyl hydrolase	28155.8	6538.19	17949	18070.6	12484.1	17336.2	5088	3880.65	5231.8	6335.18	25230.7	15283.9	29909.2	27835.3	32976.4	29803.5	20148.2	22172	15582.7	20542.2
COG1487	Predicted nucleic acid-binding protein, contains PIN domain	28126.1	5502.24	46375	40367.4	59712.9	2270.33	5243.17	17550.5	5547.01	2895.68	20857.7	14842.3	26176.1	24640.5	29049.2	26824.6	19419.4	22367.8	15091.7	19311.7
COG1488	Nicotinic acid phosphoribosyltransferase	76387.3	68477.5	81684.9	74894.3	80841.1	48546.6	40956.8	65822.4	64980.6	65883.7	20639.5	18160.9	22004.9	21710	23315.6	24235.3	24123	24258.3	19099.5	28828.4
COG1489	DNA-binding protein, stimulates sugar fermentation	4409.11	2699.39	4933.87	5673.72	5374.75	2326.64	3437.58	1367.74	1033.19	758.69	18318.5	16119.4	19813.3	20934	22481	20499.6	23404	23091.3	17435.5	27268.8
COG1490	D-Tyr-tRNAtyr deacylase	49673.6	62325.7	51822.7	46022.5	50773.8	33310.6	38808.2	58581.8	59515.4	60056.5	20535.2	18006	22126.7	23303.9	24409.8	23898.2	25613.7	25328	19352.8	29956.4
COG1492	Cobyric acid synthase	12280.4	3461.1	19714.2	18258.3	24758	2167.26	3935.08	6334.96	2297.07	1200.75	13967.8	10000.9	11229.4	11668.2	11055.2	15065.7	13227.3	12198.2	10632.2	17388
COG1493	Serine kinase of the HPr protein, regulates carbohydrate metabolism	45320.3	59906.4	46487.8	40669.3	45915.2	30813.8	35282.6	57068.4	58343.5	59134.4	8762.27	5457.67	6810.56	6951.16	6351.66	9601.3	4739.05	4526.86	5039.43	4835.11
COG1494	Fructose-1,6-bisphosphatase/sedoheptulose 1,7-bisphosphatase or related protein	5600.99	3035.2	6743.92	7151.74	6856.92	2956.11	3726.5	1718.4	1280.25	999.04	12240.2	12938	15883.2	16905.2	18774.1	14713.8	21314.4	21285.7	14614.3	25560.1
COG1495	Disulfide bond formation protein DsbB	10606.7	2237.37	17697	14939.2	21640.9	1007	2134.17	6641.27	2147.67	1201.34	10983.6	7633.04	13771.2	13857.1	15861.7	13907.6	10776.1	12057	7888.6	10577.1
COG1496	Copper oxidase (laccase) domain	14887.6	4492.3	23039.4	20923.6	27263.3	3363.09	4889.75	7510.63	2971.74	1795.59	19959.3	16854.7	21389	22187	23692.3	23489.8	23736.6	23677.3	17977.4	27656
COG1501	Alpha-glucosidase, glycosyl hydrolase family GH31	50963.3	100743	50904.1	44707.5	40969.1	53432.3	49812.2	95473.4	102112	107287	19670	13919.2	19690.7	19209.2	21399.1	21012.5	14155.1	15040.4	13285.5	13811
COG1502	Phosphatidylserine/phosphatidylglycerophosphate/cardiolipin synthase or related enzyme	120181	120315	152465	132990	168748	63178	69471	135085	119232	118088	60445.5	42076.6	66231.4	63076.8	71438.1	71576.9	47788.4	53114.8	41301.9	47512.9
COG1503	Peptide chain release factor 1 (eRF1)	0	0	0	1	0	0	0	0	0	0	0	0	0	0	0	0	0	0	0	0
COG1505	Prolyl oligopeptidase PreP, S9A serine peptidase family	9078.5	1485.08	15658.7	13358.2	19984.8	417.62	1295.67	5670.89	1687.75	782.2	1313	592.83	1058.66	791	727.67	2215.58	177.42	484	470.67	226.71
COG1506	Dipeptidyl aminopeptidase/acylaminoacyl peptidase	9110.83	550.65	4303.61	2615.69	2984.84	419.53	1946	1311.75	452.44	272.42	623	293.23	799.13	728.75	795.75	1522.1	60.6	37.8	33.94	165.9
COG1507	Uncharacterized protein	908.99	238.08	1208.69	1055.02	936.75	572.78	124.5	201.05	178.25	191.2	25.67	28.5	17.33	21.67	19.42	18	22.67	17	29	42
COG1508	DNA-directed RNA polymerase specialized sigma subunit, sigma54 homolog	19032.2	3849.55	32263.2	27598	40897.4	1406.64	3337.58	12489.7	4063.49	2661.39	17711.2	11262.2	18323.2	17004.9	19287.7	20931.5	11751.6	13282.3	10782	11576.5
COG1509	L-lysine 2,3-aminomutase (EF-P beta-lysylation pathway)	1685.49	814.62	2118.28	1638.83	1556.68	641	843.17	1050.19	506.67	444.84	9764.61	7053.71	13030.9	13279.4	15320.6	12223	10583.2	11584.2	7434.27	10379.9
COG1510	DNA-binding transcriptional regulator GbsR, MarR family	313	72.33	583.6	415.33	632.34	0	17	215.6	66	67	135	100.4	91.13	74	143	157	68.67	3.8	5.6	53.4
COG1511	Uncharacterized membrane protein YhgE, phage infection protein (PIP) family	3944.96	8526.04	5584.12	5019.43	5698	3092.6	7606.16	4554.76	6000.04	4976.37	17432.7	7556.34	12290.1	12817.5	12184.6	16782.6	5671.28	5018.72	6739.68	4918.56
COG1512	Uncharacterized membrane protein YgcG, contains a TPM-fold domain	21641.3	50264.1	32920.2	26794.3	36818.4	15045	29407.7	52834.1	50018.4	50220.1	14460.8	15472.9	17855.5	18714	20447.3	18065.4	23833.4	23954.6	17198.3	28445.8
COG1513	Cyanate lyase	8680	1494.5	14936.1	12949.7	19547.5	460	1449.5	5552.1	1650	776	1712.67	855.23	1641.8	1404.27	1452.5	2594.33	588	1015.3	802.6	668.4
COG1514	2'-5' RNA ligase	11158	2520.53	18195.1	15459.5	22213.4	1518.33	2141.5	6721	2377.18	1415.29	14064.2	8391.21	15675.2	14536.5	16998.6	16575.8	9917.18	11235.4	8206.16	9956.34
COG1515	Deoxyinosine 3'endonuclease (endonuclease V)	992.01	732.7	699.74	674.71	541.92	610.33	735.5	667.77	426.67	396.34	8299.54	6502.71	11263.8	10389.4	12993.8	9609.57	8802.76	9929.97	6670.27	8886.1
COG1516	Flagellin-specific chaperone FliS	10089.6	2263.62	16845.3	14263.6	21044.1	1120.33	2061.5	6499.32	2141.38	1224.84	14127.5	8328.78	15968.7	14633	17154.8	16916.8	9958.42	11261.6	8212.72	9930.05
COG1518	CRISPR/Cas system-associated endonuclease Cas1	31800.1	14849.2	22756.6	24052.1	18464.2	19990.5	13632.7	7082.26	10256.6	10180.1	12973.3	14823.7	16631.1	17910.8	19282	15768.1	23644.3	23164.8	16642	28104.8
COG1519	3-deoxy-D-manno-octulosonic-acid transferase	13609.2	4138.2	21195.8	19414.2	25746.4	2703	4683.17	6986.03	2659.67	1525.84	13043.6	13190.2	16373.6	17104.4	18799	16493	21087.8	21284	14749.6	25349.7
COG1520	Outer membrane protein assembly factor BamB, contains PQQ-like beta-propeller repeat	10217.7	2206.37	17122.2	14461.7	21121.6	981.33	2019.5	6504.2	2102.67	1175.34	9764.21	7139.64	12449.7	11358	13870	12015.9	9046.84	10486.2	7171.67	9172.7
COG1521	Pantothenate kinase type III	12889.4	3518.85	21021.8	19060.8	25612.3	2188.98	3932.75	6611.15	2353.99	1232.05	10552.9	9922.5	8889.06	9418.18	8826.08	12085.4	13228.7	12180.4	10592.9	17426.4
COG1522	DNA-binding transcriptional regulator, Lrp family	102747	18697.1	161951	139364	205174	8172.86	20056.8	59349.7	18707.6	9660.42	56881.6	40401	59830.4	57957.2	63385.7	71258.8	48145.6	52666.7	40485.8	51915.8
COG1523	Pullulanase/glycogen debranching enzyme	31852.5	9949.29	34519.7	33690.9	34879.3	18575.3	9773.24	11044.5	8647.18	7954.84	26970.3	18267.6	25370	26412.6	27170.5	29029.4	20588.1	20868.3	18144.7	20323.1
COG1524	Predicted pyrophosphatase or phosphodiesterase, AlkP superfamily	1173.08	360.27	1834.08	1468.47	1374.42	586.81	333.58	590.81	321.21	339.82	6914.77	3599.67	5056.06	5181.91	4920.41	6897.89	2552.97	2352.11	3208.1	2268.51
COG1525	Endonuclease YncB, thermonuclease family	848.4	237.66	1932.37	1348.95	1763	94	302.5	740.32	220	149	1905.07	917.76	2102.67	3274	2865.5	2619.4	2205	2150.7	1071.4	1931.6
COG1526	Formate dehydrogenase assembly factor FdhD	13063.8	3875.87	20779.7	18519	24969.8	2800.83	4825	7201.27	2817.17	1661.59	13171.9	13210.5	16621.6	17219.8	18934.8	16877.2	21049.2	21247.2	14747.3	25305.1
COG1527	Archaeal/vacuolar-type H+-ATPase subunit C/Vma6	1010.29	1061.77	797.68	1037.33	950.58	268.31	2466.08	1062.14	918.12	489.25	7075.52	3838.67	5190.4	5532.16	5065.66	7169.99	2939.55	2581.11	3434.93	2563.88
COG1528	Ferritin	4867.85	3090.17	4867.37	5356.92	4692.75	3074.75	4363.58	2132.11	1548.94	1270.23	27808.6	22957.8	32555.9	33922	37514	32311.2	33856.2	34550.7	24813.4	37479.4
COG1529	CO or xanthine dehydrogenase, Mo-binding subunit	39311.4	8210.24	67071.9	58815.8	85552.5	3542	8347.5	23819.9	7455.82	3623.6	18164.4	11534.7	16411.7	15652	15387	23870.3	14203.6	14520.4	11912.6	18666.5
COG1530	Ribonuclease G or E	24936.2	6625.67	39741	35117	47890.5	4370.09	6973.92	13842.7	4970.41	2916.93	30760.9	24357	35051.8	35918.7	39389.8	37193.7	34434.7	35712.5	25866	38202.7
COG1532	Predicted RNA-binding protein	21.5	0	7	1.5	1.5	11	0	2	5	1.25	108	1	307	227	218	483.25	0.75	5.25	0	1.5
COG1533	DNA repair photolyase	9177.78	1564.6	16022.1	13589.1	20424.7	479.31	1357.08	5978.99	1779.23	882.85	9101.23	5389.8	7196.47	6824.23	6573.72	10981.2	3630.8	3620.35	4660.52	3253.62
COG1534	RNA-binding protein YhbY	17707.5	12608.8	26331.4	24518.6	31404.8	6498.31	12419.8	11262.9	8594.05	6415.51	20490.5	17886	22095.5	23259.7	24375.3	23853.3	25620.6	25301.5	19323.8	29878
COG1535	Isochorismate hydrolase	1779.01	926.37	1699.05	1565.04	1272.25	1126.33	852.5	774.5	555.67	555.34	8288.54	6513.31	11252.2	10397.4	13005	9641.23	8817.34	9935.17	6679	8886.99
COG1536	Flagellar motor switch protein FliG	9319.58	1676.95	16581.6	13896.6	20874.1	532	1492.5	6106.02	1815.71	902.5	6313.5	2150.91	5077.32	4775.49	4809.81	7469.1	1557.08	1863.49	1875.92	1498.86
COG1538	Outer membrane protein TolC	94502.3	17981.1	163522	140392	207230	6334.67	16831.3	59189.1	17952.7	8848.34	27908.6	20183.9	29456.6	29069.2	30015.7	40087.6	25808.3	28963.3	20755.2	30399.7
COG1539	Dihydroneopterin aldolase	26978.2	8341.84	40803.3	37029.6	49766.4	5907.42	10396.8	14793.5	6326.62	3825.1	25403.8	23426.8	31142.3	31118	34804.2	31044.6	33482.5	34702.2	25141.4	38002.1
COG1540	Lactam utilization protein B (function unknown)	22690.7	5735.45	36024.8	32598.6	45219.8	3779.61	6164.5	12290.4	4450	2551.29	13148.9	13261.2	16369.5	15547.7	17751.8	16991.6	19541.6	20139	14483.8	24120.1
COG1541	Phenylacetate-coenzyme A ligase PaaK, adenylate-forming domain family	18450.3	3167.03	31559.3	27315.8	40260.8	1362	2857.5	11459.2	3441.5	1734	3165.17	1592.97	2753	2264.6	2265.25	4939.15	856.82	1554.5	1306.84	948.21
COG1543	Predicted glycosyl hydrolase, contains GH57 and DUF1957 domains	11	5	15	12	9	0	0	0	4	0	0	0	8.67	0	1	6	0	0	0	0
COG1544	Ribosome-associated translation inhibitor RaiA	52050.4	63613.4	54565.5	48824.3	53753.9	34308.2	39574.1	59526.7	60021.1	60485.1	28858.1	24550	33602.1	33765.7	37511.4	33904.2	34397.8	35219.2	25975	38796.7
COG1545	Uncharacterized OB-fold protein, contains Zn-ribbon domain	350	42	812	624.5	847	0	56	267	80	15	103	70.98	57.67	53	57	101	24	17	16	43
COG1546	Nicotinamide mononucleotide (NMN) deamidase PncC	12219.6	3266.76	19299.1	16409.1	23009.5	2246.75	2966.58	7542.82	2787.14	1804.15	20086.8	15743	25053.6	23154.5	28168.4	23521.3	19305.2	21757.9	15720.2	19339.2
COG1547	Predicted metal-dependent hydrolase	32	16	18.72	31	44	0	0	16	19	13	33	23	24	25	41	21	19	0	0	17
COG1548	Uncharacterized protein, hydantoinase/oxoprolinase family	50	0	92.94	70	99	0	0	32.27	8	8	17	15.4	12.8	9	9	0.67	0	0.8	0.6	0.4
COG1550	Uncharacterized conserved protein YlxP, DUF503 family	140.37	36.02	245.24	164.75	224.17	20.31	38.08	190.47	52.02	21.35	6703.02	3552.67	4629.4	4808.66	4609.24	6423.33	2564.13	2336.36	3185.1	2233.68
COG1551	sRNA-binding carbon storage regulator CsrA	1697.32	817.62	2088.75	1572.16	1512.48	708	850.17	1062	504.38	455.84	13987.3	8182.31	15962.3	16265.5	18296	16293.7	11496.2	12372.6	8482.72	11124.3
COG1553	Sulfur relay (sulfurtransferase) complex TusBCD TusD component, DsrE family	2516.15	1468.74	2496.42	2078.26	1800.17	1246.33	1640.67	1613.67	860.34	783.68	18996.3	13869.6	25143.2	25795.2	29898.7	23002.3	21039.7	23044.3	14799	20565.9
COG1554	Trehalose and maltose hydrolase (possible phosphorylase)	34972.6	57084.4	30050.1	25885	24342.1	29505.8	30905.1	50583.1	55643.6	57784	3283.31	2849.94	3073.69	3150.26	3079.36	3844.28	2168.39	2113.57	2506.75	2020.84
COG1555	DNA uptake protein ComE and related DNA-binding proteins	42017.3	61342.2	37654.9	34439.2	32622.7	33338.6	37477.2	52868.7	57851.2	59259	17911.7	16914.5	19651.8	19908.2	21644.1	19715.1	23682.5	23190	18111.9	28253.1
COG1556	L-lactate utilization protein LutC, contains LUD domain	31108.4	13026.6	51510.7	46164.6	65780	5451.45	10894	19679.3	9898.25	6562.2	7528.65	8011.9	7585.01	8710.74	7759	11220.1	13039.7	12768.3	9333.27	17322.9
COG1558	Flagellar basal body rod protein FlgC	10251.6	2268.62	17231.3	14529.6	21399.1	1053.33	2057.5	6604.02	2162.38	1220.84	14056.5	8352.58	15672.3	14429.5	16962.8	16532.8	9937.75	11260.2	8196.92	9895.85
COG1559	Cell division protein YceG, involved in septum cleavage	26692.3	58501.5	39785	33646	44192.6	18658.6	36006.8	56993.5	55578.3	54829.5	20459.8	17999.7	21985.7	23167	24285.9	23947.9	25602.1	25308.3	19325.5	29921.5
COG1560	Lauroyl/myristoyl acyltransferase	20515.3	8145.72	28833.7	27190.3	33092.7	6213.44	9395.34	9649.42	4455.26	2986.06	40870.7	38448.1	53551	53501.8	62031.8	49474.6	59144.2	61386	42023.3	67736.6
COG1561	Uncharacterized conserved protein YicC, UPF0701 family	13534.1	4213.22	21048.1	19367.5	25958.9	2804.64	4727.58	7179.83	2746.99	1604.39	19813.5	16791.9	21229	21989.5	23513	23263.5	23667.4	23612.3	17917.5	27588.5
COG1562	Phytoene/squalene synthetase	27062	4466.41	46397.8	40157.7	59848.9	1658.78	3963.5	16643.1	5008.58	2407.2	3819	1811.43	3141.19	2246	2111.75	6479.01	612.67	1490.2	1418.07	706.26
COG1563	Uncharacterized MnhB-related membrane protein	21	10	7.5	6	0	6	0	16	13	3	11	9	19	3.5	0	17	0	0	4	5
COG1564	Thiamine pyrophosphokinase	36739.2	58541.4	31587	27840.1	26447.5	30451.8	34020.6	51684.8	56791.1	58438.4	7507.94	4892.67	5785.57	6214.83	5651.33	7490.63	4556.97	4058.86	4580.76	4616.78
COG1565	SAM-dependent methyltransferase, MidA family	9136	1508	16404	13752.3	20713	371	1301	5829.77	1697	789	1371	657.73	1123.79	841	773.75	2298.67	198.75	511.8	476.27	256.73
COG1566	Multidrug resistance efflux pump	95896.2	20409	159586	138538	203755	8926.98	20365.5	60484.8	19490.5	10288	67507.7	51715.3	84010.5	78100.8	92611.8	85689.6	67943.3	77078.5	53348.5	73130.2
COG1567	CRISPR/Cas system CSM-associated protein Csm4, group 5 of RAMP superfamily	1238	6495	2516	2147	2666	2006	4159	2695	4317	3727	0	8	0.67	0	1	0	0	0	0	0
COG1568	Predicted methyltransferase	0	0	0.22	0	0	0	0	0	0	0	0	0	0	0	0	0	0	0	0	0
COG1569	Predicted nucleic acid-binding protein, contains PIN domain	8690	1415	15081	12976.7	19503	371	1262	5449	1600	752	1342	591	1117.33	873	822	2228	228.75	531	504	272
COG1570	Exonuclease VII, large subunit	51341.7	62904.4	54293.4	48466.2	53384.3	33718.6	38850.2	58898.8	59610.4	60104.5	20597.5	18103.7	22172.5	23343.2	24472.1	24012.3	25661.4	25340.8	19351	29995.5
COG1572	Serine protease, subtilase family	0	0	0	0	0	0	0	0	0	0	0	0	2.33	0	0	0	0	0	0	0
COG1573	Uracil-DNA glycosylase	55943.8	62691.4	77893.3	67475.8	86737.4	31066.5	35993.5	68518.9	61588.1	60527.1	4733.92	3163.53	4366.55	3789.67	3190.67	7734.15	2521.92	3202.9	2798.47	3038.69
COG1574	Predicted amidohydrolase YtcJ	19269.4	3434.28	32537.1	28022.7	40928.2	1840.5	2946.5	11487.9	3640.22	1902.95	6445	1374.8	5100	4508	4382.42	8414.58	512.91	1067.25	1061.84	597.77
COG1575	1,4-dihydroxy-2-naphthoate octaprenyltransferase	17269.2	56275	22730.9	19584.9	22946.8	18820.6	32232	50511.8	53461.6	54481	15530.6	13601.3	18149.1	19206	20898.8	17963.5	22510.7	22229.2	15454.8	27115.3
COG1576	23S rRNA pseudoU1915 N3-methylase RlmH	50431.9	62667.3	53072.9	47398.4	52435.1	33154.8	38725.8	58688.1	59431.8	59923.3	20573.5	18079.2	22156.5	23329.2	24453.3	23999	25645.4	25331.8	19328.4	29959.5
COG1577	Mevalonate kinase	72915.3	116802	62530.4	55039	52299.3	60715.4	67929	102668	113238	116475	1199.5	2454	1517.67	2265.5	1537	1004.62	3846	3309	2723	4598
COG1578	Uncharacterized conserved protein, contains ATP-grasp and redox domains	0	0	0.5	0	0	0	0	12.75	0	0	3	0	3	4	8.17	25	0	0	0	0
COG1579	Predicted nucleic acid-binding protein, contains Zn-ribbon domain	200.08	69.16	317.36	264.27	289.67	47.78	7.5	164.72	52.58	51.95	24	18	14.66	33	36.75	35.34	3	3	6.67	41.08
COG1580	Flagellar basal body-associated protein FliL	9258.08	1657.95	16528.5	13856.9	20809.6	460	1471.5	6051.42	1782.71	873.25	6249.5	2113.51	5048.85	4761.99	4794.64	7441.35	1504.66	1830.44	1858.32	1463.25
COG1582	Uncharacterized protein YlzI, FlbEa/FlbD family	44.08	23.25	55.72	33.07	31.06	0	0	61.15	21.71	10.25	4356.71	1182	3287.14	3237.07	3197.31	4630.61	882	799.14	1046.72	747.14
COG1583	CRISPR/Cas system endoribonuclease Cas6, RAMP superfamily	34.58	23.08	83.72	50	71.92	67	21	67.33	10	12.75	212	23.5	630	458.75	440	967	35.67	18	17	42.75
COG1584	Succinate-acetate transporter protein	1033.91	736.37	697.25	704.39	548.25	621.33	814.5	742	423.67	393.59	9439.94	6919.31	12538	12821.8	14892	11521.9	10494.1	11491.4	7382	10255.2
COG1585	Membrane protein implicated in regulation of membrane protease activity	11421.4	2523.47	18744	15863.7	22307.7	1580.59	2279.25	6967.44	2367.07	1439.09	17770.1	11224.8	18731.2	18858.3	20632.1	20794.8	13335.7	14437.5	11106.6	12860.5
COG1586	S-adenosylmethionine decarboxylase or arginine decarboxylase	7593.21	4628.39	8928.29	10449.5	9967.75	4016.64	5926.58	1760.56	1592.69	1090.69	19423.3	21275	21482.7	22043.1	23830.7	21802.7	32043.9	30722.5	23574.4	40649.4
COG1587	Uroporphyrinogen-III synthase	3773.36	1351.05	5157.3	4133.92	4035.88	1717.09	1145.75	1753.66	963.56	946.89	11815.8	9170.21	14121.7	14585.1	16502.6	13731.6	12078.9	12890.7	9308.55	11681.4
COG1589	Cell division septal protein FtsQ	51320.7	62839.4	54252.3	48409	53354.3	33718.6	38850.2	58778.9	59574.4	60056.5	20572.5	18094.7	22155.8	23320.2	24451.1	23996.2	25661.4	25333.8	19351	29968.5
COG1592	Rubrerythrin	12233	3559.87	19206.6	18059.6	24383.5	2242.86	4074.48	6812.88	2416.89	1318.2	38524.5	24224.5	28888.3	29826.8	28294.5	39732.6	23431.2	21630.5	23468.9	26291.4
COG1593	TRAP-type C4-dicarboxylate transport system, large permease component	9706.6	1791.5	17225.6	14530.2	21895.9	616	1863	6371.7	1944.6	1014.4	3845	1942.94	3795.02	4824.38	4515.44	5488.83	2863.98	3261.6	1895.2	2666
COG1595	DNA-directed RNA polymerase specialized sigma subunit, sigma24 family	129468	69608.5	190037	162761	232630	25574	51238.9	108948	68679.7	60191.6	75546.2	57197.8	69045	69241.8	70674.2	89528.8	63149.2	63932.7	56099.6	70439.4
COG1596	Periplasmic protein involved in polysaccharide export, contains SLBB domain of the beta-grasp fold	36241.4	6552.57	62006.1	53308.9	79733.4	2183.33	6123	23130.9	7000.67	3419.84	15084.1	9607.11	17363.6	16644.1	18559.5	20613.3	11682.9	14050.1	9619.8	11673.5
COG1597	Diacylglycerol kinase family enzyme	81389.1	126767	73396.1	66181.2	63516.5	66775.1	75769.1	107648	119249	121630	18837.9	18421.6	20659.3	21229.8	22630.2	20611.3	25748.4	24939.1	19532.1	30730.5
COG1598	Predicted nuclease of the RNAse H fold, HicB family	6382.34	3467.67	7237.02	7840.63	7584.67	3533	4314.17	1650.84	1519.47	1173.54	10691.5	12244.3	14227	14147.2	16420	12645.6	19407.7	19406.2	13650.5	23947.6
COG1600	Epoxyqueuosine reductase QueG (queuosine biosynthesis)	16178.5	5941.97	24086.2	22393.7	29149.8	4220.14	8034.58	8481.71	4019.89	2295.34	19097.2	17382.2	20559.8	20498.2	22160.8	21891.7	23797.6	23644.3	18531	28362.4
COG1605	Chorismate mutase	12028.8	3435.35	19618	16894.9	23895.9	1898.59	4861.58	7392.24	3194.96	1773.35	4326.74	4145.9	3395.99	3540.16	3003.35	5025.23	3804.72	3731.77	3994.14	3989.94
COG1606	ATP-utilizing enzyme, PP-loop superfamily	3356.66	1971.5	4152.23	4915.24	4753.15	1774	2599	513.24	593.71	375.75	2938.71	6703	3390.14	4007.07	3689.64	3775.28	11186.1	9967.39	7850.22	15516.5
COG1607	Acyl-CoA hydrolase	21647.6	10582.1	36398.4	31139.6	44833.8	4129.53	7830.17	15216.7	8497.25	6199.04	12233	8186.44	14838.1	14618.3	16596.3	16006.2	10933.9	12494.8	8340.37	10779.8
COG1608	Isopentenyl phosphate kinase	4	0	12	0	0	0	0	7	0	0	6	0	0.67	0	1	0	0	0	0	0
COG1609	DNA-binding transcriptional regulator, LacI/PurR family	265837	263248	299522	264016	322257	141426	170190	273890	253060	249896	157298	109745	172634	169145	188617	181599	137053	146600	111309	141923
COG1610	Uncharacterized conserved protein YqeY	39232.7	60069.5	48618.4	43275.7	48634.4	30665.4	32663.8	56557.1	57655	58692.2	10556.4	9972.4	8966.36	9560.01	8949.41	12072.7	13222.5	12159.7	10578.2	17437.3
COG1611	Predicted Rossmann fold nucleotide-binding protein	38614.2	57774.1	63400.3	52164.1	76036.1	16424.6	32728.7	66102.6	57016.1	55184.4	13610	8899.37	15985.7	15564.2	17458.2	18243.8	11157.7	13051	8857.77	11125.4
COG1612	Heme A synthase	10147	1756.41	17778	14931.4	21827.4	926.78	1425.5	6075.82	1896.58	984.2	1419	703.23	1153.13	866	821.75	2349.34	245.42	520.8	492.27	300.4
COG1613	ABC-type sulfate transport system, periplasmic component	18645.3	3535.87	31121.9	26858.6	39803.9	1378	3288.17	11629.9	3630.67	1882.34	10893.5	7665.71	13441.8	12038.6	14522.7	14018.2	9194.09	10955	7631.6	9363.6
COG1614	CO dehydrogenase/acetyl-CoA synthase beta subunit	8.5	0	7	1.5	1.5	5	0	2	0	1.25	103	1	307	227	218	473.25	0.75	5.25	0	1.5
COG1615	Uncharacterized membrane protein, UPF0182 family	944.19	257.1	1283.71	1102.6	989.75	582.09	159.58	303.52	204.27	196.3	3075.69	3446.17	2078.73	2250.33	2049.91	2834.74	2475.72	2282.11	3129.43	2189.18
COG1618	Nucleoside-triphosphatase THEP1	0	0	4	0	7	0	0	3.75	0	0	3	0	0	4	7.17	9	0	4	0	0
COG1619	Muramoyltetrapeptide carboxypeptidase LdcA (peptidoglycan recycling)	23496.5	6059.49	24194.8	22299.8	28679.7	4707.45	9943.66	8415.91	4063.41	2367.94	29372.8	21060.8	27626.4	27716.5	29153.5	31435.9	26454.4	26061.6	21828.7	30722.5
COG1620	L-lactate permease	48302.9	55771.3	61661.7	55302.8	65656.7	30484.1	30769.2	59632.4	55239.1	56095.2	17803.6	17533.5	20062.4	20751.7	22338.2	21808.8	24190.3	24555.3	18678	28263.8
COG1621	Sucrose-6-phosphate hydrolase SacC, GH32 family	50252.7	62896.7	50792.9	45704.4	50508.7	34160.2	40261.6	59339.7	60315.9	60462.2	18994.3	13754.5	20194.1	20915.3	22066.6	22011.7	17310.6	17831	14008.4	17526.9
COG1622	Heme/copper-type cytochrome/quinol oxidase, subunit 2	36340.7	6123.28	62909.1	53935.4	80579.3	2120.25	5413	22754.7	6792.25	3268	5777.21	2737.16	4886.72	3809.02	3792.75	9344.24	1230.42	2518.9	2235.47	1428.91
COG1623	Diadenylate cyclase (c-di-AMP synthetase), DNA integrity scanning protein DisA	906.7	264.02	1234.19	1050.33	939.5	546.31	155.08	353.47	209.02	206.35	6816.02	3591.17	4966.73	5024.66	4805.24	6896.66	2571.8	2358.36	3207.1	2263.68
COG1624	Diadenylate cyclase (c-di-AMP synthetase), DisA_N domain	39991	60448.3	35550.8	32647.2	31068.2	32138.8	36598.6	52107.9	57319.5	58741.9	9661.27	10475.2	8407.9	9537.16	8684.99	10144	14911.3	13256.9	11427.4	19410.4
COG1625	Fe-S oxidoreductase, related to NifB/MoaA family	111.37	52.02	192.02	128.08	173	20.31	38.08	208.47	56.82	58.55	6828.02	3550.67	4961.4	5029.16	4821.66	6914.49	2562.8	2353.36	3182.43	2225.28
COG1626	Neutral trehalase	9495.01	2226.07	15252.6	13355.5	19708.5	1070.33	2168	6140.5	2048.67	1172.34	9980.79	7296.28	12876.5	11786.8	14420	12143.3	9362.34	10940.7	7465	9530.7
COG1628	Endonuclease V homolog, UPF0215 family	0.67	0	0	0	0.67	0	0	0	0	0	0	0	0	0	0	0	0	0	0	0
COG1629	Outer membrane receptor proteins, mostly Fe transport	35402.2	8493.24	61284	51151.4	71726.9	3787.67	8668.51	22521.5	7363.34	4117.68	29499.8	23237.4	35392.1	39054.4	41458.3	38548.3	36337	37984.4	25160.2	40093.6
COG1633	Rubrerythrin	199.36	62.52	376.85	321.25	369.38	15.31	52.08	266.45	68.73	34.6	7655.83	4965.57	5293.14	5459.63	5238.53	7365.5	3552.95	3269.25	4398.85	3089.22
COG1635	Archaeal ribulose 1,5-bisphosphate synthetase/yeast thiazole synthase	0	0	0	0	0	0	0	0	0	0	0	0	0	0	5	0	0	0	0	0
COG1636	Predicted ATPase, Adenine nucleotide alpha hydrolases (AANH) superfamily	3150.23	8222.2	5018.45	4352.81	4959.17	2572.17	7500.67	4295.92	5634.3	4572.7	1924.19	1711.14	2091.13	3597.07	2737.84	2562.64	3722.83	3298	2143.5	3777.02
COG1637	Endonuclease NucS, RecB family	883.66	238.08	1129.69	1008.02	840.75	572.78	121.5	162.05	175.25	189.2	20.67	28.5	14.33	21.67	17.42	18	22.67	17	29	40
COG1638	TRAP-type C4-dicarboxylate transport system, periplasmic component	18398.6	3182	32314.2	27502.2	41486.9	987	3135	11816.7	3538.6	1755.4	5072	2554.94	4777.35	5533.38	5180.61	7588.83	3081.98	3749.6	2360.2	2896
COG1639	HD-like signal output (HDOD) domain, no enzymatic activity	8796	1425	15606.7	13221	19996	371	1262	5600.34	1609	762	1290	561	1061	774	724	2154.68	187	491	460	225
COG1640	4-alpha-glucanotransferase	12902.4	4529.72	19537.6	17424.1	24259.8	2854.92	6329.08	8067.33	3685.11	2246.74	18208.8	13097.5	19210.1	19732.8	21141	20663.7	16708	17446.5	13536.6	16946.3
COG1641	Uncharacterized conserved protein, DUF111 family	1454.08	576.25	1807.51	2022.42	2046.59	486	21	145.42	66	73.5	37	63	27.33	11.5	55.17	76.17	98.08	29.25	22.5	70.83
COG1643	HrpA-like RNA helicase	13183.1	3393.23	20436.2	17417.7	23601	2743.89	3105.67	7542.88	2848.5	1910.08	19194.2	14111.9	24984.6	24169.8	28781.2	23484.9	19562.2	21998.1	14596.9	19465.5
COG1646	Heptaprenylglyceryl phosphate synthase	91	17.33	83.72	99	120	0	0	28	28	13	33	23	24	27	43	29	30.67	0	0	23
COG1647	Esterase/lipase	1297	372.83	1542.56	1424.68	1276.9	640	121	398.9	371	416	450.25	380.5	308.11	338.34	348.67	413.63	260.23	208.2	272.1	254.21
COG1648	Siroheme synthase (precorrin-2 oxidase/ferrochelatase domain)	3604.87	2000.35	4610.96	5251.75	5125.67	1716.31	2638.08	834.81	685.02	497.35	9036.02	9227	7658.07	8380.66	7886.99	9606.66	12940.8	11586.4	10051.4	17037.2
COG1649	Uncharacterized lipoprotein YddW, UPF0748 family	1083.18	831.37	747.72	770.92	593.25	621.33	735.5	841.42	503.17	467.59	8443.75	6534.31	11652.6	10691.4	13264.2	10229.2	8809.59	9939.42	6677.17	8927.53
COG1650	D-tyrosyl-tRNA(Tyr) deacylase	8477.5	1363	14512	12639	19139	376	1262	5325	1561	715	1284	534	1289	930	858	2512	172	479	460	210
COG1651	Protein-disulfide isomerase	21909.1	4343	37043.6	31204.1	44337.3	2594.4	3894.84	13141.3	4298	2432.74	13049.7	8666.15	15689.1	15585.5	17630.5	16948.8	11415.3	13133.9	8756.4	11364.8
COG1652	Nucleoid-associated protein YgaU, contains BON and LysM domains	1117.01	751.17	945.77	817.5	764.5	610.33	735.5	752.1	441.67	423.34	8367.25	6540.57	11287.7	10409.4	13048	9665.23	8824.34	9929.97	6668.6	8882.39
COG1653	ABC-type glycerol-3-phosphate transport system, periplasmic component	136648	171090	166231	144332	174058	87468.8	98396.6	179065	170392	172004	66149.9	39868.4	54415.8	53963.6	53906.4	71374.7	35740.6	36133.1	37165.8	35318.9
COG1655	Uncharacterized protein, DUF2225 family	61.58	33.25	88.5	57.82	100.06	67	21	62.15	28.71	21.25	4254.71	1192	2981.14	2983.07	2962.14	4138.11	896	804.14	1063.72	778.14
COG1656	Uncharacterized conserved protein, contains PIN domain	65	23	156	88	89	0	0	68	6	8	43	8	14.33	8	21	25	4.75	0	7	0
COG1657	Squalene cyclase	8548	1399	14588.7	12748.3	19263	371	1269	5375.77	1592	739	1215	566.4	1007.8	716	675	2087.34	195	482.8	462.6	226.4
COG1658	5S rRNA maturation endonuclease (Ribonuclease M5), contains TOPRIM domain	39935.3	60385.4	35457.9	32590	31009.5	32071.8	36577.6	51995.4	57290.7	58684.2	9643.27	10444.7	8407.9	9525.66	8649.82	10093.3	14868.3	13241.9	11412.4	19351.7
COG1659	Uncharacterized protein, linocin/CFP29 family	8481	1375	14534.2	12658	19148.5	371	1262	5330.5	1569	728	1187	538	984	705	640	2044.5	172	479	460	210
COG1660	RNase adaptor protein for sRNA GlmZ degradation, contains a P-loop ATPase domain	51125.7	62842.9	53860.5	48130.2	52984.7	33718.6	38833.2	58718.2	59553.4	60072	20558.5	18060.8	22140.7	23317.2	24436.1	23935.9	25657.4	25334	19350.4	29974
COG1661	Predicted DNA-binding protein with PD1-like DNA-binding motif	9508.59	2102.75	15326.5	13417.1	19842.1	981.33	2004.5	6035.08	1993.67	1124.59	9506.25	7040.17	12269.6	11117.7	13660	11736.4	8959.01	10411.2	7123	9083.49
COG1662	Transposase and inactivated derivatives, IS1 family	4923.05	3310.85	3344.52	3215.37	2568.42	2899.32	3348.17	2849.17	1884.35	1744.7	40185.3	31777.8	54854.6	50331.5	63126.2	46837.6	43095.7	48580.8	32631	43334.9
COG1663	Tetraacyldisaccharide-1-P 4'-kinase	13606.2	4135.2	21192.8	19414.2	25746.4	2703	4683.17	6992.03	2659.67	1517.84	13046.6	13190.2	16373.6	17104.4	18797	16490	21087.8	21284	14749.6	25358.7
COG1664	Cytoskeletal protein CcmA, bactofilin family	8959	1492.33	15659.2	13313.9	20073.3	371	1284	5722.17	1679	811	1382.29	673.33	1104.08	827.5	823	2277	247.5	493	469	260.33
COG1666	Uncharacterized conserved protein YajQ, UPF0234 family	14243.7	4296.37	21940.4	20076	26238.9	3237	4786.17	6971.34	2749.67	1653.34	13021.6	13164.8	16340.5	17101.9	18786.8	16428.3	21106.1	21264.2	14765.7	25364.7
COG1668	ABC-type Na+ efflux pump, permease component	27768.5	56749.8	29328.3	25983.5	24750.8	29409.3	28779.1	50519.6	55461.8	57555	7048.52	3767.5	5334.57	5372.16	5184.49	7552.89	2662.97	2400.11	3220.6	2400.03
COG1669	Predicted nucleotidyltransferase	164.49	47.7	301.49	226.64	225.12	12	7	163.9	60.09	22.5	5034.42	2288.4	3826.42	3712.14	3700.28	5479.72	1662	1526.08	2022.04	1449.35
COG1670	Protein N-acetyltransferase, RimJ/RimL family	186283	151205	235769	206747	259846	88580.8	100348	166930	143566	138031	93969.2	60458.5	91404.9	87925.2	95031.8	106904	65239.2	69550.9	59055.1	66592.9
COG1671	Uncharacterized conserved protein YaiI, UPF0178 family	10545	2272.39	17377.4	14760.4	21399.9	1067.31	2083.25	6596.66	2190.19	1223.69	16427.7	10727.7	17118.2	16150.2	18478.3	18452.4	11609.4	12857.3	10358.5	11412.3
COG1672	Predicted ATPase, archaeal AAA+ ATPase superfamily	24725.3	4430	14028.3	15100.8	9421	14475	2666	1780	3635.09	4858.5	8	101.5	10.5	25.5	42	15.75	44.5	4.5	4	82.59
COG1674	DNA segregation ATPase FtsK/SpoIIIE and related proteins	42722.3	17056	41132.2	39712.1	40796.3	21727.4	15067.8	13079.4	12526	11676.9	19616.1	16918.8	21182.1	22413.1	23592.7	22762.5	24868.1	24590.5	18368.4	29247.7
COG1677	Flagellar hook-basal body complex protein FliE	9381.08	1699.95	16772.6	14007.1	21010.6	527	1492.5	6168.02	1824.71	901.25	6235.5	2164.24	4775.65	4565.49	4614.81	7023.85	1560.33	1862.24	1880.92	1497.36
COG1678	Putative transcriptional regulator, AlgH/UPF0301 family	10557.9	2230.95	17708.8	14895.6	21576.8	1030.45	2134.67	6653.41	2118.92	1179.04	10918.6	7607.04	13738.9	13807.4	15794.4	13873	10742.8	12054	7895.27	10575.2
COG1679	Predicted aconitase	3	0	7	6	0	0	0	3	0	0	6	0	0	0	1.17	18	2.33	3	0	0
COG1680	CubicO group peptidase, beta-lactamase class C family	140978	125007	122685	111985	100110	102529	67686	113807	122666	130229	24444.4	17194.8	29045.7	27477.8	32455.4	28784.4	21227.8	23538.7	16714	22006
COG1682	ABC-type polysaccharide/polyol phosphate export permease	31594.4	7128.3	51808.5	44895.7	64720.7	4008.09	8259.25	19238.3	6911.38	3745.21	21205.6	13636.5	21835.8	22379.2	23444.2	26064.6	16079.4	17441.3	13628.2	16055.9
COG1683	Uncharacterized conserved protein YbbK, DUF523 family	11992.7	3384.72	18840.6	17745.6	24045.2	2127.31	3875.08	6068.39	2209.52	1139.35	10284.2	9756.67	8671.4	9152.91	8584.99	11711.9	13103.6	12075.4	10521.9	17264.4
COG1684	Flagellar biosynthesis protein FliR	9328.5	1667.7	16663.1	13927.3	20946.5	527	1492.5	6098.87	1823	904	1988.79	986.91	1806.18	1577.92	1646.67	2872.74	694.33	1076.1	829.2	758.22
COG1686	D-alanyl-D-alanine carboxypeptidase	44868.8	25144.5	43376.4	40417.1	42365	24041	21651.3	19405.1	18949.7	17103.8	64030.7	42913.4	68441.1	66798.9	75132.7	71058.5	49769	53172	42273	48759.6
COG1687	Branched-chain amino acid transport protein AzlD	3736.27	2085.33	4349.56	5244.12	4912.5	1963.28	2764	580.97	746	539.7	2716.82	5754.5	3228.8	4511.32	3941.17	3263.98	10813.2	9628	7067.83	15184
COG1688	CRISPR/Cas system-associated protein Cas5, RAMP superfamily	0	0	7	0	0	0	0	2	0	0	100	0	307	227	218	475	0	0	0	0
COG1690	RNA-splicing ligase RtcB, repairs tRNA damage	458.92	308.66	881.68	597.42	513.51	193.5	345.5	558.09	180.5	149	1294	667	1703.74	1785.59	2006.25	1733.34	891.09	1123	747.67	990.33
COG1691	NCAIR mutase (PurE)-related protein	3379.08	1966.25	4206.73	4954.99	4836.23	1774	2602	546.66	596.71	374.5	2943.71	6703	3392.47	4007.07	3690.64	3775.03	11186.1	9967.39	7850.22	15518.5
COG1692	Calcineurin-like phosphoesterase	423.17	78	672.83	565.5	697.5	40	17	276.69	139.5	167	119.5	129.4	94.13	79.5	108	164.5	56.5	44.8	14.1	63.23
COG1694	NTP pyrophosphatase, house-cleaning of non-canonical NTPs	1938.5	6819.83	3186.73	2803.42	3442	2273	4173	3091.17	4694.67	4070.5	3748	200.5	2611.67	2697.75	2691	3708.76	141.67	77	87.67	140.42
COG1695	DNA-binding transcriptional regulator, PadR family	28391.7	15382.6	43552.8	38919.2	52941.2	7757.52	15605.3	18689.2	11634.5	8329.15	39424.5	24264.8	34955.2	34581.7	35465.5	43112.1	23406.8	23653.1	23150.9	22997
COG1696	D-alanyl-lipoteichoic acid acyltransferase DltB, MBOAT superfamily	36169.6	58500.2	31623.3	27292	25994.6	29536.5	33908.2	51895.9	56740.7	58413.2	12104.5	6153.57	9252.25	9624.23	9055.47	12300	5490.97	4915.3	5691.25	5463.61
COG1697	DNA topoisomerase VI, subunit A	0	0	0	0	0	0	0	0	0	0	0	0	0	0	5	0	0	0	0	0
COG1699	Flagellar assembly factor FliW	131.58	54.25	129.72	98.57	140.56	72	21	98.15	47.71	53.5	4403.71	1227	3306.14	3258.07	3243.31	4660.86	949.08	818.39	1063.72	799.64
COG1700	Predicted component of virus defense system, contains PD-(D/E)xK nuclease domain, DUF524	13	10	9.25	0	8	0	0	0	9	9	3	9	5	0	9	0	0	0	0	12
COG1702	Phosphate starvation-inducible protein PhoH, predicted ATPase	51368.5	62992.4	54291.8	48465.6	53373.1	33792.3	38985.7	58913.2	59638.4	60148.4	14449.1	14843.7	18184.1	19290	20722.6	18148.2	23534	23525.2	16508.6	28240.7
COG1703	Putative periplasmic protein kinase ArgK or related GTPase of G3E family	7704.35	4528.75	9234.68	10675.4	10332.4	4020.28	5921.5	1656.24	1527.42	1054.29	12651.2	17747.6	16580.4	17058.4	19030.1	14943.3	29496.8	28387.2	20390.3	38450
COG1704	Uncharacterized conserved protein	49982.2	62336.1	53907.1	47997	53452.5	32147	37800.7	58070.2	58924.3	59438.2	6381.87	9946.23	6834.73	8902.34	7566.81	8598.73	16544.8	15126.4	11531.1	21421.6
COG1705	Flagellum-specific peptidoglycan hydrolase FlgJ	72998.8	116177	61713.5	54652.2	51301.9	60574.8	66675.1	102832	113199	116601	4111.46	3942.95	3826.26	4425.26	3633.09	4583.34	3141.9	2572.16	3381.83	2842.24
COG1706	Flagellar basal body P-ring protein FlgI	10111	2208.37	17050.1	14384	21229.5	981.33	2036.5	6500.87	2110.67	1167.34	9654.79	7117.58	12359.2	11179.4	13732.5	11865.9	8984.67	10441.8	7133.2	9096.21
COG1707	Uncharacterized protein, contains ACT and thioredoxin-like domains	0	0	5	4	8	0	0	0	2	0	0	0	0	0	0	1	0	0	0	0
COG1708	Predicted nucleotidyltransferase	50	21	107	71	78	0	0	62	27	8	9	14	12	0	0	24	3	3	0	0
COG1712	Predicted dinucleotide-utilizing enzyme	142	33	315.25	221.5	273.75	0	17	99	18	16	49	40.14	17.33	24	41.17	63.57	21	9	5	9.71
COG1713	HD superfamily phosphohydrolase YqeK (fused to NMNAT in mycoplasms)	39921	60396.4	35469.7	32549	30987	32138.8	36598.6	52021.4	57284.5	58705.4	9648.27	10471.7	8415.9	9513.16	8638.99	10102.3	14894.3	13262.9	11433.4	19382.3
COG1714	Uncharacterized membrane protein YckC, RDD family	10225.3	1576.82	17856.1	14841.8	21380.2	474.54	1329.01	6032.33	1748.33	848.2	1802	807.73	1513.45	1430.5	1356.76	2925.85	432.26	661.8	605.94	499.4
COG1715	Restriction endonuclease Mrr	1344.99	498.33	2344.92	1665.92	1689	787.5	11.67	270.67	425.5	528.5	33.67	0	56.33	70	27.67	40.67	2.33	0	0	0.67
COG1716	Forkhead associated (FHA) domain, binds pSer, pThr, pTyr	86.57	30.33	96.79	84.62	96.68	50.98	4.5	25.43	28.25	19.65	25.67	19.5	10.67	21.67	41.67	36.58	7.42	11	8.33	11
COG1718	Serine/threonine-protein kinase RIO1	42.67	2	146	85.25	138	0	0	57	17	10	36	25	11.33	42	32.75	24.24	4.75	0	4.67	20
COG1719	Predicted hydrocarbon binding protein, contains 4VR domain	4	10	0.22	0	0	0	0	0	8	0	3	0	12	0	0	0	0	0	0	0
COG1720	tRNA (Thr-GGU) A37 N-methylase	1412.74	786.37	1243.44	1154.91	829.59	636	833.17	854.44	472.67	440.34	9676.86	6976.71	12965.8	13206.4	15278.1	12107.3	10554.3	11560	7420.27	10331.4
COG1721	Uncharacterized conserved protein, DUF58 family, contains vWF domain	625.34	134.33	1668.24	982.44	1320.84	18	22	441.01	132.3	94.2	191.5	126.33	126	199.6	148	217.02	58.67	32	32.18	113.1
COG1722	Exonuclease VII small subunit	50967.4	62782.4	53750.9	48036.4	53128.7	33692.9	38835.6	58731.2	59570.4	60067.5	20478.9	18064.7	22037.5	23153.6	24296.2	23827.3	25605.4	25288.8	19312	29911.5
COG1723	Uncharacterized protein, Rmd1/YagE family	39	3.33	48	56	82	0	7	11	7	0	5	4	0	2	9	10	0.67	3	0	4
COG1724	Predicted RNA binding protein YcfA, dsRBD-like fold, HicA-like mRNA interferase family	1593.5	608.33	1988.1	2141.67	2217.5	408	10	202	109.8	87.2	121	114	173.33	285.5	251	218.67	196.67	155	58	206.31
COG1725	DNA-binding transcriptional regulator YhcF, GntR family	46474.1	59174.8	34958.6	30655.7	28735.1	32350.9	36139.2	52425.5	57232.2	58795.2	18922.6	9601.34	14885.3	15199.4	14336.8	20587.8	7977.87	7131.91	8675.82	7700.2
COG1726	Na+-transporting NADH:ubiquinone oxidoreductase, subunit NqrA	351.73	50.2	457.25	374.77	184.42	25.67	90.67	154.42	27	28.5	1269.4	476.64	1369.21	2603.4	2052.67	1971.39	1761	1613	756	1468.75
COG1728	Uncharacterized protein YaaR, TM1646/DUF327 family	114.58	49.25	112.22	79.32	131.56	78	21	80.15	48.71	35.5	4380.71	1216	3299.14	3241.57	3211.14	4642.36	926.75	805.39	1063.72	794.64
COG1729	Periplasmic TolA-binding protein (function unknown)	10059	2187.37	16948.8	14305	21058.9	981.33	2019.5	6485	2092.67	1170.34	9638.21	7101.31	12357.3	11202	13749	11872.6	8979.09	10437.2	7132	9095.7
COG1732	Periplasmic glycine betaine/choline-binding (lipo)protein of an ABC-type transport system (osmoprotectant binding protein)	26224.2	52072.7	36466.6	31456.9	40759	18494.2	32412.6	54180.5	51733.2	51666.8	19330.8	17455	21081.8	20958.6	22586.7	22306.5	23888.1	23686.3	18595.5	28451.9
COG1733	DNA-binding transcriptional regulator, HxlR family	88906.3	126883	117366	100387	130079	50619.3	75628.2	127345	120760	118705	43488.9	30253.5	39416.6	39303.9	40003.6	49992.1	32719.4	32672.6	29667.4	36514.7
COG1734	RNA polymerase-binding transcription factor DksA	20638.2	4419.62	34397.1	29104.5	42277.2	2019	4139.34	13006.4	4204.05	2364.68	21341.3	15815.9	26886.7	25815.6	30328.2	26940.3	20607.2	23246.5	16036.7	20435.8
COG1735	Predicted metal-dependent hydrolase, phosphotriesterase family	1012.01	715.17	797.39	712.5	632.25	610.33	745.5	700.5	426.67	386.34	8304.25	6511.17	11270	10387.1	12978.2	9658.16	8799.34	9938.17	6669	8856.7
COG1737	DNA-binding transcriptional regulator, MurR/RpiR family, contains HTH and SIS domains	167259	267926	213369	181920	229937	113695	144709	279320	268608	271733	53410.5	27907.6	52281.3	49821.4	53462.1	65529.7	29208.5	32748.5	26617.6	29145.8
COG1738	Uncharacterized PurR-regulated membrane protein YhhQ, DUF165 family	2258.08	1071.95	2732.77	2246.53	2080	1157.78	980	1259.3	703.92	627.04	9636.23	7062.97	12633.5	12897.6	14994	11584	10564.8	11531.2	7415	10328.5
COG1739	Putative translation regulator, IMPACT (imprinted ancient) protein family	50760.2	62817.7	52628	47463.5	51969.2	33718.6	38808.2	58465.9	59504.4	60058.5	20475.5	18018	22065	23251.2	24406.3	23834	25644.1	25311	19341.8	29966.7
COG1740	Ni,Fe-hydrogenase I small subunit	22239.8	6056.09	34539.1	31572.3	44161.4	3660.86	6583	12427.8	4481.34	2512.63	21046.2	19658.2	27086.3	25437.8	30211.7	25890.3	28272.3	30038.3	21107	32899.1
COG1741	Redox-sensitive bicupin YhaK, pirin superfamily	50050.3	10628	82774.7	72689.4	105140	5339.72	10571.8	29713.1	9607.44	4980.28	32246.8	25189.8	35499.7	33913.3	38034.1	39732.7	31930.3	34385.2	25947.4	36396.8
COG1742	Uncharacterized inner membrane protein YnfA, drug/metabolite transporter superfamily	12953.1	4042.62	19802.8	18483.9	24730.6	2677.33	4585.5	6583.58	2579.67	1457.59	12022.2	12993.5	15171.5	14705.1	16934.4	14725.1	19520.2	19833.2	14245.4	24064.6
COG1743	Adenine-specific DNA methylase, contains a Zn-ribbon domain	3.5	0	7.9	7.6	4.4	0	0	9.4	0	0	308.1	312.5	222.13	229.4	209.9	305.4	193.9	199.2	251.1	186.5
COG1744	Basic membrane lipoprotein Med, periplasmic binding protein (PBP1-ABC) superfamily	68588	56609.6	46589.3	42200.2	34863.4	44164.1	34445.2	51328.4	56469.2	59942.6	14478.2	8710.14	10851.4	11231.1	10542.9	14895.8	7290.68	6540.07	7810.23	6988.07
COG1748	Saccharopine dehydrogenase, NADP-dependent	9356.5	1942.83	16328.9	13813.7	20635.2	468.67	2119.67	5899.09	1884.3	1000.7	1402.5	662.83	1188.99	963	879.59	2359.92	295.83	598	531.5	360.18
COG1749	Flagellar hook protein FlgE	10127	2223.37	16989.2	14384.3	21195.5	1048.33	2035.5	6493.2	2112.67	1187.34	9670.79	7136.25	12373.2	11168.9	13752.5	11890.9	9022.67	10454.8	7151.2	9131.21
COG1751	Uncharacterized protein	0.58	0.25	2.5	1.25	1.92	0	0	0.58	0	0.25	0	0	0	0	0	0.25	2.33	0	0	0
COG1752	Predicted acylesterase/phospholipase RssA, containd patatin domain	27751.8	4819.44	49408.3	41560.6	62228.2	1308	4227	18106.2	5275.71	2546.5	9646.59	3829.07	7743.58	7093.03	7146.39	12280.2	2400.26	3441.59	3207.79	2550.45
COG1755	Uncharacterized protein YpbQ, isoprenylcysteine carboxyl methyltransferase (ICMT) family	2283	1207	3256.89	2769.67	3174.67	1272.67	1765.67	716.67	670	524	376	920	510.33	628	530.67	394.67	1608	1477	1151	2011
COG1757	Na+/H+ antiporter NhaC	39517.3	65408	36170.3	32673.3	31436.4	32906.3	37835.3	54119.7	60628.2	62123.3	17566	13555.8	14801.4	16668.7	15340.1	18995.5	17361.4	15648	14035.2	20909.3
COG1758	DNA-directed RNA polymerase, subunit K/omega	51291.7	62838.9	54274.3	48404.7	53363.3	33718.6	38850.2	58795	59567.4	60046	20557.5	18078.2	22150.5	23315.5	24434.9	23958.9	25644.4	25334.8	19351	29969.4
COG1760	L-serine deaminase	59762.1	69114.5	75194.6	69192.5	80545.6	38112.7	45612	67061.3	63484.4	61944.1	52145.5	46200.2	56498.9	57074.2	62144.7	58826.1	61395.7	61804	48569.3	69941.5
COG1762	Phosphotransferase system mannitol/fructose-specific IIA domain (Ntr-type)	63297.6	110903	67991.4	58212.8	66306	48616.3	63889.2	107378	108157	110212	62550.7	44791.2	74462.4	72275.4	83361.5	73560.8	56576.9	61606.1	45214.1	55955.3
COG1763	Molybdopterin-guanine dinucleotide biosynthesis protein	1395.61	863.39	1298.09	1113.98	1165.11	630.64	777.58	982.5	562.98	497.44	14526.2	8998.38	15849.5	15025.9	17449.3	15997.5	10576.7	11563.9	8878.31	10400.1
COG1764	Organic hydroperoxide reductase OsmC/OhrA	29873.4	5556.89	49200.3	42808.4	62393.1	3467.53	4833.17	17793.4	5754	3050.54	12611.6	8411.31	14774.8	13623.8	15935.9	16680.4	9796.6	11762.6	8242.31	9978.61
COG1765	Uncharacterized OsmC-related protein	53966.2	55669.9	74907.3	64248.4	82618.9	28542.2	29900.7	65210.8	56519.2	56534.2	12356.5	8448.73	14652.4	13020.2	15398.3	16417.1	9454.35	11506.9	8138.23	9741.3
COG1766	Flagellar biosynthesis/type III secretory pathway M-ring protein FliF/YscJ	9319.58	1676.95	16635.6	13919.6	20912.1	532	1492.5	6120.02	1822.71	902.5	6325.5	2158.91	5077.32	4786.49	4816.81	7474.1	1557.08	1863.49	1875.92	1498.86
COG1767	Triphosphoribosyl-dephospho-CoA synthetase	9653.46	1734.7	15567.8	13936.1	20122.3	1281.5	1589	5858.52	1905.46	1108.75	6147.71	2068.58	4727.65	4547.74	4532.14	6498.1	1457.5	1812.24	1865.42	1424.36
COG1768	Predicted phosphohydrolase	3300.87	1936.02	4038.85	4866.08	4648	1716.31	2613.08	557.14	583.52	348.35	8950.52	9137.67	7568.07	8337.66	7800.82	9523.49	12886.3	11574.4	10044.9	16996.7
COG1769	CRISPR/Cas system CMR-associated protein Cmr3, group 5 of RAMP superfamily	0	0	0.22	0	0	0	0	0	0	0	0	0	0	0	0	0	0	0	0	0
COG1770	Protease II	2166.51	1000.78	2551	2127.39	2018.5	1183.11	896	1050.65	661.25	588.54	8360.54	6558.54	11292.1	10421.4	13031.8	9710.9	8807.76	9949.97	6688.27	8912.81
COG1773	Rubredoxin	38024.7	7582.12	63949	56639.5	82554.6	3229.29	7707.83	22513.6	6995.63	3357.65	16326.5	13810.2	13160	13009.6	12068	19820.6	15346.7	15138.1	14076.6	19448.6
COG1774	Cell fate regulator YaaT, PSP1 superfamily (controls sporulation, competence, biofilm development)	3588.37	2058.85	4323.91	5170	5000	1844.31	2634.08	765.61	699.52	460.45	9164.52	9255.17	7729.4	8511.41	7951.74	9655.58	12977.3	11615.4	10078.6	17126
COG1775	Benzoyl-CoA reductase/2-hydroxyglutaryl-CoA dehydratase subunit, BcrC/BadD/HgdB	158.66	175	227.16	178.32	192.23	161	191.5	288.23	106.51	126.95	5121.96	1529.5	4599.14	4438.24	4463.48	6128.61	1335.75	1374.89	1415.72	1273.24
COG1776	Chemotaxis protein CheY-P-specific phosphatase CheC	8703.66	1484.5	14751.9	12820.5	19416.6	510	1304	5500.3	1673.42	812.75	9855.42	3002	7296.28	6969.14	6871.62	10896.5	2064.75	2114.53	2591.44	1824.78
COG1778	3-deoxy-D-manno-octulosonate 8-phosphate phosphatase KdsC and related HAD superfamily phosphatases	13433.2	4110.2	20833.5	19155.2	25394.4	2703	4666.17	6879.26	2625.67	1508.84	13022.6	13146.8	16345.5	17090.4	18773	16409	21078.8	21268.2	14749	25353
COG1780	Protein involved in ribonucleotide reduction	14272	55338.9	18928.8	14827	18694.2	16726.4	32155.5	50735.9	53719.6	54512.4	8927.96	7697.81	12060	11548.8	13776.7	10136.9	10741.5	11599.2	8048.33	11184.7
COG1781	Aspartate carbamoyltransferase, regulatory subunit	1082.75	795.12	768.72	771.28	619.31	692.33	756.5	805.4	485.85	460.29	12565.9	7719.81	14249.1	13376.1	15967	13760.9	9704.01	10751.3	7737.05	9679.19
COG1782	Predicted metal-dependent RNase, contains metallo-beta-lactamase and KH domains	0.58	0.25	2.5	1.25	1.92	0	0	0.58	0	0.25	0	0	0	0	0	0.25	0	0	0	0
COG1783	Phage terminase large subunit	2425.5	6726.17	3431.23	3377.49	3743.9	3037.5	4307	2866.4	4491.44	3901.72	489.25	372.5	577.11	516.09	487.67	854.19	261.9	223.2	260.1	256.5
COG1785	Alkaline phosphatase	437.58	207.78	653.05	556.54	557.17	89	174.5	423.83	137	112.75	693.54	366	738.66	782.42	968	670.14	470.42	542.5	352	522.96
COG1786	Swiveling domain associated with predicted aconitase	0	0	2	2	0	0	0	0	0	0	3	0	0	0	1.17	9	2.33	0	0	0
COG1787	Endonuclease, HJR/Mrr/RecB family	0	0	0	0	0	0	0	0	0	0	0	0	0	0	0	0	0	0	0	4
COG1788	Acyl CoA:acetate/3-ketoacid CoA transferase, alpha subunit	18836.8	3300.03	32534.2	27792.3	40941	1370.53	2880.5	11696.6	3553.04	1796.95	4080.64	2729.06	3672.19	3163.64	3132.31	6245.34	1703.25	2321.69	2321.99	1755.54
COG1791	Acireductone dioxygenase (methionine salvage), cupin superfamily	41	38.2	46.1	24.54	47.75	0	0	54.5	31	26	39.29	31.14	11	21	39	41.57	19.75	0	0	22.71
COG1792	Cell shape-determining protein MreC	49003.2	62484.6	51754.7	45896.3	51238.9	32111.1	38552.1	58590.2	59281.1	59797.3	20458.9	18020.8	22017.7	23153.6	24302	23800	25562.4	25248	19275.4	29874.7
COG1793	ATP-dependent DNA ligase	570.4	73.33	1427.14	914.18	1214.34	0	46	416.27	103	47	190.4	143.4	107.25	138.4	141	236.08	28.42	26.8	29.61	63.4
COG1794	Aspartate/glutamate racemase	43765.5	58843.6	44659.8	38586.1	43639	29859.3	32602	56375	57432.2	58732.3	10247.9	7332.31	13421.8	12701.1	14977.7	13204.6	9381.83	10772.9	7279.5	9465.91
COG1795	Formaldehyde-activating enzyme nesessary for methanogenesis	165	23	337.48	230.33	288	0	0	140.14	33	24	78	42.2	40.4	24	39	26.34	4	2.4	6.8	2.91
COG1796	DNA polymerase/3'-5' exonuclease PolX	101.67	16	95.06	123.67	124.67	0	0	33.67	28	13	41	23	26	27	42	33.67	30	0	2	17
COG1797	Cobyrinic acid a,c-diamide synthase	12103.2	3382.33	19199	17957.5	24443.3	2157.95	3878	6053.97	2243.76	1175.9	7891.46	7496.23	7057.85	7356.07	6970.64	9388.7	11463.3	10554.2	8408.16	15847.6
COG1799	FtsZ-interacting cell division protein YlmF	40698.3	60574.5	36647.8	33556	31837.2	32711.6	36719.1	52181.2	57407.7	58845.6	9665.94	10491.2	8412.9	9501.83	8660.99	10121.6	14918	13286.9	11461.8	19420.3
COG1801	Uncharacterized conserved protein YecE, DUF72 family	19116.7	9563.61	32951.4	28551.6	42320.7	3047.5	7034	13919.4	7786.75	5435.5	3490.29	1569.04	3161.37	3261.5	3020	5237.67	1143.34	1823.3	1428.11	1249.11
COG1802	DNA-binding transcriptional regulator, GntR family	41593	11344.4	65327.1	58515.6	77854	9460.69	11590.5	21306.5	8275.92	5171.25	31607.1	28841.7	37122.1	35695.9	40315.8	39226.7	41184.1	42178.8	30639.7	50247.5
COG1803	Methylglyoxal synthase	9890.78	2226.22	15819	13790	20289.8	1108.64	2142.58	6411.97	2115.79	1229.59	17573.5	11148.5	18510.8	18585.5	20417.8	20446.4	13328.3	14375.5	11061.9	12769.8
COG1804	Crotonobetainyl-CoA:carnitine CoA-transferase CaiB and related acyl-CoA transferases	98938.4	65007.7	135682	119156	152227	45262.5	35351.5	85150.1	65917.3	64634.2	33138.8	23376.5	41058	36472.6	43973.5	43412.6	27576.4	32811.9	22865.5	28104.2
COG1805	Na+-transporting NADH:ubiquinone oxidoreductase, subunit NqrB	353.73	55.2	457.25	374.77	184.42	25.67	90.67	154.42	31	28.5	1269.4	476.64	1375.21	2603.4	2052.67	1971.39	1761	1613	756	1468.75
COG1806	Regulator of PEP synthase PpsR, kinase-PPPase family (combines ADP:protein kinase and phosphorylase activities)	47516.5	60703.4	50152.7	44300	49323.3	31425.8	35095.2	57077.7	57931.4	58896.9	18705.2	16407.7	20074	19725.7	21749.5	21593.2	21949.4	22060.8	17209	26207.3
COG1807	4-amino-4-deoxy-L-arabinose transferase or related glycosyltransferase of PMT family	33627.3	8822.28	54005.6	49321.7	68484.7	5134.61	9701.5	18122.2	6342.75	3271.04	16446.5	19454	19673.2	19249.9	21144.4	21368.7	30038.8	29842	21803.3	39117.3
COG1808	Uncharacterized membrane protein	16872.6	4121.77	13624	14257	8936.44	14420.8	846.08	1873.87	3792.51	4955.75	2455.31	2407.5	1664.76	1810.59	1622.35	2278.38	1677.55	1558.47	2135.71	1489.29
COG1809	Phosphosulfolactate synthase, CoM biosynthesis protein A	23	12.33	17	17	33	0	0	19	16	13	21	20	11	15	21	27	22.67	0	0	18
COG1811	Uncharacterized membrane protein YqgA, affects biofilm formation	31091.8	14747.6	23386.5	23991.2	18978.1	19458	13268.5	6924.2	10575.6	11002.9	3955.75	7352.64	4649.89	5613.49	5122.31	4903.42	12002.2	10743.4	8442.72	16356.1
COG1812	Archaeal S-adenosylmethionine synthetase	4	0	8	10	8	0	0	0	0	0	0	4	1.33	2	0	0	0	0	0	0
COG1813	Archaeal ribosome-binding protein aMBF1, putative translation factor, contains Zn-ribbon and HTH domains	0	0	0	0	0	0	0	0	0	0	0	0	0	0	0	6	0	0	0	0
COG1814	Predicted Fe2+/Mn2+ transporter, VIT1/CCC1 family	5272.34	20185.2	9243.93	8023.81	9379.17	6924.78	12914.5	8733.35	13674.2	11891	236.17	77.83	303	380.1	342.75	185.19	32.75	12	31.67	56
COG1815	Flagellar basal body rod protein FlgB	10234.6	2266.62	17212.3	14486.6	21379.1	1053.33	2057.5	6595.02	2162.38	1220.84	14056.5	8343.44	15665.3	14429.5	16962.8	16521.8	9931.42	11260.2	8196.92	9895.85
COG1816	Adenosine deaminase	45539.3	54120.7	45661	39893.8	44386.2	29696.7	31806.1	54969.3	54288.3	55533.2	16835.2	11872.5	17800.5	17059.2	19063.2	18886.4	13451.6	14433	11706.8	13678
COG1817	Predicted glycosyltransferase	0	0	7	4	0	0	0	0	0	0	0	0	0	4	3	0	0	0	0	0
COG1819	UDP:flavonoid glycosyltransferase YjiC, YdhE family	1108.26	664.58	945.11	819.37	720.18	527.33	565	602.1	390.67	372.59	7976.29	6287.21	10976.1	9977.83	12478.2	9694.5	8441.01	9397.47	6349.95	8489.39
COG1820	N-acetylglucosamine-6-phosphate deacetylase	46918.6	60878.8	47921.4	42071.6	46926.8	31839.9	36218.6	58003.9	58863.3	59604	18670.6	12647	20092.7	20467.8	22070.8	21960.3	15618.8	16555.3	12764.5	15552.7
COG1821	Predicted ATP-dependent carboligase, ATP-grasp superfamily	46	0	92.34	70	99	0	0	28.67	6	8	17	12	7	9	9	0.67	0	0	0	0
COG1823	L-cystine uptake protein TcyP, sodium:dicarboxylate symporter family	12474.6	48367.6	16501.3	13474	16714.7	14160.6	26953.6	46589.3	47887	49001.4	16663.1	14624	18454.2	18326	20451	18593.1	20927.1	20782.4	15736.7	25205.2
COG1825	Ribosomal protein L25 (general stress protein Ctc)	11778.2	2586.07	19222.1	16319	22885.8	1722.4	2346.83	7165.7	2418.25	1439.24	23681.6	13647.4	22595.2	22956.3	24586.1	26142.2	15101.6	16048.3	13322.7	14384.9
COG1826	Sec-independent protein translocase protein TatA	16381	5192.9	25392.4	22559.8	28972.9	3886.19	5673.17	8435.41	3365	2113.88	22795.2	20276.7	29100	30184.8	33946.2	28307.2	31690.5	32856.1	22204.9	35728.1
COG1827	Transcriptional regulator of NAD metabolism, contains HTH and 3H domains	3502.58	3029.75	4285.72	4704.32	4876.06	1879.5	5833	1701.2	1757.21	1022.6	7092.21	7958	6592.14	7517.32	6811.14	7784.36	13145.2	11694.4	9288.22	17791.2
COG1828	Phosphoribosylformylglycinamidine (FGAM) synthase, PurS component	27244.1	11291	19134.2	18629.1	13634.2	17592.6	7145	5173.85	8742.27	9394.97	210.75	176.23	229.63	259.25	257.75	220.98	70	34.3	31.77	84.4
COG1830	Fructose-bisphosphate aldolase class Ia, DhnA family	1985.02	1429.07	1434.6	1385	1132.42	1220.66	1471	1318	828.34	756.68	16532.2	12954.6	22461.3	20695.8	25917.5	19185.5	17574.7	19870.3	13326	17705.4
COG1832	Predicted CoA-binding protein	6800.88	4477.22	8311.39	8564.38	8500.78	3360.14	6734.58	2768.05	2338.18	1555.34	17153.8	15744.4	18986.7	19197	20940.1	18900.3	22823.4	22427.9	17112	27424.1
COG1833	Uri superfamily endonuclease	0	0	9	0	0	0	0	0	0	0	0	0	0.67	0	1	0	0	0	0	0
COG1834	N-Dimethylarginine dimethylaminohydrolase	132.5	110.02	148.46	171.18	155.94	54.81	191.58	180.59	83.06	66.35	6173.06	2496.07	4355.05	4527.34	4322.6	5864.96	1780.3	1622.77	2228.15	1568.44
COG1835	Peptidoglycan/LPS O-acetylase OafA/YrhL, contains acyltransferase and SGNH-hydrolase domains	79802.8	66406.6	119090	101052	144237	23030.8	44654.5	85028.1	64628.6	59774.7	18823.8	16897.8	20951.2	19468.5	21064.2	25784.2	22214.3	23809.2	17780.8	27460.7
COG1836	Uncharacterized membrane protein	9	5	12.22	1	6.5	0	0	7	4	0	6	3	6.67	0	1	0	0	0	0	0
COG1837	Predicted RNA-binding protein YlqC, contains KH domain, UPF0109 family	8420.41	10669.8	10750.1	11259.8	11553.4	6025.31	10451.6	5053.36	6680.94	5351.95	9667.94	10386.2	8421.73	9523.33	8645.41	10136.7	14911.8	13277.4	11462.4	19370.6
COG1838	Tartrate dehydratase beta subunit/Fumarate hydratase class I, C-terminal domain	9466.59	5972.42	11064.7	13229.3	12547.1	5435.33	8511.5	1966.4	2085.68	1409.04	19162.5	24529.2	22510.4	23575.5	25182.3	22216.5	40750.9	38463.6	28338.2	54011.7
COG1839	Adenosine/AMP kinase	4	0	12	1	7	0	0	10	0	0	6	0	1.33	0	0	1	0	0	0	0
COG1840	ABC-type Fe3+ transport system, periplasmic component	31889.8	6601.69	52521.4	46834.7	65882.4	4093.21	6803	17883	5763.25	3054.2	18139.1	14310.9	15839.8	18117.6	16162.8	23306.4	18685.8	17894.9	15089.7	22121.9
COG1841	Ribosomal protein L30/L7E	51350.2	62899.7	54309.6	48454	53383.3	33718.6	38850.2	58896.5	59606.4	60104.5	20592.5	18101.7	22164.2	23336.5	24463.1	24002.7	25662.1	25340.8	19351	30001.1
COG1842	Phage shock protein A	10891.5	2568.05	17308.2	15025.3	21431.1	1760.2	2382.08	6710.77	2339.85	1401.09	16769.8	10952.6	17548.2	16601.7	19077.2	18691.9	11994.1	13316.6	10693.3	11827.2
COG1843	Flagellar hook assembly protein FlgD	10000	2174.37	16723.2	14234.4	20986.5	981.33	2014.5	6390.6	2080.67	1158.34	9606.79	7099.85	12343.4	11148.4	13714.5	11839.2	8984.67	10433	7128.6	9091.81
COG1845	Heme/copper-type cytochrome/quinol oxidase, subunit 3	27858.3	4785.94	48393.1	41305	61402.3	1757.78	4151	17443.5	5212.58	2561.2	4588.21	2185.99	3907.05	3086.02	3146.75	7297.24	1063.09	2042.9	1780.47	1230.91
COG1846	DNA-binding transcriptional regulator, MarR family	266653	236347	318183	286168	338604	146972	156458	236822	219451	214133	121248	91166.1	116186	116471	120406	138051	107121	107237	91703.9	120027
COG1847	Predicted RNA-binding protein Jag, conains KH and R3H domains	8380.08	10663.8	10689.7	11199.8	11495.4	6016.31	10451.6	5028.69	6665.94	5348.95	9655.27	10378.7	8405.4	9517.66	8635.74	10124.4	14905.1	13269.4	11456.1	19365
COG1848	Predicted nucleic acid-binding protein, contains PIN domain	8557.33	1370	14792.3	12794	19376	371	1275	5418.6	1587.67	725	1202	560.4	998.8	719.5	663	2058	172	479.8	460.6	216.07
COG1850	Ribulose 1,5-bisphosphate carboxylase, large subunit, or a RuBisCO-like protein	3414	1917	4261.72	5130.33	4944	1696	2585	536.67	575	343	2210	5679	2696	3350	3049.33	2738	10383	9231	6861	14795
COG1852	Uncharacterized protein	3252.5	1911	3957	4782.5	4565.5	1707	2578	433	560	335.25	2280	5617	2971	3547	3226	3131.25	10351.1	9236.25	6865	14789.5
COG1853	NADH-FMN oxidoreductase RutF, flavin reductase (DIM6/NTAB) family	39680.9	7616.25	66674.5	57287.2	83369	4085.9	6773.33	24388.7	7797.21	4248.84	30684.7	19329.8	28858.3	28242.4	29963.1	36340.2	18835.1	20676.9	18342.4	18105.6
COG1854	S-ribosylhomocysteine lyase LuxS, autoinducer biosynthesis	38499.6	59460.3	33203.2	29379.8	27686.2	31596.6	34956.6	52470.3	57318.8	58926.3	16911.4	11774.5	18235	18989.6	20522.3	18857	15054.8	15523	11963.3	14874.7
COG1856	Uncharacterized protein, radical SAM superfamily	0	0	7	0	0	0	0	2	0	0	100	0	307	227	218	472	0	0	0	0
COG1857	CRISPR/Cas system-associated protein Cas7, RAMP superfamily	34	20	81	38	70	67	21	41	8	12	200	15	617.67	454	437	951	25	18	17	27
COG1858	Cytochrome c peroxidase	26014.4	4349.83	44718	38825.1	58194.5	1202	4042.5	16576.8	4806	2275	5489.65	2441.9	5035.5	5448.82	4878	8854.41	2724	3607.3	2498.6	2569.73
COG1859	RNA:NAD 2'-phosphotransferase, TPT1/KptA family	15885.3	3845.1	11546.6	12827.9	7370.61	13754.3	994.58	1809.24	3487.81	4543.35	2959.31	2691.17	2293.09	2497.26	2427.6	2818.3	2086.22	2085.97	2488.71	1953.04
COG1861	Spore coat polysaccharide biosynthesis protein SpsF, cytidylyltransferase family	38.58	14.25	34.5	32.82	48.06	0	0	39.15	16.71	13.25	654.71	1085	422.14	455.57	449.89	595.11	805.33	716.14	972.72	698.14
COG1862	Preprotein translocase subunit YajC	51538.7	63015.5	54607.6	48719.4	53661.8	33965.9	38885.3	59056.4	59660.7	60136.3	23243.9	21294.4	24187.1	25572.6	26433.4	26516	28839.1	28297.8	22585.7	33348.5
COG1863	Multisubunit Na+/H+ antiporter, MnhE subunit	1288	296.25	2190.26	1675.61	1727.75	563.45	121.5	446.65	257.25	227.2	127.67	101.23	131.47	125.1	127.75	205	56	27.8	35.27	78.4
COG1864	DNA/RNA endonuclease G, NUC1	370.33	108	533.52	387.61	225.09	25.67	11.67	199.27	67	69	118.67	35.4	141.8	202.6	194.67	205.41	48	52.8	39.6	89.9
COG1865	Adenosylcobinamide amidohydrolase	3224	1900	3951	4773	4560	1696	2578	408	539	320	2154	5593	2639.33	3318	3008.75	2643.67	10343	9222	6865.67	14775
COG1866	Phosphoenolpyruvate carboxykinase, ATP-dependent	7599.96	10365.5	9494.91	10056.6	10084	5304.83	10195	5178.02	6334.72	5011.54	12097.2	12947.9	15632.6	16867.1	18348.2	14483.2	21323	21002	14520.1	25472
COG1868	Flagellar motor switch protein FliM	9314.58	1659.95	16589.6	13900.6	20879.1	532	1492.5	6086.02	1799.71	897.5	6290.25	2150.91	5075.07	4775.49	4807.31	7463.1	1557.08	1863.49	1875.92	1497.15
COG1869	D-ribose pyranose/furanose isomerase RbsD	12866	48079.4	16736.4	14137.3	17312.2	14852.8	26768.1	46391.7	47856.6	49118	10047	8892.31	8941.39	10998.7	10059.9	10869.7	14270.3	12970.7	10147.2	18238.8
COG1871	Chemotaxis receptor (MCP) glutamine deamidase CheD	8863.58	1499.91	15293.7	13109.6	19815.6	443	1283	5625.65	1660.71	804.5	5658.71	1805.33	4337.47	3990.57	3932.31	6830.86	1128.09	1300.39	1532.72	1024.64
COG1872	Uncharacterized conserved protein YggU, UPF0235/DUF167 family	1258.41	743.37	1234.36	1079.31	1039.92	610.33	831.5	852.44	459.67	398.34	9474.94	6982.04	12529.8	12824.8	14902.8	11499	10504.3	11506	7385.27	10274.4
COG1873	Sporulation protein YlmC, PRC-barrel domain family	8747.28	1476.27	14809.4	12892.5	19462	469.31	1325.08	5615.02	1687.23	810.85	12717.3	5667.17	9459.34	9233.13	8932.7	13964.2	3875.95	3851.95	4964.75	3445.32
COG1874	Beta-galactosidase GanA	43270.7	97785.6	53193.4	44349.8	53024.9	39851.3	50552.1	98231.3	99508.9	102162	7730.82	4148.67	5920.09	5888.1	5505.86	8264.53	3541.24	3573.47	3820.04	3854.97
COG1875	Predicted ribonuclease YlaK, contains NYN-type RNase and PhoH-family ATPase domains	9726.53	1718.68	16876.8	14301.5	20975.5	925.34	1418.58	5944.27	1845.65	975.5	4406.02	4074.17	3168.06	3063.66	2802.24	5030.91	2682.47	2778.11	3594.1	2457.78
COG1876	LD-carboxypeptidase LdcB, LAS superfamily	4402.02	2121.94	4493.27	4855.86	4397.08	2803.81	3634.08	1851.99	1603.16	1068.07	8855.21	5291.67	7570.95	9071.06	7990.66	10410	6311.05	5663.61	5350.93	6047.28
COG1877	Trehalose-6-phosphatase	8960.33	1582.28	15498.2	13318.4	20031	497.58	1457	5778.85	1716.58	835	1825.21	914.2	1702.38	1480.02	1554.75	2717	599.75	1030.3	814.27	680.4
COG1878	Kynurenine formamidase	18866.7	4412.66	31802.2	27630.3	41223.3	1313.2	5809	12201.6	4375.7	2161.85	6759.5	2440.89	5536.8	5221	4774.75	8790.09	2392.34	2728.05	2390.77	2827.9
COG1879	ABC-type sugar transport system, periplasmic component, contains N-terminal xre family HTH domain	73036.7	24390.1	116899	104651	149652	11805.7	24663.6	46547.8	19933.7	12823.7	67313.4	49159.2	75236.5	75211.4	82849.7	81863.9	68281.7	72343.4	52078.9	76473.6
COG1881	Uncharacterized conserved protein, phosphatidylethanolamine-binding protein (PEBP) family	26820.2	48312.2	30818.6	23741.4	33704.5	13958.1	27693	51913.9	49125.1	49303	11240.9	7691.21	14161.4	14227.1	16132.7	14343.5	10758.2	12062	7929.77	10612.4
COG1882	Pyruvate-formate lyase	12764.5	14813.8	14059.5	14504.2	14710.7	8285.88	16437.6	8791	9216.63	7276.76	52462.3	39090.8	61521.9	60376.2	69022.9	59808.5	54537.6	57040.9	41285	59195.1
COG1883	Na+-transporting methylmalonyl-CoA/oxaloacetate decarboxylase, beta subunit	4026.4	2043.5	4413.37	5601.1	5039	2435	2678	652.09	641.3	455.95	3424.9	6165.5	3972.13	5814.9	4968.67	4537.9	12141.2	10847.2	7614.5	16276.7
COG1884	Methylmalonyl-CoA mutase, N-terminal domain/subunit	20062.3	7875.33	29332.5	29132.5	35469.3	6100.23	9806.5	7922.91	3746.17	2143.99	16197.2	24019.7	20303	21175.4	22789.6	19829.4	40050.2	38109.8	27730.8	53487.8
COG1886	Flagellar motor switch/type III secretory pathway protein FliN	8786	1651.2	15131.2	13028.1	19605	555	1603	5807.67	1736	864	2312.83	1135.28	2302.08	2131.17	2298.5	3155.24	1000.33	1544	1149	1129.42
COG1887	CDP-glycerol glycerophosphotransferase, TagB/SpsB family	16012.2	45975.5	13039.8	8730.25	12213.2	12256	25478	45603	47101.8	48592.5	7413.25	416	5349.58	5311.75	5315.25	7233.92	246.75	150.25	168.67	268.5
COG1891	Uncharacterized protein, UPF0264 family	50	0	92.94	70	99	0	0	32.27	8	8	17	15.4	12.8	9	9	0.67	0	0.8	0.6	0.4
COG1892	Phosphoenolpyruvate carboxylase	35.12	10.77	40.52	35.76	33.94	15.31	35.08	85.32	22.31	4.85	2429.31	2352.67	1644.26	1785.09	1609.35	2254.63	1669.05	1548.97	2131.71	1461.04
COG1893	Ketopantoate reductase	56153	18966.3	79529	71407.1	93363.4	19400.6	14250.6	28940.9	16584.4	13298.3	17247.8	13558.8	18616.5	17059.2	18898.4	22060.5	14017.6	15875.4	13025.1	14286.3
COG1894	NADH:ubiquinone oxidoreductase, NADH-binding 51 kD subunit (chain F)	19297.6	3661.28	32984.6	28043.5	41361.7	1396	3337.17	12186.7	3784.88	1980.84	11845.4	8938.67	14336.9	12876.6	15280.5	15414.8	10046.7	11748	8632.36	10164.4
COG1895	Uncharacterized protein, contains HEPN domain, UPF0332 family	0	0	0	0	0	0	0	8	1.8	1.2	8	18	0	0	0	7	0	0	0	1.6
COG1896	5'-deoxynucleotidase YfbR and related HD superfamily hydrolases	38058.1	54121.8	44711	40529.2	44956.2	29259.3	29330.5	53909	53535.7	55089	12365.1	13132.2	15749.7	15309.2	17654.6	14949.9	19796.9	20237.2	14369.6	24454
COG1897	Homoserine trans-succinylase	25917.5	18455.3	16752.8	15371.4	15805.8	9681.33	19097.5	8541.05	11797.5	9987.41	11991.9	14418.2	15651.9	15747.4	17645	14173.7	21932.6	21582.4	15898.1	26683.1
COG1898	dTDP-4-dehydrorhamnose 3,5-epimerase or related enzyme	29956.5	56497.1	35381.2	27963.6	38960.5	16724.7	34940.1	56298.9	54886.3	54330.5	16573.1	11703.9	17414.9	16590.4	18445.1	18806.2	13111	13944.4	11372.8	13256
COG1899	Deoxyhypusine synthase	158.5	10.33	318.84	199.67	271.84	0	0	73.67	23	9	19	8	10.67	8	21	69.67	0.67	0	0	0
COG1900	Uncharacterized conserved protein, DUF39 family	10	5	0	4	2	0	0	0	4	0	0	0	6	0	6	4	0	0	0	0
COG1901	tRNA pseudouridine-54 N-methylase	2	0	0	0	0	0	0	0	0	0	0	0	0	0	0	0	0	0	0	0
COG1902	2,4-dienoyl-CoA reductase or related NADH-dependent reductase, Old Yellow Enzyme (OYE) family	68827.5	14096.8	114684	99284.7	145324	6713.09	14845.9	42710.1	14262.8	7629.9	38841	24312	40129.4	37902.3	41685.6	48508.6	25912.5	29640.4	23569.8	26094.6
COG1903	Cobalamin biosynthesis protein CbiD	11869.7	3325.02	18715.6	17626.6	23948.5	2154.31	3896.08	5954.14	2181.82	1120.55	10215.3	9741.67	8618.65	9068.16	8496.24	11543.7	13113.1	12087.4	10525.1	17271.8
COG1904	Glucuronate isomerase	2908.91	1533.87	2964.32	2823.12	2957.04	2036.33	1717.5	1251.39	931.42	811.46	9544.9	8786.45	12290.6	11532.5	14009.7	10753.8	11363.9	12297.5	9024.49	11726.8
COG1905	NADH:ubiquinone oxidoreductase 24 kD subunit (chain E)	19207.1	3684.28	32740	27897	41142.7	1401	3330.17	12166.1	3784.68	2004.04	11833.4	8947.27	14345.4	12834.6	15256.7	15409.4	10058.7	11763.2	8631.09	10144.6
COG1906	Uncharacterized protein	0	10	0	0	0	0	0	10	0	6	2	0	0	0	0	0	0	0	0	0
COG1907	Predicted archaeal sugar kinase	50	0	92.94	70	99	0	0	32.27	8	8	17	15.4	12.8	9	9	0.67	0	0.8	0.6	0.4
COG1908	Coenzyme F420-reducing hydrogenase, delta subunit	10	11	8	10	4	0	0	25	16	14	24	25	31	4	6	8	7.33	13	6	13
COG1910	Periplasmic molybdate-binding protein/domain	8777.08	1413.25	15227.8	13086.7	19839.4	382	1279	5536.38	1632	763.5	1422	620.2	1358.73	994	960.17	2616.5	203.75	485.65	466.8	236.7
COG1912	S-adenosylmethionine hydrolase (SAM-hydroxide adenosyltransferase)	19088.5	48175.8	15979.7	11674	15109	14254.8	29424	47189.8	48555.9	49382.2	8244	7374.67	11210.3	10602.7	12747.8	9515.83	10289.7	11046.7	7684.67	10704
COG1913	Predicted Zn-dependent protease	5	0	0	8	0	0	0	0	0	0	0	0	0	9	8	13	0	0	0	0
COG1914	Mn2+ and Fe2+ transporters of the NRAMP family	64970.7	21353.3	104105	93986.4	132280	11007.1	20900.3	38324.1	17068.5	10593.2	22439.8	22825.4	25207.8	25495	26264.9	30734.2	33574.8	33860.9	25193.9	42267.9
COG1915	Uncharacterized conserved protein, contains Saccharopine dehydrogenase N-terminal (SDHN) domain	18.5	24	10.34	34.67	35.5	5	0	9.67	17	19	21	0	19	16	13	11.67	0	0	0	0
COG1916	Pheromone shutdown protein TraB, contains GTxH motif (function unknown)	2	9	12	0	0	0	0	0	4	0	5	7	0	8	18	17	8.75	0	0	5
COG1917	Cupin domain protein related to quercetin dioxygenase	11318.5	8417.11	19598.8	16788.9	23959.6	3045	5586	8846.04	6435.75	4983.87	2267.79	1834	1684.03	1479.32	1430.22	3105.15	1073.58	1270.54	1462.69	1061.75
COG1918	Fe2+ transport system protein FeoA	6735.48	4589.28	8731.69	8626.92	8931.42	3065.07	6775.82	3528.19	2472.55	1701.04	38490.6	27591.3	34728.6	35075.4	36228.6	40983.4	31365.3	30279.6	27680.7	34911.3
COG1920	2-phospho-L-lactate guanylyltransferase, coenzyme F420 biosynthesis enzyme, CobY/MobA/RfbA family	33	0	116	60	104	0	3	53	10	2	16	16.33	14	16	4.75	1.67	0	0	6.67	17
COG1921	Seryl-tRNA(Sec) selenium transferase	9599.61	2135.59	15480.3	13514.5	19916	995.64	2111.58	6230.32	2036.98	1156.69	16919.5	9951.12	18299.9	18314.4	20104.1	19994.7	12422.5	13605.4	10062.4	12014
COG1922	UDP-N-acetyl-D-mannosaminuronic acid transferase, WecB/TagA/CpsF family	39366.6	59425.4	34929.9	31697.1	29879.5	32060.1	33975.6	51532.3	56442	58263.1	13666.6	15758.8	16150.1	16124.1	18212.6	15514.6	21688.9	21490.4	16660.3	25990.7
COG1923	sRNA-binding regulator protein Hfq	19109.4	3621.39	32260.8	27612.8	40771.9	1398.31	3424.25	12075.7	3734.19	1917.69	18903.1	11695.7	19654.7	19536.1	21259.2	22802.6	13484.4	14885.3	11534.5	12996.3
COG1924	Activator of 2-hydroxyglutaryl-CoA dehydratase (HSP70-class ATPase domain)	94.12	58.27	127.02	107.01	136.44	76.31	56.08	144.74	53.81	48.35	6080.81	2513.17	4240.26	4371.84	4184.68	5841.88	1783.55	1652.97	2234.21	1569.29
COG1925	Phosphotransferase system, HPr and related phosphotransfer proteins	61565.9	65689.6	69749.9	62119.8	73499.4	35382.2	41461.1	65458	62054.4	61703.6	37906.1	31546.2	45048.1	43987.1	50236.3	44751.2	43166.1	45225.7	32845.4	47617.4
COG1926	Predicted phosphoribosyltransferase	8552.67	1392.66	14733	12768.2	19286.7	371	1262	5423	1578	730	1259	573.33	1007.33	741	690.75	2080.67	186.34	488	471.67	213
COG1929	Glycerate kinase	47010.9	60933.1	47935.4	42153.4	46951.2	31970.9	36231.6	58033.3	58951.3	59723.5	18597.3	12650.6	19841.5	20328.9	21916.6	21438	15640.7	16561.3	12784.4	15585.7
COG1930	ABC-type cobalt transport system, periplasmic component	47.2	15.02	74.22	59.68	57.5	16.51	35.08	112.27	23.82	20.75	6796.27	3533.67	4894.65	5008.66	4794.16	6764.99	2531.8	2340.36	3178.43	2211.28
COG1932	Phosphoserine aminotransferase	23059.1	10972.7	25189.7	21566.1	28387.1	5722.78	11843.2	11072.8	8143.17	6199.64	11645.5	8867.04	14538.2	14961.6	16634.6	14480.1	12768.8	13760	9307.6	12951.5
COG1934	Lipopolysaccharide export system protein LptA	10478.4	2219.37	17567.3	14789.2	21434.9	1007	2127.17	6604.27	2118.67	1173.34	10915.6	7589.04	13723.2	13791.4	15797.7	13865.6	10742.1	12054	7888.6	10549.1
COG1936	Broad-specificity NMP kinase	6	0	0	4	0	0	0	0	0	0	12	9	0	16	3	6	0	0	0	24
COG1937	DNA-binding transcriptional regulator, FrmR family	24574.2	6454.22	38562.2	34785.3	47562.6	4977.56	6537.66	13223.5	4946.59	2989.69	27374.3	21612.3	26673.8	26249.9	28070.7	30682.5	26673.4	26849.9	22353	31072.1
COG1938	Predicted ATP-dependent carboligase, ATP-grasp superfamily	860.83	209.08	1092.75	968.75	815.75	543.58	121.5	137.25	154.58	164	6	24.5	4.33	14	6.75	11.67	16	6	22.67	35
COG1939	23S rRNA maturation mini-RNase III	39902.3	60401.4	35457.8	32520.5	30965.5	32138.8	36598.6	52020.4	57291.5	58713.4	9651.27	10471.7	8415.9	9517.16	8644.99	10108.3	14894.3	13269.9	11433.4	19387.3
COG1940	Sugar kinase of the NBD/HSP70 family, may contain an N-terminal HTH domain	123031	139171	109426	100391	97373.5	87457	89986.3	122180	130244	132749	85971.4	64419.8	98140.3	98195.6	109639	98234.9	85379.5	89144.9	66579.3	89800.8
COG1941	Coenzyme F420-reducing hydrogenase, gamma subunit	0	0	0	0	1.5	0	0	0	0	0	3	0	0	0	0	0	0	0	0	0
COG1942	Phenylpyruvate tautomerase PptA, 4-oxalocrotonate tautomerase family	40458.2	60532.6	36849.1	33407.6	31983.9	32145.5	36740	52388.2	57370.1	58748.1	3641.58	7276.37	4254.96	5433.17	4892	4012.3	12771.2	11479.8	8619.77	17649.8
COG1943	REP element-mobilizing transposase RayT	35712.4	109786	55209	43154.3	58008.3	32544.1	58547.5	103917	105781	105979	28686.8	24535.8	31392.8	31271.2	34992.8	32132	26363.2	28036.4	23690.3	25481.1
COG1944	Ribosomal protein S12 methylthiotransferase accessory factor YcaO	1116.91	719.37	804.1	846.64	683.59	610.33	828.5	766.1	429.67	381.34	9454.61	6936.71	12502.2	12798.8	14899.8	11441.3	10503	11512	7385.27	10262.1
COG1945	Pyruvoyl-dependent arginine decarboxylase (PvlArgDC)	0	0	9	0	0	0	0	6	0	2	3	0	0	0	5	0	2.33	0	0	9
COG1946	Acyl-CoA thioesterase	2634.33	1007.95	3350.26	2681.93	2586.01	1208.78	923.67	1220.82	672.92	603.54	8494.55	6607.2	11461.8	10630.3	13231.1	9922.56	8867.76	10013	6739.6	8975.1
COG1947	4-diphosphocytidyl-2C-methyl-D-erythritol kinase	16463.5	11221.2	25722.3	23337.3	30161.9	5598.39	9201.25	10414.5	7561.43	5795.11	20179.5	16888.7	21617.3	22481.7	23898.1	23567.8	23746.6	23686.3	17994	27703.5
COG1949	Oligoribonuclease (3'-5' exoribonuclease)	11052.1	2396.45	18001	15337.3	21697.7	1579.78	2212.67	6560.22	2219.59	1335.54	10861.3	7554.81	13695.8	13775.1	15761.1	13763.6	10749.8	12050.2	7913	10583.4
COG1950	Uncharacterized membrane protein YvlD, DUF360 family	10472.3	8180.02	18016.6	15578.3	22738.9	2644.31	5621.08	8604.07	6270.67	4877.07	3835.73	2971.67	2843.92	2749.51	2522.69	4470.11	1888.39	2041.47	2618.88	1720.04
COG1951	Tartrate dehydratase alpha subunit/Fumarate hydratase class I, N-terminal domain	19867.4	8345.99	28480.3	27916.2	33805.4	6531.33	10730.2	8661.99	4278.35	2684.88	29468.2	31972	35661.1	35720.9	39918.2	34762.2	50186	49488.2	35857.9	63661.2
COG1952	Preprotein translocase subunit SecB	26182.2	5898.87	28762.8	27353.2	28565.4	14663	2916.17	8068.77	5510.17	5647.84	10905.6	7630.04	13728.8	13794.9	15784.7	13867.6	10746.6	12058.5	7888.6	10571.1
COG1953	Cytosine/uracil/thiamine/allantoin permease	17492.9	3066.62	29691.7	25819.2	38739.9	1001.5	2851	11116.5	3373.19	1675.72	3100	1398.5	2788.58	2293.27	2313	4732.88	790.5	1490.5	1281.5	894.71
COG1954	Glycerol-3-phosphate responsive antiterminator (mRNA-binding)	1120.71	777.19	810.41	815.58	695.75	635.64	770.58	823.97	497.49	440.89	14992	10058.8	15904.4	15137.3	17556.2	16003.1	11366.1	12284.5	9851.43	11098
COG1956	GAF domain-containing protein, putative methionine-R-sulfoxide reductase	46120.6	60510.1	47049.3	41225.4	46260.9	31336.8	35980	57557.8	58639.8	59386.2	10155.3	8308.64	13015.8	12236.4	14467	12255	10910.5	12070.7	8488.5	11417.7
COG1957	Inosine-uridine nucleoside N-ribohydrolase	70666.3	115121	59469.3	51532.9	48245.9	59354.8	63011.1	101955	111880	116131	19982.4	15915.1	25549.7	24059.6	29146.2	22680.1	19734.7	22024.1	15842.2	19781.9
COG1959	DNA-binding transcriptional regulator, IscR family	68262.4	67135.6	83501.7	71944.2	95840.2	23930	50212.9	71459.1	61593.5	57820.3	44586.7	37309.4	46467.7	47272.1	50080.7	51532.9	50610.7	50282.9	39296.1	59419.5
COG1960	Acyl-CoA dehydrogenase related to the alkylation response protein AidB	102772	19501.2	174740	147994	214576	10539.3	17044.7	62401.5	19894.3	10891.2	57899.1	40797.6	64586	58484.5	67857.5	73118	43412.6	50379.3	38936.8	43508.1
COG1961	Site-specific DNA recombinase related to the DNA invertase Pin	39489.1	13320.3	59230.2	53677.5	73043.1	8953.75	16251.2	23229	10558.8	7403.92	64325.6	47608.2	66787.1	65672.8	71258.9	73617	61738.2	62744.6	49377.1	70520.9
COG1963	Acid phosphatase family membrane protein YuiD	1428.17	579	1724.22	1992.5	1975.5	413	4	159	83	85.25	3771	188	2837	2757.75	2747.17	3820.75	173.75	97.25	84	123.5
COG1964	Uncharacterized Fe-S cluster-containing enzyme, radical SAM superfamily	19.5	0	38	23	48.67	5	0	15	2	3	0	0	0	0	3	9	3.08	0	0	0
COG1965	Iron-binding protein CyaY, frataxin homolog	9634.41	2109.37	15655.8	13593	20050.9	981.33	2076.5	6168.5	1997.67	1125.34	10694.9	7488.31	13515.5	13535.8	15557	13492.6	10673.3	11969.2	7845	10471.7
COG1966	Carbon starvation protein CstA	15289	5084.01	22023.6	20559.1	26330.5	4023.89	5600.25	7672.35	3263.71	2122.93	24323.3	22857.7	30075.4	29901.3	34058.8	29479.9	32256.5	33327.3	24335.4	36296.3
COG1968	Undecaprenyl pyrophosphate phosphatase UppP	33748.2	7855.47	41740.2	37224.6	49940.2	5713.09	11484.2	14396.4	5961.63	3521.46	20768.2	18101.7	22210.4	21801.3	23419.2	24743.2	24123.6	24253.3	19104	28767.5
COG1969	Ni,Fe-hydrogenase I cytochrome b subunit	12719.3	3973.67	19194.4	18153.5	24315	2679.53	4575.5	6401.72	2507.67	1407.04	11585	12617.7	14844.3	14354.4	16589.5	14252.4	19307.7	19630.2	13982	23834.1
COG1970	Large-conductance mechanosensitive channel	50829.4	62866.7	53115.9	47760	52602.7	33681.9	38838.6	58695.2	59559.6	60078	20353.5	18060.7	21705.2	22913.2	24068.4	23288.4	25601	25275.6	19312	29918.4
COG1971	Putative Mn2+ efflux pump MntP	4634.57	2828.91	5133.49	5845.62	5443.75	2430.95	3404.66	1572.36	1173.68	885.99	27737.8	19432.2	26171.1	26249.7	28153	29387.5	24453.9	24016.1	20040.7	28303.2
COG1972	Nucleoside permease NupC	4245.54	8386.45	5215.34	4627.61	4995.38	3573.73	6157.16	4951.96	5661.9	4981.8	26936.8	18615.2	30462.4	30224.8	34666.2	29759.7	23188.5	25136.1	18739.5	22609.6
COG1974	SOS-response transcriptional repressor LexA (RecA-mediated autopeptidase)	58149.9	63260.6	66680.7	58837.2	70096.4	33213.1	37493.2	63594.4	60349.7	60428.5	31643.9	26079.5	35170.3	34999.3	38856.4	37126.9	34188.4	35462.8	27005.1	38097.7
COG1975	Xanthine and CO dehydrogenase maturation factor, XdhC/CoxF family	19622.8	4523.58	33118.7	29299.6	42533.5	2213	5502	11914.7	3927	1940.5	5916	7409.73	6346.46	6453.42	6230	8517.31	11541.2	11295	8494.27	16124.1
COG1977	Molybdopterin converting factor, small subunit	11347.2	2521.2	18867.8	15845.5	22532.3	1543.5	2254.67	6887.11	2323.17	1390.34	10931.9	7645.54	13722.6	13710.8	15741.2	13785	10756.1	12024	7891.44	10584.1
COG1978	Predicted RNase H-related nuclease YkuK, DUF458 family	25	11	18.5	18	37	0	0	16	10	13	23	20	11	17	21	28	19	0	0	12
COG1979	Alcohol dehydrogenase YqhD, Fe-dependent ADH family	4503.78	2756.48	4938.96	5795.07	5463.17	2428.64	3373.58	1396.14	1099.21	834.83	20883.7	15891.5	21121.7	21088	23195.8	22252.9	21881.6	21640.3	16829.3	26039.2
COG1980	Archaeal fructose 1,6-bisphosphatase	4	0	3	0	7	0	0	10	0	0	6	0	0	0	0	0	0	0	0	0
COG1981	Uncharacterized membrane protein	9467.83	1506.33	16876	14100.6	20880.2	396.67	1312.67	5874.77	1696	791	1476.67	680.73	1237.13	1014.6	926.67	2511	249.42	563.8	508.6	309.4
COG1982	Arginine/lysine/ornithine decarboxylase	60008.2	65501.5	68670.1	62005.3	73317	34391.8	40989.7	64046.5	60879.7	60745	38551.3	33465	41661.2	41030.7	45423.1	44032.4	45041.8	45609.9	35394.5	53666.1
COG1983	Phage shock protein PspC (stress-responsive transcriptional regulator)	25968.8	21726.7	25669.3	25308.3	20896.9	21655.2	16949.2	11087.1	15959.6	15013.5	9393.38	8046.64	12536.2	12383.7	14343.9	10665.1	11206.7	11894.7	8365.84	11626.1
COG1984	Allophanate hydrolase subunit 2	22607.7	5732.45	35944.8	32532.6	45193.8	3654.61	6154.5	12292.4	4403	2495.29	13145.9	13246.2	16381.5	15545.7	17723.8	16980.6	19541.6	20139	14483.8	24126.8
COG1985	Pyrimidine reductase, riboflavin biosynthesis	2246.18	564.1	3156.28	2696.6	2642.02	1173.59	405.08	760.81	461.6	446.55	4074.67	3764.57	3208.55	4575.22	3910.57	4530.44	4116.73	3705.96	3645.44	3538.08
COG1986	Non-canonical (house-cleaning) NTP pyrophosphatase, all-alpha NTP-PPase family	971.01	713.37	649.27	637.04	507.25	610.33	735.5	642.5	419.67	381.34	8276.54	6476.31	11242	10371.4	12973	9574.23	8793.34	9929.17	6663	8856.7
COG1987	Flagellar biosynthesis protein FliQ	9347.58	1676.95	16698.6	13953.6	20970.1	532	1492.5	6135.02	1827.71	905.5	6325.5	2158.91	5077.32	4786.49	4819.81	7474.1	1557.08	1863.49	1875.92	1498.86
COG1988	Membrane-bound metal-dependent hydrolase YbcI, DUF457 family	10638.2	53158.1	15486.5	11107.9	15229.4	14548.6	28723.1	49171.1	51849.7	52587.4	11656.7	10007.1	13819.8	13170.1	15744.6	12739.6	11519.2	12537.6	9858.33	11352.4
COG1989	Prepilin signal peptidase PulO (type II secretory pathway) or related peptidase	38484.1	59936.5	47248.9	41250.9	46850.6	30512.5	33612.8	57496.1	58402.2	59103	9378.3	5745.31	7577.03	7851.67	7320.08	10350.9	5164.72	5106.36	5429.43	5346.51
COG1990	Peptidyl-tRNA hydrolase	53.5	18.75	43.02	45.35	53.75	23.45	4.5	14.05	18.25	25.2	16	1.5	15	10	11	8	0	0	2	0
COG1993	PII-like signaling protein	8515.12	1385.1	14583.5	12725.8	19215.9	380.31	1297.08	5441.32	1581.31	727.85	7185.31	2999	5086.93	4961.09	4704.35	7579.63	1926.05	2097.97	2669.71	1724.04
COG1994	Zn-dependent protease (includes SpoIVFB)	13312.5	3709.27	21577.6	19570.8	26120.9	2619.31	4012.08	6642.05	2463.23	1342.6	11058.2	10921	9152.86	9650.98	9083.21	12493	13951.6	12815.5	11528.7	18008.2
COG1995	4-hydroxy-L-threonine phosphate dehydrogenase PdxA	10602.7	2291.4	17848.8	14967.4	21724.8	1012	2065.17	6695.36	2165.67	1229.84	9829.86	7204.87	12551.2	11455.4	13973.3	12168	9057.76	10517	7171.6	9196.18
COG1999	Cytochrome oxidase Cu insertion factor, SCO1/SenC/PrrC family	26747.7	4289.33	46672.1	39874.7	60028	1138.67	3846.67	16803.3	4896	2276	3927	1818.53	3187.06	2352	2192.67	6596.01	595.17	1483.4	1395.8	708.2
COG2001	MraZ, DNA-binding transcriptional regulator and inhibitor of RsmH methyltransferase activity	48419.3	61144.9	51012.5	45179.7	50144.2	32196.1	35408.5	57408	58288.9	59321	17427.6	14568.1	19434.4	20207.5	21895.1	20629.5	22025.3	22076.8	15816.7	26207.8
COG2002	Bifunctional DNA-binding transcriptional regulator of stationary/sporulation/toxin gene expression and antitoxin component of the YhaV-PrlF toxin-antitoxin module	413.98	249.79	442.2	454.48	450.56	124.62	240.66	539.59	227.25	157.7	14685.2	8502.84	10653.9	10983.1	10683.6	14453.8	6350.35	5943.11	7679.08	5616.5
COG2003	DNA repair protein RadC, contains a helix-hairpin-helix DNA-binding motif	26625.8	59038.1	38836	33091.2	43710.9	18908	36783.6	57431	55913.9	55101.1	28666.1	24463.4	33211.6	33444.4	37212	33365.1	34365.2	35196.5	25941	38721.4
COG2005	DNA-binding transcriptional regulator ModE (molybdenum-dependent)	18230.4	3519.2	30316.1	26454	39366.8	1352.33	3355.5	11581	3596.47	1852.54	11893.9	8089.64	14532.1	14256.8	16227.2	15644.6	10888.3	12469.2	8305	10704.8
COG2006	Uncharacterized conserved protein, DUF362 family	46.58	22.25	16.51	20.42	13.26	16	0	29.92	20	24.75	129	10	331.33	238	234	515.92	3.83	6.5	0	7.33
COG2008	Threonine aldolase	11842.3	3050.7	18819.7	16306.4	23058.7	2320.33	3147	7033.11	2621.3	1624.84	10853.9	9162.44	13706	12605.6	15016.8	13346.5	11394.2	12674.2	9286.42	11865.5
COG2009	Succinate dehydrogenase/fumarate reductase, cytochrome b subunit	11306	2452.37	18614.4	15717.5	22229.6	1535.2	2165.17	6677.07	2287.67	1355.54	9786.21	7188.04	12506.5	11391	13928.7	12082.2	9077.09	10502	7187.6	9189.1
COG2010	Cytochrome c, mono- and diheme variants	70298.8	11474.6	121120	104608	157213	3549.45	10323.2	43847.1	12966.6	6117.2	10128.2	4639.63	8312.17	6089	5668.92	17053.3	1564.09	3968.6	3766.87	1889.51
COG2011	ABC-type methionine transport system, permease component	62111.5	71178.1	71897	64553.6	76142.4	36476.3	44183.2	66631.4	65396.1	64513.4	19391	16211	21498.6	22271.3	23569.8	23779.9	24186.3	24227.1	17669.4	28734.9
COG2013	Uncharacterized conserved protein, AIM24 family	2740.99	1878.79	3018.18	3038.47	3192.58	1585.12	3469.16	1689.58	1420.98	858.52	10591.2	8165.67	8085.8	8532.24	7795.4	10989.5	6961.44	6305.47	7687.36	6714.29
COG2014	Uncharacterized conserved protein, contains DUF4213 and DUF364 domains	0	5	3	8.33	1.5	0	0	0	0	0	0	0	0	0	1.17	0	0	0	0	0
COG2015	Alkyl sulfatase BDS1 and related hydrolases, metallo-beta-lactamase superfamily	111	118.5	172.75	189	152.5	89	177.5	171.5	69	51	515.5	299.64	636.5	685.42	799.5	532	414.33	535.5	342	454
COG2017	Galactose mutarotase or related enzyme	120429	177053	140966	121145	148691	78566.2	103108	174240	171832	172664	32217.2	24916.8	31507.3	32169.6	33023.9	37807.3	31050.7	31613.2	25699.6	35729
COG2018	Predicted regulator of Ras-like GTPase activity, Roadblock/LC7/MglB family	62.68	2.5	141.25	64	31.09	0	0	22	7	5	27	15	24.65	120	33	42.03	4	0	60.03	123
COG2020	Protein-S-isoprenylcysteine O-methyltransferase Ste14	793.4	127	2040.29	1266.7	1812.92	0	137	574.09	130	65	1327.65	572.33	1373.79	2547	2068.67	2136.23	1749.5	1609	728	1435.83
COG2021	Homoserine acetyltransferase	10534.6	1750.66	18389.9	15396.9	22180.2	949.7	1547.17	6209.44	1898.83	973.2	2696.36	1187.03	2521.53	3455	2895.67	4339.4	1977.17	2141.4	1242.8	1744.53
COG2022	Thiamin biosynthesis thiazole synthase ThiGH, ThiG subunit	13407	3881.22	21262.1	18846.7	25248.6	2911.34	4806.75	7265.63	2878.69	1704.39	15139.4	16260.7	17574.5	17204.3	19200.6	18065.6	21869.4	22039.3	17190.5	26184.9
COG2025	Electron transfer flavoprotein, alpha subunit	31888.8	7467.37	52286.1	46325.4	65655.1	4221.4	7688.83	18643.4	6211.5	3333.99	29784.4	22634.6	29309.8	28465.2	30279.9	35143.2	26476.9	27171.6	23001	30480.2
COG2026	mRNA-degrading endonuclease RelE, toxin component of the RelBE toxin-antitoxin system	3515.83	1569.4	4589.7	4600.52	4797	2241	1124.5	887.65	630.2	489.4	1392.67	2876.04	1842.8	2131.52	1968.17	1248.66	5009.67	4782.3	3675.93	6234.73
COG2027	D-alanyl-D-alanine carboxypeptidase	10885.1	2450.28	17736.8	15200.9	21579.7	1554.11	2198	6593.97	2252.92	1369.04	10882.6	7599.31	13716.1	13749.5	15738.2	13742	10774.7	12063.2	7919	10622.5
COG2030	Acyl dehydratase	39003.5	12883.2	68104.5	58169.8	85671.5	4603.48	9711	26024	11411.8	7249.65	6065.38	3833.34	4780.86	3633.67	3423.14	9576.46	1671.67	2770.54	2915.87	1737.84
COG2031	Short chain fatty acids transporter	88	137	143.85	104.5	58.17	89	170.5	195.1	80	65	530	312.9	656.8	693.67	798.5	529	413.75	546.3	348.6	469.4
COG2032	Cu/Zn superoxide dismutase	9945.58	2191.12	16201.6	13979.5	20494.7	992.08	2098.5	6374.1	2087.22	1167.54	10761.3	7546.7	13572.9	13596.9	15647	13660.5	10705.4	11978	7853.6	10499.7
COG2033	Desulfoferrodoxin, superoxide reductase-like (SORL) domain	3287.08	1974.25	4009.83	4850.82	4621.06	1701	2578	539.65	595.71	408.25	3017.71	6727	3535.14	4106.82	3781.81	4065.11	11182.3	9974.14	7841.72	15504.1
COG2035	Uncharacterized membrane protein	1816.95	831.35	2218.7	2159.32	2368.33	1314.59	994.58	648.19	521.64	405.17	6951.02	4419.17	5049.4	5226.41	4961.66	6648.55	4069.72	3773.11	4304.43	4156.38
COG2037	Formylmethanofuran:tetrahydromethanopterin formyltransferase	50	0	92.94	70.67	99	0	0	32.27	8	8	17	15.4	12.8	9	9	1.34	0	0.8	0.6	0.4
COG2038	NaMN:DMB phosphoribosyltransferase	19758.7	7943.1	28274.2	28489.3	34437	6186.42	9831.08	7803.13	3771.57	2198.09	22919.8	27531.1	25231.4	26167.6	27558.1	26612.3	42617.6	40481.3	30929.2	55715.5
COG2039	Pyrrolidone-carboxylate peptidase (N-terminal pyroglutamyl peptidase)	35556.7	51377.8	30655	26658.5	24981.9	27916.3	27247.6	48094.9	51383.2	54043.3	6587.52	3585.07	5014.47	5119.51	4920.52	6702.35	3377.72	3071.52	3351.64	3589.94
COG2040	Homocysteine/selenocysteine methylase (S-methylmethionine-dependent)	37902.8	14440.6	35424.9	33918.3	35323	18944	11621.5	11317	11212.4	10523.1	1894.69	960.14	1708.55	2289.15	1722.83	2771.28	985	1034.5	856.5	916.5
COG2041	Periplasmic DMSO/TMAO reductase YedYZ, molybdopterin-dependent catalytic subunit	18985.4	3663.37	32587	27720.9	41334.8	1362.33	3335.5	12163	3770.67	1935.34	11031.2	7818.31	13459.9	12014.8	14505.5	14064.8	9199.09	10950.2	7619.01	9385.41
COG2043	Uncharacterized conserved protein, DUF169 family	44	2	57	60	84	0	7	11	7	0	11	4	0.67	12	16	17	0	3	0	8
COG2044	Predicted peroxiredoxin	42	16	93	61.33	92	0	0	44.5	21	19	17	17	15.33	21	15.75	4.67	0	0	6.67	15
COG2045	Phosphosulfolactate phosphohydrolase or related enzyme	148.37	76.35	269.58	205.08	190	9.31	35.08	249.14	58.02	45.1	6740.02	3576.67	4678.06	4791.66	4607.24	6430.98	2570.72	2348.11	3194.1	2240.18
COG2046	ATP sulfurylase (sulfate adenylyltransferase)	124.67	39	85.72	133.33	164	0	0	44	40	26	48	43	43.67	38	72	49	53.33	0	0	29
COG2047	Proteasome assembly chaperone (PAC2) family protein	0	0	39	16.67	23	0	0	6	0	0	6	0	6	2	1.75	2.34	0	0	0.67	0
COG2048	Heterodisulfide reductase, subunit B	3233	1916	3957	4785	4564	1696	2578	435	559	334	2175	5616	2670	3320	3013	2647	10350.3	9235	6865	14788
COG2049	Allophanate hydrolase subunit 1	21647.6	5488.87	34697.5	31440.9	44245.1	3101.03	6033	12100.1	4209.42	2300.29	13128.9	13229.7	16365.7	15530.7	17693.8	16940.6	19525.6	20130	14467.8	24105.1
COG2050	Acyl-coenzyme A thioesterase PaaI, contains HGG motif	52618	20945	83237.3	74456.3	101220	11952.1	20784	30809.5	15331.6	10144.3	37038.5	35277.4	46365.3	45587.1	51780.6	46668.9	52058.5	54078.9	38122.2	61412.7
COG2052	Regulator of extracellular matrix RemA, YlzA/DUF370 family	3373.2	1966.02	4099.57	4910.08	4730.5	1784.31	2634.08	597.14	622.52	374.1	8896.52	9183.67	7287.4	8136.16	7624.82	9096.24	12943.9	11595.1	10065.9	17039.2
COG2054	Uncharacterized archaeal kinase related to aspartokinase	4	0	3.6	2	0	0	0	3.6	2	0	0	5.4	5.8	0	0	0	0	0.8	0.6	0.4
COG2055	Malate/lactate/ureidoglycolate dehydrogenase, LDH2 family	22106.7	6163.08	35461.3	31993.6	45259	3271.83	7278	12596.2	4572.22	2526.04	15154.5	14327.3	18569.6	19156.4	20962.2	19329.7	22052.2	22774.2	15850	26407.6
COG2056	Predicted histidine transporter YuiF, NhaC family	2390.56	1419.08	2915.8	3386.97	3045.75	1343.45	2673.17	504.72	561.58	327.2	3472.07	6080	4059.8	5940	5064.67	4658.4	12094	10848	7621	16221
COG2057	Acyl CoA:acetate/3-ketoacid CoA transferase, beta subunit	18792.8	3301.03	32328.2	27680.3	40766	1370.53	2870.5	11668.6	3545.04	1794.95	4061.64	2698.06	3662.19	3158.64	3130.31	6214.34	1699.25	2321.69	2319.99	1753.54
COG2059	Chromate transport protein ChrA	60900.2	10071.2	104636	90676.8	136645	2794.12	9021.66	38737.7	11443.1	5412.6	22693.7	11247.7	17836.6	15836	15058	29896.5	6513.69	8175.52	9670.46	6164.46
COG2060	K+-transporting ATPase, A chain	8994.2	1608.05	15630.4	13400.5	20019.9	476.51	1484.58	5939.21	1721.82	835.25	8616.56	4446.21	6647.19	6482.83	6375.41	9636.15	3150.8	3369.66	3997.7	2908.47
COG2062	Phosphohistidine phosphatase SixA	11267.4	2449.03	18615.6	15702.8	22134.3	1542	2244.17	6758.61	2281.34	1353.34	10935.3	7628.04	13732.6	13822.1	15796.4	13895.3	10767.1	12074	7917.6	10592.6
COG2063	Flagellar basal body L-ring protein FlgH	10122	2208.37	17072.1	14392	21247.5	981.33	2036.5	6509.87	2110.67	1169.34	9654.79	7117.58	12359.2	11181.4	13732.5	11865.9	8984.67	10441.8	7133.2	9096.21
COG2064	Pilus assembly protein TadC	17402	2824	30160.9	25985.7	39180	742	2563	11014.3	3202	1468	2531	1156.73	2044.13	1463	1367	4270.67	371	978.8	934.6	428.4
COG2065	Pyrimidine operon attenuation protein/uracil phosphoribosyltransferase	82031.4	111991	78307.3	69245.8	72373.9	59708.6	64466.6	104965	109787	113002	12012.4	11498.2	10680.9	12631.1	11183.2	13917.1	16600	15137.4	12556.1	20863
COG2066	Glutaminase	19668.3	48879.7	28896	23020.2	32836.4	14011.1	26539.7	52484.2	49609.5	50033.3	26398.8	18473.5	29736.5	27888.3	32653.7	29870.5	21231.5	23543.3	18154	21004.8
COG2067	Long-chain fatty acid transport protein	10099.9	2230.87	16609.2	14271.5	20726.5	981.33	2076.5	6553.1	2105.67	1182.34	10739.2	7534.04	13614.2	13606.2	15634.5	13680	10682.4	11998	7851.6	10506.1
COG2068	CTP:molybdopterin cytidylyltransferase MocA	12302.8	3569.33	19769.2	18269.2	24852.5	2239	4073.5	6425.65	2327.22	1224.95	9047.42	8849.23	8098.41	8468.56	8187.04	10619.4	12667.5	11805.8	9724.38	16979.5
COG2069	CO dehydrogenase/acetyl-CoA synthase delta subunit (corrinoid Fe-S protein)	8.5	0	7	1.5	1.5	5	0	2	0	1.25	103	1	307	227	218	473.25	0.75	5.25	0	1.5
COG2070	NAD(P)H-dependent flavin oxidoreductase YrpB, nitropropane dioxygenase family	59169.3	21622.8	96281.8	87166.5	120726	11198.6	21993.6	34092.2	15897.5	9795.79	25140.3	25892.9	22436.1	23909.2	21941.4	31331.5	37812.5	35344.6	28730.8	51183.9
COG2071	Gamma-glutamyl-gamma-aminobutyrate hydrolase PuuD (putrescine degradation), contains GATase1-like domain	75763.8	112907	94931.6	81474.9	104179	45837	69112.5	115323	110539	110119	12183	12076.5	11699.6	12232	11023.1	15712.3	17503.8	16740.4	13463.4	23131.8
COG2072	Predicted flavoprotein CzcO associated with the cation diffusion facilitator CzcD	54225.3	8921.99	93135.4	80412.5	119972	3301.16	7975.5	33505.7	9996.16	4818	7708.3	3593.6	6211.25	4578.8	4238	12805	1142.67	2971.6	2863.21	1493.51
COG2073	Cobalamin biosynthesis protein CbiG	3357.7	1957.02	4110.12	4891.58	4709	1783.31	2634.08	573.14	617.32	395.55	9017.77	9212.67	7617.65	8362.16	7847.49	9495.99	12941.6	11608.4	10071.9	17055.3
COG2074	2-phosphoglycerate kinase	0.67	0	0	0	0	0	0	0	0	0	0	0	0	0	0	0	0	0	0	0
COG2076	Multidrug transporter EmrE and related cation transporters	32578.8	7970.99	51495.1	44568.6	63590.7	4746.32	7269.5	20407.7	7404.44	5261.74	38986.6	28613.1	50566.7	47453.4	57307	47976.3	38057.5	43356	29192.8	38166.4
COG2077	Peroxiredoxin	24667.7	58023.9	36585.5	31154.2	41553.1	17751.8	35926.5	55968.7	55013.8	53944.9	17719	15478.3	19858.8	20923	22297.1	20783.3	23819.6	23630.6	17125.2	28296.1
COG2078	Uncharacterized conserved protein, AMMECR1 domain	8	5	0	14	2	0	0	5	0	3	0	0	0	0	6	11	2.33	0	0	1.5
COG2079	2-methylcitrate dehydratase PrpD	18559.3	3239.83	31728.8	27367.2	40501	1373.83	2905	11463.7	3479.83	1749	3187.83	1526.5	2763	2252.42	2313.75	4937.24	844.75	1542.5	1303	960
COG2080	Aerobic-type carbon monoxide dehydrogenase, small subunit, CoxS/CutS family	39179.9	8094.74	66765.8	58555.4	85285.8	3448	8157	23574.3	7367.31	3564.4	13175.7	9974.79	12153.1	11498	11199.8	18230.4	12914.6	13168	10522.3	17459.8
COG2081	Predicted flavoprotein YhiN	17274.6	6122.01	25814	23561.4	30224	4441.1	8256.08	9123.09	4209.32	2487.19	33483.1	24041	31305.6	32673.9	33462.3	36927.4	30020	29352.7	24770.7	33719.7
COG2082	Precorrin isomerase	12014.7	3378.77	19014.6	17824.4	24271.2	2167.26	3913.08	6036.29	2238.07	1142.75	10243.8	9813.9	8666.45	9110.16	8526.24	11603.7	13127.6	12110.2	10535.2	17299.7
COG2084	3-hydroxyisobutyrate dehydrogenase or related beta-hydroxyacid dehydrogenase	57541.2	16811.1	98631.2	84740.9	124901	6416.89	13710.6	38058.1	15346.4	9472.61	22165.5	15043.9	23337.9	22296.7	24205.4	29636.8	15483.2	18459.4	14411.1	15284.1
COG2085	Predicted dinucleotide-binding enzyme	244.5	177.91	601.04	364.14	442.75	57.7	159.5	261.4	101.75	62.7	157.04	45.73	166.79	181.25	162	95.33	12.59	6.8	33.11	32.4
COG2086	Electron transfer flavoprotein, alpha and beta subunits	23388.8	6104.37	37704.1	33633.4	46420.2	3850.4	6423.83	13281.4	4647.5	2616.99	28595.4	22100.6	28324.8	27762.2	29637.9	33103.2	26304.9	26692.6	22541	30268.2
COG2087	Adenosyl cobinamide kinase/adenosyl cobinamide phosphate guanylyltransferase	13311.4	4184.77	20440.3	18951	25358.5	2777.59	4673.58	7026.46	2716.74	1591.09	18628.8	16355.1	19959.4	19538.6	21560.9	21336.3	21939.6	22050.3	17211.2	26171
COG2088	DNA-binding protein SpoVG, cell septation regulator	250.2	115.02	270.91	243.25	277	87.31	56.08	260.14	133.32	116.55	6910.52	3670.67	5039.4	5070.66	4883.83	6963.16	2656.3	2399.36	3216.93	2319.78
COG2089	Sialic acid synthase SpsE, contains C-terminal SAF domain	9447.58	1693.58	15860	13807.4	20222.1	887	1386	5656.9	1765.71	928.25	1911.71	1674	1452.14	1205.24	1164.06	2737.11	1007.33	1213.14	1448.72	955.14
COG2091	Phosphopantetheinyl transferase	10636	2824.32	16207.6	14229.6	20407.1	1591.66	2812	6761.6	2435.34	1520.43	19049.9	14029.5	24849.8	24056.3	28672	23204.3	19549.4	21968.1	14544.6	19433.5
COG2094	3-methyladenine DNA glycosylase Mpg	33801.8	50362.9	27758.5	23919.7	21879.2	27392.3	26600.1	47706.3	51184.3	53887.3	6940.77	3722.57	5112.03	5246.91	5044.74	7025.41	2591.22	2368.66	3206.2	2331.58
COG2095	Small neutral amino acid transporter SnatA, MarC family	28527.9	5806.77	47335.5	40849.7	60306.8	2456.33	5629.17	18222.1	5726.54	3072.58	23295.4	15896.9	28862.6	28752.5	32787.4	29869.5	22011.8	25032.4	16535.9	21734
COG2096	Cob(I)alamin adenosyltransferase	40388.9	9726.93	39324.4	38462.5	39362.8	18652.8	9161.08	9165.31	7089.36	7494.5	11843.5	14435.5	10611.7	11871.2	10974.6	13215.5	22676.4	20593.5	16410	31421.6
COG2099	Precorrin-6x reductase	11964.7	3373.77	18915.6	17758.4	24172.2	2167.26	3913.08	6007.29	2228.07	1132.75	10228.8	9803.9	8650.45	9098.16	8509.49	11601	13122.3	12099.2	10534.5	17291.7
COG2102	Diphthamide synthase (EF-2-diphthine--ammonia ligase)	103.74	35.54	113.63	104.69	94.05	29.62	70.16	229.31	45.62	10.95	8574.62	4809.34	6148.52	6347.18	5976.7	8547.18	3416.85	3169.19	4341.42	2976.58
COG2103	N-acetylmuramic acid 6-phosphate (MurNAc-6-P) etherase	9332.08	46590.4	12577.8	8784.31	12327.5	12490.3	24426.5	46237.3	47414.7	48780.8	13220.9	7138.35	15428	15632.1	17724.3	15590.2	10622	11578	7461.27	10379.4
COG2104	Sulfur carrier protein ThiS (thiamine biosynthesis)	13434	3874.22	21324.1	18881.1	25309.6	2911.34	4806.75	7281.63	2876.69	1718.39	15165.1	16273.7	17578.3	17216.3	19219.1	18050.1	21884.4	22039.3	17190.5	26196.9
COG2105	Uncharacterized conserved protein YtfP, gamma-glutamylcyclotransferase (GGCT)/AIG2-like family	9662.3	2123.34	15524	13560	19971.1	1007.64	2039.58	6213.24	2048.98	1114.44	15564.9	9499.98	16472.2	15427.5	17818.1	17528.5	10710.1	12031.4	9342.38	10588
COG2107	Predicted periplasmic solute-binding protein	41.67	0	84.34	47.67	67	0	0	15.67	5	3	6	0	2.33	18	13.75	19.34	2.33	0	4.67	15
COG2108	Uncharacterized conserved protein related to pyruvate formate-lyase activating enzyme	0.58	0.25	9.5	1.25	1.92	0	0	0.58	0	0.25	0	0	0	0	0	0.25	0	0	0	0
COG2109	ATP:corrinoid adenosyltransferase	16462.9	6064.14	24325.1	23646	29876.5	4468.59	7251.58	7364.46	3223.74	1890.84	20695.3	21929.2	22313.8	22639.6	24355.7	23535.1	32269.2	31265.1	24070.2	40947.9
COG2110	O-acetyl-ADP-ribose deacetylase (regulator of RNase III), contains Macro domain	47530.2	61502.2	50069.5	43564.9	49090.2	31081.3	36765	58042.9	58895.4	59621.4	10750.2	8668.31	13481.2	12557.9	14825.1	13215	10284.9	11450.1	8415.06	10312.5
COG2111	Multisubunit Na+/H+ antiporter, MnhB subunit	142	26	150.22	183	186.67	6	0	57	47	16	57	42	63.67	31.5	52	69	31	3	4	27
COG2112	Predicted Ser/Thr protein kinase	0.58	6.25	2.5	6.25	1.92	0	0	20.58	0	0.25	0	0	19	13	12	67.25	0	0	0	0
COG2113	ABC-type proline/glycine betaine transport system, periplasmic component	34050	5651.7	58361	50768	76799.2	1583	5218.5	21631.6	6376	2971	5331.54	2456.04	4624.8	3568.42	3437	8784.57	1134	2479.3	2182.6	1320.11
COG2114	Adenylate cyclase, class 3	1676	343.07	3000.94	2466.28	2702.1	563.78	191.5	657.72	345.58	227.2	254.67	193.82	178.01	160.6	200.75	416.34	68.76	130	25.67	101
COG2115	Xylose isomerase	8776.94	1536.95	14806.8	12962.8	19377.2	639.5	1589	5606.17	1718.86	866.72	1964.07	853.64	2099.13	1817.74	1861.67	3172.78	614.84	1022.5	815.33	693.71
COG2116	Formate/nitrite transporter FocA, FNT family	6976.59	4685.12	5943.81	6081.12	5744	4097.14	6512.66	4382.74	3068.22	2391.11	44760.4	34522.8	54242.7	52335	61508.7	50958.6	43852.7	47582.2	35029.1	43526.6
COG2119	Putative Ca2+/H+ antiporter, TMEM165/GDT1 family	8910	1436	15638.5	13308.9	20043	371	1287	5688	1646	761	1328.67	621.33	1072.33	807.6	745.75	2189	186	484	475.67	240
COG2120	N-acetylglucosaminyl deacetylase, LmbE family	11623.2	2253.82	18962.4	16310.6	22724.2	2164.56	1849.5	6337.31	2233.16	1371.4	1992.67	1034.8	2038.6	1780.77	1819.67	3234.35	711.34	1079.1	892.88	876.8
COG2121	Uncharacterized conserved protein, lysophospholipid acyltransferase (LPLAT) superfamily	225.12	33.77	472.13	345.76	445.94	9.31	52.08	221.26	66.11	29.05	2476.31	2417.07	1699.39	1807.09	1652.35	2332.63	1683.05	1574.77	2138.31	1481.37
COG2122	Uncharacterized protein, UPF0280 family, ApbE superfamily	68	5	147	101	172	0	17	22	12	0	10	19	3	7	17	20	0	3	0	4
COG2124	Cytochrome P450	10834.2	1991	18969.1	16097.8	23027	907.75	1547	6560.17	2126.75	1075.25	1818	1025.3	1439.64	1182.1	1145.67	2809.19	422	604	606.7	571
COG2127	ATP-dependent Clp protease adapter protein ClpS	11396.7	2466.7	18811.8	15880.1	22427.4	1566.28	2175.17	6753.57	2293.75	1349.79	13382.2	7290.04	15059.1	13930.5	16439.4	15674.5	9131.42	10578	7272.27	9247.1
COG2128	Alkylhydroperoxidase family enzyme, contains CxxC motif	73214.4	14247.8	123015	106817	159005	5111.11	14932.7	45952.8	14722.1	7353.28	27280.9	18683.8	31540.7	28454	32553.4	37433.9	21906.4	26156.6	18703.9	22458.5
COG2129	Predicted phosphoesterase, related to the Icc protein	244.67	46	491	326	490.67	0	96	199	60	55	955	430	998	1645.75	1357.92	1508.67	1398.33	1266	587.67	1141
COG2130	NADPH-dependent curcumin reductase CurA	19502	3807.37	32596.8	28082.6	41254.6	1880.53	3457.5	12014.9	3840.67	2066.54	10902.2	7740.7	13367.7	11917.4	14415.8	13897.5	9193.34	10922	7623.27	9355.1
COG2131	Deoxycytidylate deaminase	39984.8	60438.3	35575.3	32649.2	31062.2	32138.8	36601.6	52111.2	57313.5	58740.9	9771.52	10480.2	8730.48	9761.16	8894.16	10615	14896.3	13272.9	11433.4	19413.9
COG2132	Multicopper oxidase with three cupredoxin domains (includes cell division protein FtsP and spore coat protein CotA)	47636	10740.6	51414.3	47227.5	54651.7	18867.3	10466.7	15331.4	8961.67	8157.58	22679.6	20330.2	28686.5	28239.6	32527.4	28177.3	30026.4	31643.4	21876.4	34396.5
COG2133	Glucose/arabinose dehydrogenase, beta-propeller fold	10006.5	1694.67	18168.6	14927.7	22240.1	465	1524.5	6541.5	1904	896.25	2161.88	1070.5	1883.98	1818.02	1778.34	3194.54	636.03	1076.15	857.49	904.41
COG2134	CDP-diacylglycerol pyrophosphatase	64	118.7	87.88	68.04	51.25	89	170.5	193.5	89	63	565.54	287.64	653.25	719.42	820	527.14	408	532.5	342	461.42
COG2135	Putative SOS response-associated peptidase YedK	44279.8	53664.6	57330.2	49795	61099.4	28162.6	27837	59111.2	54607.8	55554.8	10884.9	7863.46	13345.3	11951.2	14474.9	14008.8	9240.26	10945.3	7619.87	9425.79
COG2137	SOS response regulatory protein OraA/RecX, interacts with RecA	51136.2	62870.7	53836.5	48125	52907.3	33718.6	38830.2	58734.7	59564.4	60077.5	20557.5	18058.3	22144.3	23321.5	24425.1	23910.7	25655.7	25337	19350.4	29985.7
COG2138	Sirohydrochlorin ferrochelatase	982	256.33	1290.54	1135.1	1054.5	545.03	121.5	208.8	201.83	195.2	74	67.5	62	69	65.75	48.67	51	18	26.67	67
COG2140	Oxalate decarboxylase/archaeal phosphoglucose isomerase, cupin superfamily	8517	1385	14535.3	12675.7	19196.8	371	1262	5368.67	1590	741	1244.25	576.28	1006.25	731.75	684.5	2098.67	210	479	460	236.71
COG2141	Flavin-dependent oxidoreductase, luciferase family (includes alkanesulfonate monooxygenase SsuD and methylene tetrahydromethanopterin reductase)	101354	25766	167978	145955	210778	14183.6	21558.7	61634.5	24035	15045	30378.1	20220.5	34112.3	29884.4	34521.7	41678.9	21728.4	26898.8	19722.7	22883
COG2142	Succinate dehydrogenase, hydrophobic anchor subunit	11203	2435.37	18524.1	15599.9	22093.9	1533	2165.17	6652.27	2259.67	1341.34	9749.21	7165.04	12482.8	11362	13884.7	12055.2	9047.09	10502	7187.6	9172.1
COG2143	Thioredoxin-related protein	105.62	34.77	223.69	176.76	178.44	9.31	35.08	166.99	23.31	12.85	2457.31	2370.67	1666.59	1799.09	1642.35	2287.63	1677.05	1548.97	2136.71	1462.37
COG2144	Selenophosphate synthetase-related protein	8515	1375	14607.6	12708.3	19232	371	1262	5358.1	1577	729	1201	545.4	994.8	710	649	2043	172	479.8	460.6	210.4
COG2145	Hydroxyethylthiazole kinase, sugar kinase family	4892.65	2849.81	5214.41	6060.38	5730.5	2619.14	3540.08	1450.89	1248.85	1043.61	17702.5	15774	19304.1	19774	21638.7	19622.1	22105.1	21846.5	16877.8	26223.5
COG2146	Ferredoxin subunit of nitrite reductase or a ring-hydroxylating dioxygenase	38030.7	7018.61	64876.6	55536.3	82042.3	3273.11	6255.5	23474.4	7326.25	3814.54	13988.6	9174.11	16109.3	14232	16708.5	18807.5	9977.18	12454.7	8928.68	10357.4
COG2148	Sugar transferase involved in LPS biosynthesis (colanic, teichoic acid)	85882.8	73633.4	103104	89994.1	115428	37007.8	48389.7	78419.9	68997.4	66310.5	24213.9	18502.5	19978.8	21391.2	19501.7	28408.6	21267.3	20525.3	18617.4	25349.5
COG2149	Uncharacterized membrane protein YidH, DUF202 family	1907.34	937.7	1947.39	1707.54	1499.75	1153.16	857	846.17	573.5	560.34	8282.54	6512.31	11253.6	10390.4	12993.8	9618	8798.34	9938.17	6685.67	8893.99
COG2151	Metal-sulfur cluster biosynthetic enzyme	98426.7	161533	101413	88631.7	90660.4	84968.8	87539.5	152745	160932	165841	3040.34	3567.7	3071.63	3584.02	2937.67	3870.82	4507.26	4377.8	3572.77	5434.19
COG2152	Predicted glycosyl hydrolase, GH43/DUF377 family	157	115.66	157.22	119.5	160	12	7	149.5	83	52	34	32.66	62	52	55.17	164.17	1.34	3	4.67	52.5
COG2153	Predicted N-acyltransferase, GNAT family	68173.9	65955.8	82478.4	73452.5	91644.1	34773.6	41871.5	69351	62869.9	61677.9	19735.6	17163.8	21758.6	21679	23046.4	24407.5	24389.1	24778.8	18566.9	29621.9
COG2154	Pterin-4a-carbinolamine dehydratase	9521	1494.83	17129	14203.5	21122.3	396.67	1315.67	5935.94	1703	791	1507	697.73	1255.79	1037	930.92	2472.68	249.42	563.8	523.94	348.4
COG2155	Uncharacterized membrane protein YuzA, DUF378 family	266.28	102.27	294.24	274.9	306.56	93.31	56.08	271.87	111.03	92.8	11096.2	4796.67	7939.54	8053.23	7824.8	11102.6	3479.05	3166.5	4253.65	3029.92
COG2156	K+-transporting ATPase, c chain	9827.21	2174.72	16042.7	13881.8	20388.9	997.84	2049.58	6356.54	2055.49	1140.59	16320.6	10607.9	17219.8	16110.8	18502.7	18649.5	11504.1	12764.3	10307	11290.5
COG2158	Uncharacterized protein, contains a Zn-finger-like domain	6	0	0	4	0	0	0	0	0	0	6	9	0	4	3	6	0	0	0	9
COG2159	Predicted metal-dependent hydrolase, TIM-barrel fold	20073.9	3403.91	33688.6	29253.6	42638.1	2410.5	3106.5	11734.7	3710.55	1912.7	3010.75	1398.3	2348	1860.25	1726.84	4556.33	486.92	1080	1013.34	629.6
COG2160	L-arabinose isomerase	1198.55	844.62	813.72	856.6	631	805.83	892	771.5	560.53	537.06	8442.21	6526.31	11415.8	10550.3	13180.1	9681.04	8842.18	9950.17	6684.5	8917.99
COG2161	Antitoxin component YafN of the YafNO toxin-antitoxin module, PHD/YefM family	701.88	732.75	1325.38	1012.49	1273.5	441.5	1130	549.3	441.95	334.9	833.38	1150.64	1128.34	1251.62	1297.25	756.65	1920.5	1940.5	1456.17	2365
COG2162	Arylamine N-acetyltransferase	9627.01	2138.57	15463.8	13530.8	19920	981.33	1997.5	6076.17	2012.67	1120.34	9528.25	7047.64	12260.2	11102.4	13670	11695.9	8985.34	10408.2	7134	9083.7
COG2164	Uncharacterized protein	0	0	0	0	0	0	0	2	0	0	0	2	4	0	5	0	0	0	0	0
COG2165	Type II secretory pathway, pseudopilin PulG	31246.3	57750.5	48918.8	40276.6	57361.5	17272	34409.1	61665.4	56084.6	54240.9	26424.7	18871.3	29871.1	28028.5	32593.4	30487.3	22418.9	24832.7	18815.8	22668.7
COG2166	Sulfur transfer protein SufE, Fe-S center assembly	3102.59	1761.57	3136.07	2746.18	2420	1746.66	1706	1791.52	1073.34	988.18	17776.5	13479.9	23791.2	23208.2	27897.8	21108.3	19303.1	21440.1	14068.3	19167.9
COG2168	Sulfur transfer complex TusBCD TusB component, DsrH family	1194.41	751.87	1390	1080.24	1123.25	610.33	814.5	873.5	446.67	402.34	9461.94	6927.31	12529.1	12831.4	14884	11438.6	10498.3	11502.2	7380	10262.7
COG2169	Methylphosphotriester-DNA--protein-cysteine methyltransferase (N-terminal fragment of Ada), contains Zn-binding and two AraC-type DNA-binding domains	9829.01	2167.7	16096.6	13857.4	20432.9	981.33	2019.5	6307.1	2065.67	1151.34	9619.54	7125.04	12334	11195.4	13750.9	11835.3	8991.01	10426	7139.27	9104.1
COG2170	Gamma-glutamyl:cysteine ligase YbdK, ATP-grasp superfamily	10497.3	2348.78	16892.1	14586.4	20958	1545.11	2129	6258.42	2165.25	1302.54	9538.25	7082.11	12288.5	11126.4	13672.5	11710.9	8979.01	10418.8	7163.21	9114.79
COG2171	Tetrahydrodipicolinate N-succinyltransferase	39960.1	15207	38572.8	35738.3	37283.9	20126.5	12646.2	13015.1	12110.8	11403	18351	12365.2	19470.5	19964.7	21379.6	21293.4	15249.2	16069.8	12463.5	15107.8
COG2172	Anti-sigma regulatory factor (Ser/Thr protein kinase)	415.7	177.68	680.23	472.08	634.18	92.31	59.08	444.64	209.32	171.8	7147.52	3774.33	5425.73	5492.16	5241.08	7584.6	2694.39	2394.61	3273.62	2468.28
COG2173	D-alanyl-D-alanine dipeptidase	9925	8118.03	17377.8	15126.7	22163.8	2466	5615.5	8399.27	6088	4647	1759.54	866.04	1668.71	1457.25	1508.75	2678.91	593.67	1027.3	811.27	698.4
COG2175	Taurine dioxygenase, alpha-ketoglutarate-dependent	35556	6320.37	60454.1	52317.3	78394.2	2094.33	5841.5	22526	6784.67	3323.34	13360.9	8790.97	15370.6	13460	15777.8	18094.5	9549.34	11940.2	8563.34	9798.7
COG2176	DNA polymerase III, alpha subunit (gram-positive type)	36685.3	58501.4	31517.2	27769	26414.5	30442.8	34020.6	51613.8	56752.5	58392.4	7494.27	4880.67	5782.9	6201.16	5641.66	7469.3	4550.3	4047.86	4574.43	4610.78
COG2177	Cell division protein FtsX	7682.77	4665.8	9367.11	9658.32	9864.17	3972.92	6877.08	3231.59	2539.44	1693.49	19026.1	17374.7	20556.7	22024.6	23236.4	21212.4	25405.7	24794.3	18826.5	29652.1
COG2178	Predicted RNA- or ssDNA-binding protein, translin family	6	0	12	1	0	0	0	7	0	0	6	0	0.67	0	1	0	0	0	0	0
COG2179	Predicted phosphohydrolase YqeG, HAD superfamily	29007.3	58339.4	30370.3	27158.4	26028.5	30011.5	32108.5	51400.6	56655.4	58328.1	706.25	1308	839.5	1199.5	856.17	592.31	2011.5	1698.5	1390	2387.1
COG2180	Nitrate reductase assembly protein NarJ, required for insertion of molybdenum cofactor	14914.9	4964.29	21350.1	20037.2	25816.9	3850.58	5444.17	7234.92	3152.59	2028.68	20027.5	19155.6	26273.9	24984.8	29754.7	24029.6	28180	29617.3	20702	32795.7
COG2181	Nitrate reductase gamma subunit	14853.9	4982.29	21215.1	19942.2	25817.4	3850.58	5444.17	7244.42	3158.59	2035.68	19953.5	19131.6	26184.2	24856.8	29648.7	23921.1	28138.7	29565.3	20664.5	32740.7
COG2182	Maltose-binding periplasmic protein MalE	36511.8	53011.4	30400.4	26612	25014.4	28909.4	31243.6	49656.1	52864.7	55006.3	15330.6	10371	16565.5	16790.1	18607.4	16465.3	13032.6	13701.6	10457.7	13249.1
COG2183	Transcriptional accessory protein Tex/SPT6	17897.7	12657.7	26607.5	24762.6	31701.6	6519.09	12441.2	11362.6	8625.96	6443.21	20493.9	17924.9	22113	23288.1	24399.1	23902.3	25617.6	25300.3	19324.7	29906.1
COG2184	Fido, protein-threonine AMPylation domain	10039.5	47678.1	14288.5	9879.92	14020.8	12727.8	26099	46765	47980.1	49271.1	8633.17	7462.64	11798.6	11001.3	13459.7	9850.31	10316	11359.2	7782.83	10821.5
COG2185	Methylmalonyl-CoA mutase, C-terminal domain/subunit (cobalamin-binding)	4239.18	2500.67	4803.05	5531.5	5286.5	2222.33	3146	999.67	908.67	677.59	9970.25	11833.7	13300.2	13024	15202.6	11731.6	18728.1	18632.9	13196.7	23215.5
COG2186	DNA-binding transcriptional regulator, FadR family	70946.2	16012.1	114305	99536.1	144500	9551.29	15316.1	43926.6	14884.6	8630.54	68481.1	48779.9	83827.5	77936.4	92628.1	83924.3	61257.9	70077.1	49404.4	61859.7
COG2187	Aminoglycoside phosphotransferase family enzyme	8561	1368	14733	12816	19354	371	1272	5388	1572	723	1221	581.33	1015.33	724	654	2083	187	488	462	214
COG2188	DNA-binding transcriptional regulator, GntR family	268329	382751	298077	254932	306157	176937	216886	387932	381336	387916	72929.8	47887	72313.9	69207.8	74798.6	84773	50529.2	54816.2	46473.9	51808.8
COG2189	Adenine specific DNA methylase Mod	18407.4	9378.2	31722.4	27604.3	41067.2	2769	6692	13504	7616.5	5335	2482.9	1160	2098.8	1590.4	1412	4226.9	403.5	1019	966.5	494.5
COG2190	Phosphotransferase system IIA component	58284.6	55055	40823.6	37905.2	30162.6	42279.2	30051.6	50131.6	55165.7	58936	16700	10697	18768.5	18823.5	20712.7	20388.1	13135.1	13889.5	10595.4	12649.8
COG2191	Formylmethanofuran dehydrogenase subunit E	20.5	0	19	5.5	3.5	5	0	9	0	1.25	109	1	307	227	224	477.25	3.08	1.25	0	1.5
COG2192	Predicted carbamoyl transferase, NodU family	17043	2732	29188.6	25465.3	38506.7	742	2538	10701.6	3140	1435	2392	1087.4	1974.13	1426	1307.75	4126.67	348	964.8	927.27	443.4
COG2193	Bacterioferritin (cytochrome b1)	10802.7	2256.37	18184.8	15133.9	21729.8	1032.67	2059.84	6628.61	2134.67	1186.34	9886.88	7185.37	12634.5	11563.6	14106.3	12291.9	9085.42	10545	7214.6	9211.1
COG2194	Phosphoethanolamine transferase for periplasmic glucans (OPG), alkaline phosphatase superfamily	9435.27	6288.28	9590.62	10763.1	9811.59	5539.99	8359.17	3728.93	2807.68	2255.86	39142.7	37815.1	52224.2	51335	60673.8	46050.5	57903.1	60257.2	41429	66823.4
COG2195	Di- or tripeptidase	80203.4	115318	70043.7	64833.3	60477.6	63191.6	69730.5	101997	110190	113732	43739.9	43563.9	46504.1	48609.2	51186.7	48978	60840.6	58692.8	46708.3	73418
COG2197	DNA-binding response regulator, NarL/FixJ family, contains REC and HTH domains	101784	38151.7	163053	141532	201172	18900.2	36133.3	66823.9	31839.8	21595.9	90818.2	63609.6	110411	103242	122389	109755	80927.8	91825.9	64285.6	82205.4
COG2198	HPt (histidine-containing phosphotransfer) domain	131	13.5	288	181.33	281.5	0	17	78	28	8	24	34	23	21	38	42	2	3	0	11
COG2199	GGDEF domain, diguanylate cyclase (c-di-GMP synthetase) or its enzymatically inactive variants	91351.5	30925.1	128818	108161	156301	13688.9	28181.2	53559.8	24975.4	17289.3	107624	77036.6	128002	117716	140296	128494	91049.4	102591	75845.1	90950.8
COG2200	EAL domain, c-di-GMP-specific phosphodiesterase class I (or its enzymatically inactive variant)	96755	26384.3	146906	126346	185694	11783.9	24513.2	59202.2	23091.4	14460.8	99461.8	72683.5	122693	111771	134257	122374	87546.6	100146	72351.5	87914.3
COG2201	Chemotaxis response regulator CheB, contains REC and protein-glutamate methylesterase domains	17726.6	3071.61	30660.8	26351.7	39647.1	903	2754.5	11363.4	3361.71	1607.5	3757.5	2579.24	3192.99	2680.99	2697.81	5487.44	1639.42	2257.49	2262.92	1649.15
COG2202	PAS domain	186	54.32	486	267.67	344	0	0	167	21	21	90	22	31.33	18	54	79.34	10.68	0	10	4
COG2203	GAF domain	104	15.32	150.2	89	140.34	0	0	38.2	18	8	42	12.8	27.94	21	24.75	26.01	13.76	1.6	6.54	15.8
COG2204	DNA-binding transcriptional response regulator, NtrC family, contains REC, AAA-type ATPase, and a Fis-type DNA-binding domains	91317.6	16610.5	157053	134339	201143	5634.99	15183	58222.3	17586	8762.77	38207.5	25682.8	45183	39671.8	47054	51548	28656.9	35283.8	24992.6	29334.4
COG2205	K+-sensing histidine kinase KdpD	9824.96	2184.3	15987	13859.8	20347.7	1004.17	2049.58	6349.21	2066.82	1152.84	16324.6	10629.4	17239.2	16130.8	18509.4	18636.6	11518.8	12770.3	10317.7	11311.7
COG2206	HD-GYP domain, c-di-GMP phosphodiesterase class II (or its inactivated variant)	626.65	174.5	1266.44	797.11	1109.75	140	71	499.51	163.34	121.5	9946.34	4634.33	6869.22	6930.28	6918.24	9478.94	3411.25	3063.56	4090.38	2987.06
COG2207	AraC-type DNA-binding domain and AraC-containing proteins	214742	146617	260982	234673	285438	103608	93929.1	170801	140648	137207	140530	109972	160483	153763	175498	167601	135728	145419	111058	144566
COG2208	Serine phosphatase RsbU, regulator of sigma subunit	372.7	91.54	738.7	522.92	639.01	9.31	41.08	369.82	136.52	75.1	3226.52	3624	2197.38	2367.66	2190.16	2974.77	2541.23	2290.11	3163.28	2290.01
COG2209	Na+-transporting NADH:ubiquinone oxidoreductase, subunit NqrE	352.73	50.2	458.58	374.77	184.42	25.67	90.67	154.42	27	28.5	1269.4	476.64	1369.21	2603.4	2052.67	1974.39	1761	1613	756	1468.75
COG2210	Peroxiredoxin family protein	98.58	16.25	92.44	110.25	138.92	0	0	37.58	28	13.25	51	27	24	27	51	26.25	30	0	0	17
COG2211	Na+/melibiose symporter or related transporter	66795.7	111034	61210.7	54195.9	50524.8	60227.9	61416.7	101549	109236	113198	32919.4	21843.7	35887.8	34819.4	39563.8	35261.5	25520.7	27463.4	21530.7	25748
COG2212	Multisubunit Na+/H+ antiporter, MnhF subunit	1328.33	301.58	2306.92	1732.61	1838.08	561.78	131.5	455.65	265.58	225.2	137.67	123.23	140.47	133.1	132.75	227	61	36.8	35.27	78.4
COG2213	Phosphotransferase system, mannitol-specific IIBC component	27938.5	11853.1	18662	18795.9	13465.7	18626.3	7879	5573.58	8915.67	9497.09	9013.19	6846.81	12331.8	11478.5	14118.3	10787.4	9243.84	10483.2	7016	9377.2
COG2215	ABC-type nickel/cobalt efflux system, permease component RcnA	1170.41	727.77	1006.11	966.64	915	610.33	838.5	790.1	450.67	399.34	9504.19	6970.32	12547.2	12847.8	14925.5	11463.2	10499.3	11500	7380.6	10274.1
COG2216	High-affinity K+ transport system, ATPase chain B	8948.53	1585.88	15506.7	13336.7	19962.6	482.84	1484.58	5884.46	1719.15	821.75	8588.56	4429.71	6634.19	6481.83	6358.41	9609.4	3129.8	3363.66	3992.7	2907.72
COG2217	Cation transport ATPase	169383	195877	178951	158728	180524	102598	122847	183608	184208	184333	46042.8	44245.2	49078.5	50508.9	52651.6	54597	61640.2	60328.2	47072.3	75009.3
COG2218	Formylmethanofuran dehydrogenase subunit C	50	0	88.94	67	99	0	0	32.27	8	8	17	13.4	12.8	9	9	0.67	0	0.8	0.6	0.4
COG2220	L-ascorbate metabolism protein UlaG, beta-lactamase superfamily	29798.1	15956.7	45316.7	42501	55523.3	8828.45	16252.7	17182.7	10650.7	7408.84	31272.1	28770.7	30515.5	32922.8	33222.9	35410.3	39766	38307.6	30921.4	48094.3
COG2221	Dissimilatory sulfite reductase (desulfoviridin), alpha and beta subunits	221.94	84.56	253.06	204.1	243.88	122.93	126.24	370.11	111.64	68.3	18987.6	8500.01	13624.9	13871.3	13297.2	18877.5	6087.31	5627.55	7624.85	5294.76
COG2222	Fructoselysine-6-P-deglycase FrlB and related proteins with duplicated sugar isomerase (SIS) domain	18515.4	48161.7	28574.6	22778.6	33102.8	13701.8	26197.1	51654.8	49073	49475.6	9289.56	5608.21	7594.53	7576	7454.25	10292.4	5074.05	5325.91	5441.7	5334.29
COG2223	Nitrate/nitrite transporter NarK	80047.1	24085.6	104514	95300.1	121741	25013.4	20985.5	35380.2	19002.8	14801	35223.8	34136.3	39897.2	38755.1	42954	43051.2	45122.1	46831.1	36095.7	54093.9
COG2224	Isocitrate lyase	18924.8	3590.7	32043.8	27371	40501.6	1386.53	3300.17	11870	3669	1886.54	10949.9	7657.14	13461.3	12065	14545.7	14089.2	9211.09	10962.2	7642	9361.7
COG2225	Malate synthase	18875.5	3321.53	32594.6	27778.7	40876.8	1480.2	3032.67	11649.5	3545.33	1784.2	3710.92	1806.97	3497.33	3123.69	3169.17	5561.24	1263.75	2116	1674.67	1449.71
COG2226	Ubiquinone/menaquinone biosynthesis C-methylase UbiE	60386.8	101309	95285.7	78890.4	112509	30157.4	56885.2	116055	102309	100969	33248.9	27362.1	37022.4	36242.8	39956.1	41126.5	35460.8	37292.2	28164.1	40035.8
COG2227	2-polyprenyl-3-methyl-5-hydroxy-6-metoxy-1,4-benzoquinol methylase	11657.1	2960.07	18510.8	15612.9	22085.6	1643	2874.34	7239.11	2519.34	1559.68	19197.9	14084.4	25010.8	24192.8	28780.1	23489.9	19529.1	21983.1	14556.3	19404.1
COG2229	Signal recognition particle receptor subunit beta, a GTPase	73.67	1.5	186.5	102	58.76	0	0	50	13	13	21	15	14.99	86	30.75	38.35	4	0	41.35	78
COG2230	Cyclopropane fatty-acyl-phospholipid synthase and related methyltransferases	65015.2	63683.1	80539.8	70322.4	88766.2	32348.6	37809.6	68290.7	61279.9	60543.8	21436.6	17609.6	22472.5	21503.8	23385.9	26208.2	22266.5	22997.8	18135.3	26626.8
COG2231	Uncharacterized protein related to Endonuclease III	367.33	290.17	485.25	410.64	352	315	0	398.3	421.81	852.87	321	858	419.67	532	388	255.56	1508	1408	1103	1903.67
COG2232	Predicted ATP-dependent carboligase, ATP-grasp superfamily	50	0	88.94	67	99	0	0	32.27	8	8	17	15.4	12.8	9	9	0.67	0	0.8	0.6	0.4
COG2233	Xanthine/uracil permease	112056	129341	122148	110216	125792	68971.8	82722.9	123808	121601	121603	60078.5	51091.1	65552.5	67306.3	72049.3	70389.9	72013.3	72004.6	54758.4	84605.7
COG2234	Zn-dependent amino- or carboxypeptidase, M28 family	1717.01	826.7	2449.23	1660.09	1962.92	610.33	779.5	1195.84	592.67	447.34	8463.25	6639.64	11346.6	10488.1	13145.8	9890.91	8812.26	9939.17	6680.34	8904.7
COG2235	Arginine deiminase	26366	5114.39	16693.3	16868.2	11474.7	16271.8	3808.58	2432.82	4458	5583.32	6384.31	3376.81	4656.34	4914.34	4607.6	5813.11	3287.05	3048.47	3332.88	3486.75
COG2236	Hypoxanthine phosphoribosyltransferase	8724.75	1429	15079.8	13035.4	19665.5	391.7	1273.5	5501.8	1617.5	753.2	1273	578.5	1044.33	739	713	2130	184	482	465	222
COG2239	Mg/Co/Ni transporter MgtE (contains CBS domain)	3118.45	7005.25	5677.84	4574.13	5308.17	2692.09	4383.58	3736.03	4873.14	4285.42	3503.73	3692.28	2640.15	2719.01	2536.91	3733.53	2596.05	2357.36	3161.6	2342.55
COG2240	Pyridoxal/pyridoxine/pyridoxamine kinase	49073.6	62945.8	50417.9	45290.5	50089.8	32691.4	39284.1	58563.6	59448.3	59883.6	32116.4	24496.7	35559.6	35841.8	39576.9	36428.4	34375.7	35232	26006.4	38727.6
COG2241	Precorrin-6B methylase 1	3300.45	1925.02	4128.89	4914.08	4726.5	1710.31	2623.08	562.74	584.02	345.35	8972.27	9162.07	7570.45	8328.66	7788.32	9410.99	12884.8	11572.2	10044	16998.1
COG2242	Precorrin-6B methylase 2	11987.7	3364.02	18965.5	17802.7	24243	2156.51	3903.08	6053.44	2220.32	1132.75	10252.8	9789.5	8652.65	9110.16	8505.07	11583.7	13122.6	12102.4	10530.6	17287.3
COG2243	Precorrin-2 methylase	12133.7	3404.77	19297.2	18054.9	24608.2	2167.26	3930.08	6153.39	2265.07	1157.75	10173.8	9845.63	8383.58	8891.66	8330.24	11177.7	13128.6	12110	10535.8	17294.1
COG2244	Membrane protein involved in the export of O-antigen and teichoic acid	192237	201051	203249	182862	206042	116637	124688	190879	189397	189868	63923.6	52049.8	61562.5	63368.5	65030.8	72039.5	68217.8	66879	54414.6	81543.9
COG2246	Putative flippase GtrA (transmembrane translocase of bactoprenol-linked glucose)	87689.7	111730	89342.3	77451.5	87240.7	58688.1	62952	110145	111017	113695	7935.3	4748.54	6584.26	6451.41	5878.65	9815.55	4818.26	4892.19	4521.32	5632.47
COG2247	Putative cell wall-binding domain	28.74	11.75	31.81	19.75	103.76	0	0	99.74	10	13.75	121	20	318	242	239	493.75	19	0	0	12
COG2249	Putative NADPH-quinone reductase (modulator of drug activity B)	15739	6976.39	22280.3	20349.3	26742.7	4205.49	9577	9952.33	5165.13	3914.17	30855.1	27608.2	40223.4	40129.5	46649.5	36883.1	41259.7	43540.6	29867.2	45938.4
COG2250	HEPN domain	0	0	0	0	4	0	0	0	7	0	0	7	6	0	0	7	0	0	0	0
COG2251	Predicted nuclease, RecB family	71.33	26.08	76.75	71.08	88.08	37.58	4.5	20.25	19.58	17	0	5.5	0	4	12	0	0	3	0	0
COG2252	Xanthine/uracil/vitamin C permease, AzgA family	118889	171494	121722	107537	115131	89929.5	96128.9	162057	167499	171774	45599.5	33334.5	46337.1	47895.5	50945.4	51682.4	42279.6	43045.7	34236.9	45850.8
COG2253	Predicted nucleotidyltransferase component of viral defense system	7.33	32	4.67	14	3	0	0	48	6.47	7.2	14	12	13.75	9.5	7	7	0	0	4	13.27
COG2255	Holliday junction resolvasome RuvABC, ATP-dependent DNA helicase subunit	51361.2	62905.7	54322.6	48471.2	53390.8	33718.6	38850.2	58898.8	59610.4	60104.5	20594.5	18103.7	22172.5	23345.2	24472.1	24014.3	25662.1	25340.8	19351	30002.5
COG2256	Replication-associated recombination protein RarA (DNA-dependent ATPase)	59558.2	108673	66005	56384.7	64774.8	45713.8	62572.7	104279	106611	108654	18615.2	16153.5	20888.3	21956	23253.4	22135.1	24212.4	24002.1	17478.9	28774.9
COG2257	Type III secretion system substrate exporter, FlhB-like	8862.58	1462.25	15598.9	13307.8	20112.1	438	1300	5635.15	1659.71	788.25	5537.71	1807	4040.14	3770.07	3680.31	6335.28	1131	1313.14	1523.72	1020.14
COG2258	Uncharacterized conserved protein YiiM, contains MOSC domain	1598.58	791.37	1759.68	1385.29	1345.84	654.7	852.67	984.24	487.17	424.79	9281.65	6933.04	12356.9	12097.8	14416.4	11269.9	10180.8	11192.2	7256.27	10030.6
COG2259	Uncharacterized membrane protein YphA, DoxX/SURF4 family	66144.6	12864.5	111173	97456.2	143204	5614	12610.5	39843.1	12452.7	6110.94	21287.2	16970.3	23330	23024.8	24307.5	29926.9	22965.8	25041.5	18029.9	27484.8
COG2261	Uncharacterized membrane protein YeaQ/YmgE, transglycosylase-associated protein family	65108.1	60377.5	74582.6	67950.7	73693.3	44815.1	32759.2	62881.9	60277	61901.4	19818.5	15503.8	25385.5	23461.4	28279.3	24290.2	19980.5	22569.9	15676.7	20592.5
COG2262	50S ribosomal subunit-associated GTPase HflX	48141.2	61008.7	50397.8	43710.2	48832.2	32022.6	36272.2	58494.2	59071.4	59791.5	18540.5	12514.7	19846.5	20252.2	21685.8	21851.3	15318.1	16118.8	12492	15226
COG2264	Ribosomal protein L11 methylase PrmA	50470.4	62670.4	53135.9	47421.3	52479.2	33161.1	38760.8	58797.9	59446.2	59909.1	27221.9	21584.9	26758.2	28081.5	29000.8	30349.2	28167.1	27658.9	22500.5	32150.3
COG2265	tRNA/tmRNA/rRNA uracil-C5-methylase, TrmA/RlmC/RlmD family	90904.4	123096	88269.2	78574.5	81651	65983.1	74633.8	112097	117342	119466	46948.9	36839	52922	55132.9	59864.9	54316.1	51255.5	52373	38709	55157.1
COG2266	GTP:adenosylcobinamide-phosphate guanylyltransferase	0	0	0	0	0	0	0	7	0	0	0	0	0	0	0	4	0	0	0	0
COG2267	Lysophospholipase, alpha-beta hydrolase superfamily	48590.8	9096.86	81409.6	70063.5	102686	4499.63	8459.83	29990	9503.97	5145.68	37255.7	22462.5	38661.2	36820.4	40828.8	45151.6	24507.2	27823.5	21836.2	24060.2
COG2268	Uncharacterized membrane protein YqiK, contains Band7/PHB/SPFH domain	1876.09	1391.92	2451.25	1883.99	2237.9	915.33	1566.5	1288.84	770.18	647.79	9247.63	8491.57	12157.6	11337.2	13924.1	10758.1	11154.3	12091.1	8772.99	11522.5
COG2269	Elongation factor P--beta-lysine ligase (EF-P beta-lysylation pathway)	1624.74	786.37	2027.27	1565.91	1477.59	636	843.17	959.27	477.67	411.34	9597.61	6997.71	12674.9	13021.4	15065.7	11698.6	10556.1	11570	7419.6	10327.1
COG2270	MFS-type transporter involved in bile tolerance, Atg22 family	1610.24	617.5	1968.26	1744.98	1705.67	774.25	483.5	785.83	698.66	1133.67	403.84	144.5	640	614.59	570.01	695.31	103.76	61	57	127.93
COG2271	Sugar phosphate permease	157056	133910	212917	185509	250724	58500.8	84526.1	160900	128531	123008	91099.6	69661.3	108505	103492	119522	112561	92683.1	101121	72143.9	101633
COG2272	Carboxylesterase type B	524.99	210.68	882.2	605.52	839.58	73.69	9	345.05	179.49	100.2	135.67	101.3	91	77.67	116.67	145	27.68	11	13	56.04
COG2273	Beta-glucanase, GH16 family	46	47.66	77	48.67	80	0	0	72	24	26	48	37	24.33	63	52.5	71.01	20.34	3	11.34	66
COG2274	ABC-type bacteriocin/lantibiotic exporters, contain an N-terminal double-glycine peptidase domain	13671.5	49485.2	19266.8	14345.4	18602.6	14426.8	29374	48669.8	49636.7	50797.7	9434.75	7941.82	12441.7	12478	14330.8	11374.2	11796.5	12422.5	8342.44	11972.6
COG2301	Citrate lyase beta subunit	23127	5355.78	37360.9	33635.6	46335.3	3886.65	5655.67	12213.5	4276.04	2249.4	9907.5	8454.16	8931.61	9097.99	8676.73	12104.7	12081.4	11628.3	9271.86	16552
COG2302	RNA-binding protein YlmH, contains S4-like domain	39901	60401.4	35459.2	32536	30972.5	32138.8	36598.6	52011.4	57295.5	58705.4	9648.27	10463.7	8421.9	9512.16	8639.82	10095.3	14877.3	13263.9	11433.4	19387.3
COG2303	Choline dehydrogenase or related flavoprotein	71394.3	11860.9	123155	106205	158966	4126.81	10669.5	44481.3	13262.4	6272.4	10656	4991.11	8868.06	6634.02	6314.75	17594.3	1916.77	4502.5	4111.01	2360.71
COG2304	Secreted protein containing bacterial Ig-like domain and vWFA domain	164	12.83	371.34	239.67	319.34	0	0	123.67	31	16	44	35.33	24.67	29	35.75	76.67	1.42	3	4	8
COG2306	Predicted RNA-binding protein, associated with RNAse of E/G family	131.67	10.08	138.85	144.1	166.08	29.78	4.5	17.05	19.58	6.2	6	0	15	3	13	2	0	0	0	5
COG2307	Uncharacterized conserved protein, Alpha-E superfamily	9155.67	1499.33	16433.9	13809	20744.8	371	1301	5864.77	1693	787	1360	653.73	1130.8	827	753	2287.24	202.67	511.8	469.6	256.4
COG2308	Uncharacterized conserved protein, circularly permuted ATPgrasp superfamily	17911	2920.66	31586.8	26856.6	40429.8	742	2580	11389	3322.67	1538	2640.67	1248.46	2165.27	1578.6	1447	4437.81	385.34	997.6	935.2	475.47
COG2309	Leucyl aminopeptidase (aminopeptidase T)	7380.91	10354.2	9685.36	10220	10769.5	5321.12	10227.2	4908.76	6398.98	5019.77	12599.5	13777.1	10318.6	11568.1	10495.1	12940.8	17323.1	15525.3	14530	21468.2
COG2310	Stress response protein SCP2	8874.83	1400.5	14919.4	13006.2	19424.2	429.67	1273.67	5454.67	1632	757.75	1862	685	2617.58	1948	1844.67	4569.42	253.25	518.75	502	292.5
COG2311	Uncharacterized membrane protein YeiB	2290.93	1020.7	2706.38	2211.81	2128.25	1160.53	889	1104.89	662.67	602.04	8429.54	6594.14	11333.3	10450.4	13106	9755.65	8856.01	9940.17	6690	8917.11
COG2312	Erythromycin esterase homolog	23.67	15	45.5	32	45.67	0	0	29	10	18	38	32.33	16.99	31	24.5	32.34	19.75	0	11.34	27
COG2313	Pseudouridine-5'-phosphate glycosidase (pseudoU degradation)	101.67	132.5	207.44	119.17	139.5	94	170.5	196.17	82	83.25	588.25	308.5	671.25	758.67	840.75	565.66	408.75	536.75	348.67	481.5
COG2314	Uncharacterized membrane protein YozV, TM2 domain	225.16	69.33	453.17	292.87	352.23	8.53	0	199.2	36	35.2	410.77	358.5	283.79	266.07	295.57	396.73	227.57	207.2	271.43	209
COG2315	Predicted DNA-binding protein with 'double-wing' structural motif, MmcQ/YjbR family	8282.65	10521.6	9690.02	9560.91	9699.34	5843.66	9281.5	5823.8	6810.03	5672.75	17275.4	14222.6	23292.9	21904.4	26832.1	19848.2	19609.1	21544.3	14716.2	20083.3
COG2316	Predicted hydrolase, HD superfamily	1931.17	1416	2339	2872.5	2697	1298	2578	431.67	528	346.25	2403	5587	3273.67	3801	3447.5	3637.75	10331.4	9240.25	6863	14755
COG2317	Zn-dependent carboxypeptidase, M32 family	180.34	78.87	174.37	193.31	219.25	46	0	122.27	69.44	67.22	3726.25	183.54	2650.72	2626.25	2620.67	3673.8	137	98.8	88.6	93.11
COG2318	Uncharacterized damage-inducible protein DinB (forms a four-helix bundle)	340.36	77.98	475.56	417	561	0	17	176.67	85	83	173	148	67	102	142.75	176.24	121.02	15	0	76
COG2319	WD40 repeat	146	36.66	291.4	242.7	200.34	0	0	80.7	36	8	39	25	51	23	24.5	111.37	6.34	9	4.67	0
COG2320	GrpB domain, predicted nucleotidyltransferase, UPF0157 family	131.67	30	138.75	137.25	166	6	0	61.75	44	33	3863	147	3183.75	3046	3033	4515.67	105	76	78.67	98
COG2321	Predicted metalloprotease	12020.7	2900.28	18962.5	16473.2	23114.3	2306.28	3086.67	6821.82	2494.25	1476.04	10813.3	8373.54	13764.6	13382.4	15497.2	13621.1	11924	13156	8875.94	12217.1
COG2322	Uncharacterized membrane protein YozB, DUF420 family	102.67	17.33	96.06	123	134.67	0	0	26.67	30	13	37	23	24	27	41	39	30.67	0	0	23
COG2323	Uncharacterized membrane protein YcaP, DUF421 family	29690.9	58761.8	30666.8	27711.8	26298	29583.1	31746.6	51762.9	56490.5	58148.3	16669.4	12649	17371.1	16898.8	19094.3	18260.8	13442.2	13944.6	12031.4	12925.7
COG2324	Uncharacterized membrane protein	3.67	0	7	1	0	0	0	0	0	0	2	0	5	0	7.75	1.67	0	0	4.67	0
COG2326	Polyphosphate kinase 2, PPK2 family	36194.7	7437.44	46503.4	42463.4	50295	16011.2	3681.17	13379.5	7435.38	6870.1	2906.09	1376.6	2493.42	1943.02	1835.59	4705.49	510.42	1102.1	1028.7	641.23
COG2327	Polysaccharide pyruvyl transferase family protein WcaK	12606.7	3591.7	19677.8	18464.8	24583.5	2683	4127.5	6077.17	2338	1268	3924.5	6460.97	4298.83	4762.17	4488.58	5246.24	10951.8	10249.5	7681.67	15477.2
COG2329	Heme-degrading monooxygenase HmoA and related ABM domain proteins	10384.8	1852.95	18170	15297.5	22228.2	899.95	1445	6299.65	1947.75	1053.2	1637	783.7	1270.2	987	1010.25	2502.41	333.5	535.8	517.44	375.11
COG2331	Predicted nucleic acid-binding protein, contains Zn-ribbon domain	18171.3	3032	31405.7	26937.7	40133.7	1268	2644	11161.7	3360.67	1662	2518.67	1146.5	2064.33	1511.67	1389.67	4243.24	383.08	987	950	484
COG2332	Cytochrome c-type biogenesis protein CcmE	1917.41	832	2908.64	2056.35	2265.09	636	868.17	1217.27	541.67	444.34	9689.65	7049.9	12725.5	13066.8	15118.7	11778.3	10565.1	11575	7423.6	10343.1
COG2333	Metal-dependent hydrolase, beta-lactamase superfamily II	49937.9	62615.6	52133	46732.8	51795.9	33159.8	38745.2	58617.2	59394	59903	29698.7	23894.3	28843.7	30157.8	30904.8	33325.7	29794.1	29145.4	24604.7	33573.2
COG2334	Ser/Thr protein kinase RdoA involved in Cpx stress response, MazF antagonist	19401.5	3806.51	32899.8	27963.7	41289.1	1520.93	3436.41	12529.4	3902.4	2048.89	30852.5	18138.9	27257.5	26325.1	28193.3	33244	16745.3	17825.1	16960.5	15930.8
COG2335	Uncaracterized surface protein containing fasciclin (FAS1) repeats	578.67	112.33	1418.94	837.92	1188	0	29	433.77	119	61	164	81.4	86.79	108	120.5	224.34	14.17	11.8	14.27	59.11
COG2336	Antitoxin component of the MazEF toxin-antitoxin module	10594	2888.34	16094.3	14071	20405.5	1591.66	2743	6715	2448.34	1541.68	17685	13496.3	23456	21394.2	26541	21202.3	17748.7	20337.3	13791	17914.4
COG2337	mRNA-degrading endonuclease, toxin component of the MazEF toxin-antitoxin module	20638.8	55500.3	31127.6	24908	35417.2	15760.1	30805.7	55591	54176.8	54245.3	29003.7	21442.3	31506	29820.3	34478.5	32255.8	23390.8	25466.2	20798.7	22914.5
COG2339	Membrane proteinase PrsW, cleaves anti-sigma factor RsiW, M82 family	10740.7	2436.08	4979.64	4168	4469.59	2145.25	6069.5	1760.05	1665.45	1140.65	876	2006	1308	1650	1204.75	1170.59	3447.42	3060.25	2469.34	4199.5
COG2340	Uncharacterized conserved protein YkwD, contains CAP (CSP/antigen 5/PR1) domain	16945.2	3960.86	12987.2	14006.8	8574.94	14208.8	958.58	2033.67	3698.4	4799.29	6707.42	3381.57	5082.57	5123.76	4924.51	7184.88	2444.9	2174.46	2962.1	2152.08
COG2342	Endo alpha-1,4 polygalactosaminidase, GH114 family (was erroneously annotated as Cys-tRNA synthetase)	61	23	152	87	89	0	0	61	6	8	33	8	14.33	6	21	29	4	0	5	0
COG2343	Uncharacterized conserved protein, DUF427 family	17131.7	2756	29353.2	25551	38575.7	742	2531	10761.2	3143	1442	2410	1108.8	2008.26	1434	1321.75	4153.34	356	962.6	933.54	439.8
COG2344	NADH/NAD ratio-sensing transcriptional regulator Rex	36772	58524.9	31697.5	27894.6	26565	30442.8	34023.6	51702.7	56769.5	58403.9	7513.27	4889.17	5783.9	6208.66	5648.58	7485.39	4569.63	4053.86	4581.1	4624.03
COG2345	Predicted transcriptional regulator, ArsR family	997.5	248.83	1333.33	1140.35	1016.5	585.03	129	219.97	190.83	188.2	45	40.5	16.67	49	34.5	20.48	27.75	12	29.34	59
COG2346	Truncated hemoglobin YjbI	27130.2	4505.4	46956.2	40275.3	60254.6	1668.78	3946.5	16766.7	5041.58	2433.2	3832	1799.22	3129.46	2332	2136.75	6448.34	593.43	1481.8	1420.94	766.4
COG2348	Lipid II:glycine glycyltransferase (Peptidoglycan interpeptide bridge formation enzyme)	7542.44	3012.78	6475.19	8018.52	6602.44	5232.31	5567.08	2415.72	2498.24	1578.71	3024.65	2888.67	2238.93	2838.93	2170.69	2763.97	2539.39	2067.97	2693.37	2245.71
COG2350	Uncharacterized conserved protein YciI, contains a putative active-site phosphohistidine	19618	3805.7	32646.4	28064.7	40910.7	1939.25	3481.67	11942.6	3818.92	2068.59	16028	8559.64	17494.2	17313.8	19231.1	19771.2	11215.2	12802.4	8697.11	11054.2
COG2351	5-hydroxyisourate hydrolase (purine catabolism), transthyretin-related family	8935.17	1609.4	15458.5	13239.9	19836.2	460	1442.5	5844.6	1705	833	1854.34	918.37	1702.8	1462.02	1552.5	2719.9	615	1018.3	819.6	676.4
COG2352	Phosphoenolpyruvate carboxylase	45137.8	53903.3	45786.6	39687.9	44599.2	29169.1	31765	55008.8	54155.9	55374.7	11317.3	8798.61	14251.9	14610.6	16270.4	14154.5	12611.9	13656.3	9220.2	12813.5
COG2353	Polyisoprenoid-binding periplasmic protein YceI	20184.7	3947.47	33918	28820.8	42008.3	1963.56	3400.17	12281.5	3935.83	2135.74	11119.9	7785.04	13546.5	12186.6	14720.4	14236.6	9236.45	10970	7664.94	9440.81
COG2354	Uncharacterized membrane protein MutK, may be involved in DNA repair	2530.74	963.45	3027.62	2479.3	2219.67	1181.78	976.67	1116.82	635.25	577.54	9647.32	7018.54	12674.8	13028.4	15099.7	11691.6	10567.3	11560	7439.6	10343.1
COG2355	Zn-dependent dipeptidase, microsomal dipeptidase homolog	12308.9	3459.68	19685.4	18236.2	24659.8	2092.31	3914.08	6331.06	2294.32	1159.55	10493.8	9794.14	9250.07	9587.91	9012.66	12754.5	13104.4	12086.4	10520.6	17258.8
COG2356	Endonuclease I	984.01	722.87	700.27	670.79	560.25	610.33	735.5	672.25	424.67	398.84	8312.54	6500.81	11255	10383.4	13001.8	9600.98	8810.09	9929.17	6663	8872.45
COG2357	ppGpp synthetase catalytic domain (RelA/SpoT-type nucleotidyltranferase)	71734.8	109849	59551.4	52621.1	49025.7	58680.1	62955.8	100049	108740	112597	14559	8885.84	10784.1	11600.6	10625.2	14217.5	7614.02	6691.97	8056.69	7331.06
COG2358	TRAP-type uncharacterized transport system, periplasmic component	17571.1	2789.5	30273.2	26300.8	39700	742	2696	11020.1	3256	1488	3754.07	1705.2	3302.61	3955	3349.91	6147.07	2149.66	2588.4	1652.14	1898.2
COG2359	Stage V sporulation protein SpoVS (function unknown)	121.37	48.02	120.24	100.58	98.5	20.31	35.08	171.22	59.52	35.35	6814.52	3578.67	4936.07	5039.66	4833.49	6915.49	2567.3	2345.36	3185.93	2236.18
COG2360	Leu/Phe-tRNA-protein transferase	10488.1	2202.62	17625.1	14787.6	21511	1013	2051.17	6547.19	2113.67	1169.59	9759.21	7154.04	12497.5	11363.5	13889.7	12082.1	9033.42	10493	7171.6	9156.43
COG2361	Uncharacterized conserved protein, contains HEPN domain	34.67	12.2	85.6	91.5	44.5	0	0	45.6	6	3	0	26.4	21.8	0	15	27	8	7.8	0.6	5.4
COG2362	D-aminopeptidase	8560.67	1416	14688	12753.3	19274	371	1262	5440	1577	744	1342.29	565	1314.33	967	906	2567	195	482	465	226
COG2363	Uncharacterized membrane protein YgdD, TMEM256/DUF423 family	1836.51	812.7	2367.63	1820.64	1811.09	636	843.17	1054.94	530.67	432.34	9649.21	7035.71	12715.1	13052	15128.7	11760.2	10588.8	11570	7419.6	10354.1
COG2364	Uncharacterized membrane protein YczE	5156.98	13758.4	7736.49	7071.49	7848	5811.31	8721.08	6411.39	9433.26	8364.52	8354.34	4215.31	6712.11	7873.98	7183.75	9436.95	4418.55	3993.61	3972.93	3820.9
COG2365	Protein tyrosine/serine phosphatase	106642	156852	82412.1	70432.1	64939.4	82575.3	85038.6	144946	157185	164937	6354.35	2903.23	4696.97	4833.09	4658.77	6418.47	1778.05	1658.27	2228.15	1712.9
COG2366	Acyl-homoserine lactone (AHL) acylase PvdQ	444.67	112.33	1267.75	696	977.34	10	42	393	81	60	181	110	89.33	108	116.75	196.01	26.42	17	26.01	50
COG2367	Beta-lactamase class A	33083.2	9453.93	53469.7	48490.9	67919.2	4656.98	12430.2	19203	7695.47	4986	15309.3	17572	13773.4	14781.7	13347.5	18599.6	25634.4	23894.1	19673.9	34630.8
COG2368	Aromatic ring hydroxylase	137.67	134.7	210.13	184	168.25	89	170.5	210.5	87	74	661.25	319.64	956.25	937.75	1047.17	1004.07	438	542.5	342	477.5
COG2369	Uncharacterized conserved protein, contains phage Mu gpF-like domain	0	0	0	1.33	0	0	0	0	0	0	0	0	0	6	5	10	0	0	0	0
COG2370	Hydrogenase/urease accessory protein HupE	232	39.2	637.63	381.33	525	0	20	160	35	25	83	83.47	50.33	58	67	88	15	12	5	4
COG2371	Urease accessory protein UreE	8779	1411.95	15142.6	13122.5	19714.7	387.75	1279	5504.05	1616.75	758	1326.92	604.67	1092.4	795.6	757.5	2184.33	193	496.4	466.8	232.2
COG2372	Copper-binding protein CopC (methionine-rich)	18913	3691.45	31092.8	27099	39836	1908.11	3381	11561.5	3734.25	1997.54	10698.2	7587.14	13253.3	11817	14276.2	13712.6	9150.34	10896.2	7617.01	9346.7
COG2373	Uncharacterized conserved protein YfaS, alpha-2-macroglobulin family	9718.68	2244.7	15759.6	13691.8	20148.1	1070.33	2185	6295.35	2072.67	1171.84	10032.2	7360.71	12919.1	11791.1	14462.5	12253	9381.09	10956.5	7470.6	9533.85
COG2374	Predicted extracellular nuclease	9880.75	2150.58	16797	14416.2	21122.1	1162.58	2186.5	5813.25	2006.58	1103	1452	1420	1362.33	1172.6	1036.75	2306.67	1696.75	1896	1587.67	2158
COG2375	NADPH-dependent ferric siderophore reductase, contains FAD-binding and SIP domains	11332.9	2594.66	17905.8	15500	21714.8	2092.89	2240.5	6434.6	2347.83	1483.74	9547.83	7070.31	12283	11124.4	13690.2	11751.8	8995.01	10429.2	7180.01	9146.41
COG2376	Dihydroxyacetone kinase	13551.5	16060.9	23761.5	20259.7	28528.7	5868.31	11656.6	12115.4	11263.2	9165.75	8946.19	6141.99	7017.54	7145.18	6804.33	9388.89	6212.8	6234.66	6220.03	6767.29
COG2377	1,6-Anhydro-N-acetylmuramate kinase	10252.9	2187.7	17017.8	14450.9	20992.4	1007	2105.17	6435.02	2075.67	1150.34	10960.6	7572.71	14021.6	13994.4	15988.4	14288	10734.8	12049	7885.27	10552.1
COG2378	Predicted DNA-binding transcriptional regulator YafY, contains an HTH and WYL domains	24494.2	7040.34	39328.3	35184.7	48217.5	4016.73	8874.17	13856.8	5675.65	3804.47	16356.5	11373.1	14628.9	15993	14627.3	20909.4	15702.5	14591.9	12203.6	19681.3
COG2379	Glycerate-2-kinase	316.67	72	813.94	533	736.67	0	17	247.27	71	60	139	79.4	84.46	64	91	157.67	23.66	18.8	5.6	8.4
COG2380	Uncharacterized protein	0.67	0	7	0	0	0	0	0	0	0	2	0	2.33	14	1.75	1.67	0	0	4.67	15
COG2382	Enterochelin esterase or related enzyme	11448.7	3103.53	17251.3	15136.8	21259.9	2192.66	2871	7010.09	2639.34	1811.68	17772.2	13554.8	23505	21454.2	26630.5	21291.6	17817.7	20367.3	13828.7	18018.7
COG2383	Uncharacterized membrane protein, Fun14 family	0.67	0	0	0	0	0	0	0	0	0	0	0	0	0	0	0	0	0	0	0
COG2384	tRNA A22 N-methylase	39907	60390.4	35451.2	32534	30973.5	32138.8	36598.6	52005.4	57275.5	58699.4	9630.27	10446.7	8384.9	9513.16	8644.99	10104.3	14889.3	13256.9	11427.4	19374.3
COG2385	Peptidoglycan hydrolase (amidase) enhancer domain	3332.25	1999.25	4046.22	4854.75	4721.42	1768	2599	522.58	611	411.5	5947	5765	5519	6120	5805.17	6629	10495.8	9318.25	6954	14902
COG2386	ABC-type transport system involved in cytochrome c biogenesis, permease component	1918.41	832	2907.64	2050.35	2262.09	636	868.17	1210.27	539.67	444.34	9683.65	7049.9	12725.5	13066.8	15118.7	11784.3	10565.1	11575	7423.6	10343.1
COG2388	Predicted acetyltransferase, GNAT superfamily	4570.45	7727.56	5692.48	5325.96	5608.75	3907.61	5325.17	4011.97	5242.77	4562.76	9770.74	7084.78	12873.4	13269	15298.2	11785.2	10587.9	11584.2	7449.17	10419.2
COG2389	Uncharacterized metal-binding protein	28.79	15.77	48.02	41.76	42.94	9.31	35.08	85.32	21.31	4.85	2424.31	2352.67	1650.93	1785.09	1610.35	2248.63	1669.05	1548.97	2131.71	1461.04
COG2390	DNA-binding transcriptional regulator LsrR, DeoR family	72919.2	65950.6	64776.3	59625	58981.3	47365.6	38948.1	59088.8	62493.9	64721.4	22562.4	17321.1	23251.4	22969.1	24814.3	25279	23508.1	23494.5	18366.4	28143.4
COG2391	Uncharacterized membrane protein YedE/YeeE, contains two sulfur transport domains	10097	2279.37	16627.9	14248.5	20858.1	1070.33	2286	6586.6	2127.67	1213.34	11347.2	7837.54	14234.2	14321.7	16446.5	14121.1	11096.8	12513.5	8196.6	10946.1
COG2402	Predicted nucleic acid-binding protein, contains PIN domain	4	10	2	0	0	0	0	0	8	0	0	0	12	0	0	0	0	0	0	0
COG2403	Predicted GTPase	0	0	0	0	0	0	0	2	0	0	0	0	0	0	0	0	0	0	0	0
COG2404	Oligoribonuclease NrnB or cAMP/cGMP phosphodiesterase, DHH superfamily	1537.88	6696.92	2661.65	2354.97	2864.75	2176.5	4315.5	2888.1	4564.19	3984.72	115.75	35.06	168.8	194.25	191	76.31	34.5	0.8	5.1	12.4
COG2405	Predicted nucleic acid-binding protein, contains PIN domain	2	5	18.22	0	0	0	0	0	4	0	0	0	6	0	0	0	0	0	0	0
COG2406	Protein distantly related to bacterial ferritins	0	1.5	7	4.75	0	0	0	0.75	0	0.5	0	0.5	0	0	0	0.75	0	0	0	0.75
COG2407	L-fucose isomerase or related protein	1296.53	923.44	1124.56	1044.61	936.19	930.64	870.58	984.24	545.38	519.29	15749	10296.5	17092	17575.4	19398.5	17438.4	13820.4	14555.1	10725.7	13747.6
COG2409	Uncharacterized membrane protein YdfJ, MMPL/SSD domain	17885.5	4428.16	14926.2	15423.8	10054.2	15021.9	925.5	2045.6	4050.93	5267.87	100	140.5	67.15	150.5	90	68.24	69.5	13.5	50.68	190
COG2410	Predicted nuclease (RNAse H fold)	8472	1363	14505	12639	19139	371	1262	5323	1561	715	1184	534	982	703	640	2040	172	479	460	210
COG2414	Aldehyde:ferredoxin oxidoreductase	107	132.5	176.5	126.83	137.5	89	170.5	214.5	82	86	570.25	313.5	682.67	727.67	833	537	419.33	545.5	348	471
COG2421	Acetamidase/formamidase	1131.67	252	1722.95	1438.41	1446.5	516	155	322.2	220	196.25	115	121.46	66.6	60	97.17	121.92	50.75	50.85	27.87	52.3
COG2423	Ornithine cyclodeaminase/archaeal alanine dehydrogenase, mu-crystallin family	27896.1	10932.1	48099.1	41614	61742.2	3672.58	8086.5	19104.3	9260.58	6101.25	3904.29	1720.73	3661.13	2632.5	2463.75	7263	566.75	1466.05	1417.11	686.61
COG2425	Uncharacterized protein, contains a von Willebrand factor type A (vWA) domain	962.01	708.37	647.55	636.97	507.25	610.33	735.5	645.5	410.67	381.34	8278.21	6473.31	11246.7	10365	12965	9580.56	8782.34	9929.17	6663	8856.7
COG2426	Uncharacterized membrane protein	93	49	99.83	71	94	77	21	72.8	41.7	61.65	183.5	76	355	269	280.17	540.25	64.25	45.25	28.5	77
COG2427	Uncharacterized conserved protein YjgD, DUF1641 family	8602.67	1401	14607.7	12771	19294	371	1262	5378	1609	754	1259	597	1028	754	723	2105	243	479	460	255
COG2431	Uncharacterized membrane protein YbjE, DUF340 family	1323.74	717.37	1109.67	998.91	678.42	636	826.17	734.17	413.67	381.34	9534.61	6942.31	12614.1	12957.4	15008.7	11550.6	10541.3	11542.2	7419	10308.7
COG2440	Ferredoxin-like protein FixX	14601	5386.51	20463.7	19433.5	25292	3905.99	6046.5	7668.5	3314.01	2171.02	28095.5	25560.5	37325.6	35067.5	42497.5	33403	36870	39488.5	27308	41545.2
COG2441	Predicted butyrate kinase, DUF1464 family	1	0	1.34	0.67	0	0	0	0.67	0	0	0	0	0	0	0	0.67	0	0	0	0
COG2442	Uncharacterized conserved protein, DUF433 family	52	25	122.34	104.67	96.67	0	0	24.67	25	3	0	8	37.67	0	6.75	20.67	4	0	0	0
COG2445	Uncharacterized conserved protein YutE, UPF0331/DUF86 family	126.2	30.02	125.06	138.98	154.6	15.31	35.08	113.07	55.02	18.1	2779.92	3128.17	1857.6	2021.26	1861.59	2545.34	2289.15	2065.91	2849.33	1977.68
COG2452	Predicted site-specific integrase-resolvase	7671.38	155.25	1110.4	589.55	358.65	474.5	2033.5	71.4	62.75	56.5	385.85	329.5	335.8	359.85	319.9	313.65	194.4	199.2	254.1	186.5
COG2453	Protein-tyrosine phosphatase	8478.17	1363	14518.9	12643.6	19144.4	371	1262	5332.4	1565	715	1497.1	853.5	1203.8	940.4	858.9	2345.4	365.9	678.2	711.1	399.5
COG2454	Uncharacterized protein	28.5	0	6.34	10.17	13.5	11	0	0.67	5	1.25	37	1	81	57	74	224.92	0.75	1.25	0	1.5
COG2456	Uncharacterized protein	2804	1805	3065.6	3157.6	2918.5	1623.2	3347	1346.8	1297	849.2	426	1122	551	857.5	566.92	457	1918	1640	1368	2237
COG2457	Uncharacterized protein	50	0	92.94	70	99	0	0	32.27	8	8	17	15.4	12.8	9	9	0.67	0	0.8	0.6	0.4
[truncated: 2,145 more rows]

## Sheet: B KO_pred
TABLE S4-Function prediction results in the KO database
function	description	LT1D_1	LT1D_10	LT1D_2	LT1D_3	LT1D_4	LT1D_5	LT1D_6	LT1D_7	LT1D_8	LT1D_9	LW1D_1	LW1D_10	LW1D_2	LW1D_3	LW1D_4	LW1D_5	LW1D_6	LW1D_7	LW1D_8	LW1D_9
[truncated: 6,727 more rows]

## Sheet: C COG_LW1D_vs_LT1D_diff.sig
TABLE S4-Differential functional prediction analysis of each sample in in the COG database
description	p_value	LT1D	LW1D
[truncated: 2,718 more rows]

## Sheet: D KO_LW1D_vs_LT1D_diff.sig
TABLE S4-Differential functional prediction analysis of each sample in in the KO database
[truncated: 4,232 more rows]
